# Supplementary material for: Single-cell RNA sequencing algorithms underestimate changes in transcriptional noise compared to single-molecule RNA imaging
Source: Cell Rep Methods. 2024 Dec 10;4(12):100933. doi: 10.1016/j.crmeth.2024.100933 (PMC11704610; doi:10.1016/j.crmeth.2024.100933)
Supplement: Data S1. Processed data: mESCs — Statistics of gene expression counts normalized by the indicated method in the “method” column. Columns contain mean, CV2 and Fano values for DMSO and IdU samples, as well as the log2 fold-changes (IdU/DMSO) for each of the statistics. “diff_Fano_2” and “diff_Fano_bin” contain fold-changes (not log2) used for Figure 1D. [file mmc2.zip]

Archive with 2 entries (2 files):
- Data_S1 - mESC scRNAseq processed data.csv
- __MACOSX/._Data_S1 - mESC scRNAseq processed data.csv
