# Supplementary material for: Single-cell RNA sequencing algorithms underestimate changes in transcriptional noise compared to single-molecule RNA imaging
Source: Cell Rep Methods. 2024 Dec 10;4(12):100933. doi: 10.1016/j.crmeth.2024.100933 (PMC11704610; doi:10.1016/j.crmeth.2024.100933)
Supplement: Data S1. Processed data: mESCs — Statistics of gene expression counts normalized by the indicated method in the “method” column. Columns contain mean, CV2 and Fano values for DMSO and IdU samples, as well as the log2 fold-changes (IdU/DMSO) for each of the statistics. “diff_Fano_2” and “diff_Fano_bin” contain fold-changes (not log2) used for Figure 1D. [file mmc2.zip › Data_S1 - mESC scRNAseq processed data.csv]

gene_name	DMSO_mean	DMSO_CV	DMSO_Fano	IdU_mean	IdU_CV	IdU_Fano	diff_mean	diff_CV	diff_Fano	diff_Fano_2	diff_Fano_bin	method
Mrpl15	3.76360573644165	0.0180904271298584	0.0680852353206148	3.53387587876783	0.03268850830856	0.115517131024522	-0.0908641351344491	0.853557071788267	0.762692936653816	1.6966546488464	> 1.5	scran
Lypla1	2.60527065098532	0.0622147917045808	0.162086370885109	2.69629679934406	0.0886559567926692	0.23904277254286	0.0495460562944447	0.510959943963099	0.560506000257551	1.4747863823313	> 1.25	scran
Tcea1	2.22678339132408	0.108395145914537	0.241372510622642	2.10323725378648	0.161794998943113	0.340293269253499	-0.0823496267125072	0.577866862743007	0.495517236030493	1.40982611638617	> 1.25	scran
Atp6v1h	1.28787519106307	0.384023334663012	0.494574125501803	1.38384517017799	0.423711630813892	0.586351293850045	0.103689750252333	0.141888753944968	0.245578504197305	1.18556807486668	> 1	scran
Pcmtd1	1.3841054587453	0.38690771786089	0.535521084321944	1.44930875814626	0.438801015547187	0.63595815491601	0.0664111068029845	0.181577357373689	0.247988464176672	1.18755017035648	> 1	scran
Rrs1	3.35487864801287	0.0289441373035831	0.0971040682249439	3.47209233712261	0.0393000551351944	0.136453420283405	0.0495447329506476	0.441260179620043	0.490804912570694	1.40522866629344	> 1.25	scran
Cops5	3.31771847844783	0.0248362342569236	0.0823996333292547	3.16612218366305	0.0491708777332361	0.155681006781382	-0.0674745415778901	0.985357664001354	0.917883122423456	1.88934101392548	> 1.5	scran
Cspp1	1.48958872191364	0.296216428682879	0.441240651411552	1.62398688459447	0.297856166506252	0.48371450790174	0.124625926277994	0.00796417021379013	0.132590096491786	1.09626007112969	> 1	scran
Tram1	2.52678516765116	0.0773440423532454	0.195431779024364	2.73444356815819	0.0813347730246307	0.222405346964808	0.11394428024427	0.0725821108204275	0.186526391064696	1.13802037762283	> 1	scran
Lactb2	2.4987524246817	0.0790421161839541	0.197506679466628	1.73590010153687	0.33867980968802	0.587914316025921	-0.525524041677385	2.09922850585953	1.57370446418214	2.97668067537563	> 1.5	scran
Msc	0.467807844572422	2.49920183411361	1.16914622316813	0.334744055180055	4.54978405023755	1.52301316317005	-0.482857619622464	0.86433065387794	0.381473034255476	1.30267124247557	> 1.25	scran
Terf1	3.5485566158924	0.0333345309070435	0.118289470187859	3.43183488548674	0.0554215152901949	0.190197489579428	-0.0482521814917284	0.733428731113477	0.685176549621751	1.60789873585003	> 1.5	scran
Rpl7	7.29895525660285	0.000965428842363489	0.00704662192384499	7.18123154732362	0.00217382109361722	0.0156107126157215	-0.0234586964878248	1.17099137752967	1.14753268104184	2.21534698248768	> 1.5	scran
Eloc	2.47529978429236	0.0759153326347227	0.187913206495212	2.51614426483133	0.109670468442713	0.275946720193498	0.0236113814848067	0.53071189419298	0.554323275677787	1.46847965260243	> 1.25	scran
Tmem70	1.00157604954117	0.683768839503428	0.684846493069195	1.32774118633982	0.519984099887212	0.690404305662093	0.406701983769433	-0.395041169137677	0.0116608146317599	1.00811541367174	> 1	scran
Mcm3	3.88931052530973	0.0238592880564561	0.0927961801643715	3.38897177275462	0.0523022380605944	0.177250808439246	-0.198666804713188	1.13232168731285	0.933654882599658	1.91010888729772	> 1.5	scran
Phf3	2.95857325219275	0.0551775311278103	0.163246767716773	3.15952717696172	0.0544338201268612	0.171985134036664	0.0948070596909874	-0.0195776190300621	0.0752294406609213	1.0535285717574	> 1	scran
Prim2	1.42909917424133	0.299704429534115	0.428307352763671	1.46562200491375	0.334189356282933	0.489795274376229	0.0364070317449958	0.157125378644162	0.193532410389167	1.14356027561938	> 1	scran
Dst	2.31411868161969	0.119378175809205	0.27625526681776	2.35622961824815	0.155973263276836	0.367508822587697	0.0260172826675944	0.385759631899999	0.411776914567597	1.33032331589948	> 1.25	scran
Ccdc115	1.90516350413223	0.155147127951846	0.29558064594479	2.00540797333817	0.180700471817737	0.362378166969258	0.0739809460900454	0.219963282881342	0.293944228971385	1.22598746548834	> 1	scran
Imp4	3.15845325853048	0.0317772021837396	0.100366807784214	2.64727409186066	0.0909330997889835	0.240724839163956	-0.254710646700207	1.51681342471178	1.26210277801158	2.39845068781612	> 1.5	scran
Fam168b	1.24928712762815	0.370254101174636	0.462553682549002	1.16017842910033	0.53495080302643	0.620638382301165	-0.106758393211443	0.530890503734667	0.424132110523232	1.34176508741862	> 1.25	scran
Cox5b	2.75747628088646	0.0616664222640868	0.170043696720348	2.91702346591277	0.0595811422128308	0.173799589960713	0.0811485158300462	-0.0496293657431592	0.0315191500868847	1.02208781220831	> 1	scran
Actr1b	2.27782811177919	0.0941273300950934	0.214405878577323	2.41187953929317	0.101826461053778	0.245593157974239	0.0824989707141149	0.113426936112596	0.195925906826706	1.14545906858458	> 1	scran
Coa5	1.61228655199856	0.224582648883399	0.362091584606919	1.93970929270545	0.189916425597469	0.368382655568814	0.266732272508255	-0.24188178282226	0.0248504896859943	1.01737425344675	> 1	scran
Unc50	2.02511614843543	0.136026301715926	0.275469060216871	1.99191902303596	0.184242811138703	0.366996760364804	-0.023845655554116	0.437722694290104	0.413877038735991	1.33226127128715	> 1.25	scran
Mrpl30	2.02585317970381	0.129000562712912	0.261336200155534	1.84161684257043	0.212910130901941	0.39209888302289	-0.137556688174687	0.722867240338738	0.585310552164051	1.5003619199695	> 1.5	scran
Txndc9	2.92444161946041	0.0479889405909701	0.140340855138046	2.91096381192894	0.0604191388326939	0.175877926689883	-0.00666428439016913	0.332303656847634	0.325639372457469	1.25321971650295	> 1.25	scran
Eif5b	3.41025892379607	0.024868415634571	0.0848077363384655	3.66358673170946	0.0191670725716023	0.0702202327590346	0.103375490445942	-0.375684588557513	-0.272309098111569	0.827993244375577	< 1	scran
Pdcl3	2.48314889098934	0.0722187604440868	0.179329934905359	2.21880217510505	0.131108682500419	0.290904229907088	-0.162389724046608	0.860317665977208	0.697927941930604	1.62217328668865	> 1.5	scran
Rpl31	4.90710962006467	0.00670525184023045	0.0329034058101512	5.17797821486614	0.00578718972613534	0.0299659423272259	0.0775153952757521	-0.212428576905169	-0.13491318162942	0.910724637447135	< 1	scran
Cnot11	2.37141225126452	0.0851375322573941	0.201896187037612	2.20745505668392	0.137622335716822	0.303795120890751	-0.103362420536857	0.692847455584324	0.589485035047473	1.50470955072646	> 1.5	scran
Rnf149	1.0803018056477	0.500470782500974	0.540659490009719	1.36592399942091	0.404698395766513	0.552787251304623	0.338442796983117	-0.306438716797421	0.0320040801857017	1.02243142221491	> 1	scran
Map4k4	1.24552493969084	0.436162354555277	0.543251090352875	1.12359199236334	0.616760678574917	0.692987359651355	-0.14863566179473	0.49984553407433	0.3512098722796	1.2756299471046	> 1.25	scran
Mrps9	2.80501406598188	0.0447501275691117	0.125524737285842	2.49335113609532	0.0940482098519331	0.234495210882048	-0.169921934962309	1.07150868815306	0.901586753190749	1.86811951136023	> 1.5	scran
Tpp2	1.58073724593449	0.252674317309874	0.399411704462788	1.78434146581845	0.257530521177765	0.459522387651323	0.174794148034444	0.0274643919113082	0.202258539945753	1.15049805130119	> 1	scran
Tex30	2.0516381791948	0.122584844667139	0.251499747509767	2.22151011818068	0.139788592370702	0.31054177235775	0.114764388348148	0.189466004835657	0.304230393183807	1.2347597778232	> 1	scran
Wdr75	1.93411422930107	0.161334799566379	0.312039931522769	1.84088621716937	0.237120432307003	0.436511735643204	-0.0712725449821154	0.555562324762625	0.484289779780512	1.39889703703307	> 1.25	scran
Myo1b	1.20571044418777	0.484425000778763	0.584076282864624	1.08948219053454	0.659047042854221	0.718020015914128	-0.146240866988709	0.444108125381164	0.297867258392453	1.22932575243866	> 1	scran
1700019D03Rik	1.08622452524916	0.508698071935496	0.552560321683299	1.01267947343394	0.827004707243942	0.837490691459183	-0.101144728379975	0.701085915007007	0.599941186627023	1.51565477757774	> 1.5	scran
Asnsd1	2.27954851401196	0.0966793472882142	0.220385262446495	2.62334100161446	0.113505337273501	0.297763205171653	0.202657238772539	0.231480499667539	0.434137738440077	1.35110307225713	> 1.25	scran
Sf3b1	3.9742010645888	0.0160143160478584	0.0636441118860604	3.94908813101233	0.0229026550417133	0.0904446031938999	-0.00914529942297458	0.516152672017878	0.507007372594906	1.42109930539717	> 1.25	scran
Coq10b	1.09339440450835	0.483501921214717	0.528658295225209	1.29051418651377	0.464774289356761	0.599797813941757	0.239132103327398	-0.0569913591801822	0.182140744147217	1.13456616373766	> 1	scran
Hspd1	6.10146898940239	0.00378455453624362	0.0230913421415926	5.92646481316835	0.00533109060635895	0.0315945208943987	-0.0419848462507943	0.494307205378585	0.452322359127793	1.3682409926918	> 1.25	scran
Hspe1	3.73390623884594	0.0223216677622537	0.0833470145189253	3.73851198669765	0.0273756894849784	0.102344343283705	0.00177845785022821	0.294450478854631	0.296228936704867	1.2279305248596	> 1	scran
Mob4	1.88997461871568	0.14657241061734	0.277018135870745	1.9698288048516	0.162357067873634	0.319815628968731	0.059703392458979	0.147556620716975	0.207260013175958	1.15449347012412	> 1	scran
Tyw5	1.29552347701192	0.391647746828707	0.507388850735412	1.18017482928988	0.515196594345448	0.608022052782365	-0.134534565706915	0.395566398204704	0.261031832497781	1.19833546184764	> 1	scran
Maip1	2.02148636840205	0.134590771898441	0.272073410705409	1.92907768886312	0.175061454810353	0.337707146654572	-0.0675052294849382	0.379281968653126	0.311776739168187	1.24123539223842	> 1	scran
Sgo2a	2.31222166944469	0.174454928099111	0.403378465092179	2.16518735112185	0.248158831307442	0.537310362616055	-0.0947878485536433	0.508409445043131	0.413621596489492	1.33202540322342	> 1.25	scran
Bzw1	4.25506288413391	0.0125106848643123	0.0532337508212313	4.30342856252324	0.0166828814102696	0.0717935883661422	0.016306066929809	0.415207719476187	0.431513786405993	1.34864793967343	> 1.25	scran
Clk1	1.48250245028802	0.289607723320959	0.429344159445656	1.52351362938137	0.348019394421153	0.530212290689677	0.0393679171915286	0.265067629773064	0.304435546964594	1.23493537532747	> 1	scran
Ppil3	1.37290502279227	0.322171760639838	0.442311228384264	1.08771694819588	0.616576881209439	0.670661123557265	-0.335928644440877	0.936450753182116	0.600522108741235	1.51626520087937	> 1.5	scran
Nif3l1	1.66104842317964	0.204067524646959	0.338966040037003	1.41314941004553	0.355010789853749	0.501683288241625	-0.233180124022051	0.798816263343001	0.565636139320958	1.48003997151709	> 1.25	scran
Orc2	2.07868217049841	0.120324849113676	0.250117118520509	2.27046869939553	0.126205061496026	0.286544641832016	0.127320960272157	0.0688351570690949	0.196156117341261	1.14564186380757	> 1	scran
Sumo1	4.68165843210416	0.00768257616204751	0.0359671974693322	4.55416395910604	0.0089037545752704	0.040549158187422	-0.0398334487319035	0.212823662314291	0.172990213582387	1.12739276453209	> 1	scran
Nop58	3.96664857264047	0.0134781688746167	0.0534631593283057	3.71460551122108	0.02590508285798	0.0962271635528914	-0.0947115812142149	0.9426106908075	0.847899109593284	1.79987798629672	> 1.5	scran
Wdr12	2.74014567672559	0.0628081360623458	0.17210344249443	2.4789779371675	0.104083947124106	0.258021808533967	-0.144507162926899	0.728724218146198	0.584217055219293	1.49922514503054	> 1.25	scran
Cyp20a1	1.31008225635329	0.372493322056337	0.487996891836098	1.31005213279313	0.479040238690508	0.627567686390229	-3.31731922137628e-05	0.362932283736575	0.362899110544361	1.28600754818129	> 1.25	scran
Raph1	1.28748520582464	0.376393132926796	0.484600590217236	1.49394664345444	0.368088580309011	0.549904699046556	0.214572768223202	-0.0321873153661353	0.182385452857067	1.1347586242106	> 1	scran
Nrp2	0.993468249609965	0.71133749745311	0.706691218476674	0.820628561209686	1.17185590481292	0.961658425111702	-0.275744494164078	0.720189061322565	0.444444567158488	1.36079011592167	> 1.25	scran
Ndufs1	2.27262953854401	0.105806637577743	0.240459289933201	2.21009083599035	0.128172267262205	0.283272353304306	-0.0402568631079651	0.27665400360781	0.236397140499839	1.17804703400313	> 1	scran
Eef1b2	5.74381437626826	0.00441219577657239	0.0253428335323866	5.72297581446973	0.00458980676680864	0.0262673531195354	-0.00524361610560167	0.0569366095619694	0.0516929934563699	1.03648051375026	> 1	scran
Zdbf2	1.91555388379957	0.188358828452601	0.360811485390316	2.06474349693371	0.177521237912951	0.366535821548386	0.108200957990901	-0.0854920214944653	0.0227089364964322	1.01586517167511	> 1	scran
Adam23	1.668249756937	0.225393674019024	0.376012941897375	1.230585258807	0.54458108530804	0.670153455805193	-0.438990677954245	1.27269984989477	0.833709171940522	1.78226167541887	> 1.5	scran
Fastkd2	1.94350399919128	0.148801582983409	0.289196471614249	1.26897873844631	0.465444661872061	0.590639379838979	-0.614992179109229	1.64521977736026	1.03022759825103	2.04234642470609	> 1.5	scran
Idh1	3.18905704804441	0.0466802314357884	0.148865921064645	3.3423593503472	0.06053980099641	0.20234576992851	0.0677369458782528	0.375072219017167	0.442809164895424	1.35924843296164	> 1.25	scran
Rpe	1.14247481849279	0.537189814267487	0.613725835551425	1.55109729833983	0.336842466263737	0.522475439387806	0.441126820703194	-0.67335791715733	-0.232231096454145	0.851317329534235	< 1	scran
Atic	3.32523366250364	0.0423860199473097	0.140943420348345	2.95062693880148	0.0726072539615844	0.214236919491452	-0.172434195836286	0.776525187025557	0.604090991189274	1.52002072152045	> 1.5	scran
Fn1	2.52499138360569	0.0853657915734052	0.215547888177527	2.1694061977699	0.209471877951104	0.454429590285624	-0.218978257461145	1.29502660894223	1.07604835148108	2.10825350286593	> 1.5	scran
Xrcc5	2.47478207732422	0.0859252025667046	0.212646151302534	2.15356358303012	0.169717635542576	0.36549771930247	-0.20057557177381	0.981983231832881	0.78140766005907	1.71880712189553	> 1.5	scran
Rpl37a	5.12533604487156	0.00667142400611555	0.0341932899291654	5.6818114181369	0.00563442510184444	0.0320137408782969	0.148704349985522	-0.243726320332693	-0.0950219703471686	0.936257989348681	< 1	scran
Igfbp2	1.55496398238766	0.716244412377078	1.11373426383277	1.38465356086421	0.872518673581213	1.20813608829474	-0.167356103256123	0.284734029061019	0.117377925804892	1.08476153381247	> 1	scran
Arpc2	4.11996729057067	0.0106454342436707	0.0438588408778443	4.247353939437	0.0130166017124597	0.0552861145614981	0.0439314524526505	0.290118047719699	0.334049500172347	1.26054664133694	> 1.25	scran
Aamp	3.45589039235908	0.0262544556381263	0.0907325209964184	3.404244548118	0.0329911736134628	0.112310022909645	-0.0217227829223889	0.329517817585049	0.307795034662657	1.23781442063181	> 1	scran
Pnkd	1.23606793112084	0.414842689897636	0.512773745442375	1.33388583703413	0.406478754382305	0.542196253525832	0.109877163975637	-0.029384415854068	0.0804927481215708	1.05737912353152	> 1	scran
Usp37	1.26685690278404	0.450962650067452	0.571305146135734	1.2679748206118	0.486555880740237	0.616940605599216	0.00127252203442913	0.109597556879017	0.110870078913444	1.07987930753321	> 1	scran
Zfand2b	1.13803114552822	0.46416620798465	0.528235601388263	1.21016758790543	0.534375467162315	0.646683870131657	0.0886668086653903	0.203212280038083	0.29187908870347	1.22423378589421	> 1	scran
Stk16	1.895306479283	0.163471259721111	0.309828137725977	1.64829412479566	0.286351832236868	0.471992042700504	-0.201457454519924	0.808751820349381	0.607294365829458	1.52339954067681	> 1.5	scran
Tuba4a	3.70412823244298	0.042830553751511	0.158649863362138	2.87704574363499	0.118599308065634	0.341215634468286	-0.36454588440898	1.46938335800187	1.10483747359289	2.15074647552276	> 1.5	scran
Dnpep	2.16344114698273	0.122830201643118	0.265735912326908	2.25182380017027	0.149491366912348	0.336628217933212	0.0577660693543432	0.283396835583216	0.341162904937557	1.26677728646286	> 1.25	scran
Epha4	2.7044836876195	0.0692884315756052	0.187389432936964	2.41716086693826	0.198790469358964	0.480508543254778	-0.162039705181577	1.52056218657838	1.35852248139681	2.56422433070928	> 1.5	scran
Farsb	2.9265077178748	0.0465533007318655	0.136238593884351	2.58243097613665	0.097467974760317	0.251704317202348	-0.180450294501705	1.06604480596473	0.885594511463022	1.84752580033241	> 1.5	scran
Acsl3	1.72862891213596	0.220717205009947	0.381538141986034	1.72708268933214	0.284869168360384	0.491992609399663	-0.00129103836043405	0.36810039320511	0.366809354844679	1.28949783850882	> 1.25	scran
Wdfy1	1.43357650055238	0.304167980110619	0.436048068507066	1.34711564731492	0.434915101799588	0.585880938887786	-0.0897451850408255	0.515865517225505	0.426120332184682	1.34361548921364	> 1.25	scran
Mrpl44	2.22958827865014	0.0907769395824256	0.202395200464708	2.03534735700224	0.174834152669024	0.355848230548624	-0.131502293949217	0.945589277322333	0.814086983373115	1.75818512361746	> 1.5	scran
Serpine2	0.762711216255538	2.28170900746964	1.74028505222838	1.3278277184999	0.956306378615286	1.26981011690364	0.79985915268312	-1.25457000879743	-0.4547108561143	0.729656394668039	< 1	scran
Mff	2.56570990994915	0.0745369758102179	0.191240257493916	2.66958026270542	0.0651177979578453	0.173837188179103	0.0572548628156586	-0.19490437192848	-0.137649509112821	0.908998923433437	< 1	scran
Agfg1	1.39975980691943	0.334101368286344	0.467661666764012	1.21362982992643	0.482657178503982	0.585767149460557	-0.205850836540135	0.530712944973247	0.324862108433104	1.25254471574242	> 1.25	scran
Pid1	0.908382251210626	1.00841274289664	0.916024237541931	1.30427795761428	0.579730700360523	0.756129973832518	0.521879935566104	-0.798631461708605	-0.2767515261425	0.825447562240848	< 1	scran
Trip12	2.26082958212866	0.108873002503948	0.246143304756094	2.54913867488715	0.0915587210970445	0.233395876971682	0.173157611046549	-0.249877033486862	-0.0767194224403176	0.948211356806785	< 1	scran
Itm2c	1.40826316310952	0.400256932034464	0.563667093163366	2.08567438514181	0.203803217513376	0.425067150377133	0.566596985734741	-0.973749560918342	-0.4071525751836	0.754110281640899	< 1	scran
Psmd1	3.11645670199941	0.0369094165335711	0.115026598522935	3.06555567735832	0.0515410491574522	0.158001955861632	-0.0237580615732081	0.481732973108902	0.457974911535701	1.37361234610557	> 1.25	scran
B3gnt7	1.55265705729603	0.263034289431136	0.408402045796101	1.35312018591825	0.470197616195809	0.636233885845193	-0.19844922295726	0.838016341800557	0.639567118843298	1.55786165224755	> 1.5	scran
Ncl	6.24518043509586	0.0031338755377267	0.0195716181942363	6.21034929163143	0.00430684416938952	0.0267470066365352	-0.00806884171703763	0.458683240678958	0.450614398961922	1.36662213472016	> 1.25	scran
Ptma	8.09923739692005	0.00233164478209853	0.0188845446155059	8.0513786455984	0.002894226516116	0.023302513567381	-0.00855023549700653	0.311829822804107	0.303279587307101	1.23394627944841	> 1	scran
Pde6d	1.262462426344	0.397618665293027	0.501978624945497	1.11851318493047	0.643490568466674	0.719752685208379	-0.174658187875105	0.694533520773907	0.519875332898805	1.43383134149692	> 1.25	scran
Eif4e2	3.94473936193255	0.0151932455248416	0.0599333936573484	3.54436247401556	0.0286281633716881	0.101468587954598	-0.154403828554473	0.914005031852875	0.759601203298396	1.69302256659643	> 1.5	scran
Gigyf2	1.63736772016436	0.259256799088472	0.424498714060602	1.86788851253886	0.218125373453369	0.407433879366797	0.190029989646452	-0.249224223282572	-0.0591942336361233	0.959800032064717	< 1	scran
Hjurp	0.955789660328295	0.706773068239571	0.675526390821887	0.976988786442804	0.829041469812204	0.809964219502584	0.0316488428220066	0.230197202456964	0.26184604527897	1.19901195646425	> 1	scran
Cops8	2.78286041986507	0.0520317787090452	0.14479717754458	2.61649663806006	0.0996253992682047	0.260669522250649	-0.0889321438897308	0.937120574234091	0.848188430344361	1.80023897337636	> 1.5	scran
Ube2f	1.77992315624479	0.180972844736609	0.322117756998183	1.73742583378913	0.261957969279486	0.455132543193117	-0.0348635635318229	0.533562117449629	0.498698553917804	1.41293838450416	> 1.25	scran
Ilkap	1.89024528522542	0.187762639506933	0.354917444069462	1.92579502992748	0.19391991552088	0.373450009514066	0.0268807035022609	0.0465509473689051	0.0734316508711529	1.05221655276255	> 1	scran
Ndufa10	3.48707302912767	0.0220832154601303	0.0770057850274356	3.47989929880454	0.0235560485330622	0.0819726767728089	-0.00297102050427209	0.0931472978444762	0.0901762773402041	1.06450024168449	> 1	scran
Cops9	1.00872922727134	0.573290280578985	0.578294661730608	1.21186574755057	0.499296586704304	0.605080431295859	0.264690919134559	-0.199368776013242	0.0653221431213181	1.04631854889528	> 1	scran
Ppp1r7	2.19103727820114	0.111657059153233	0.244644778979043	1.97133189337671	0.201567368326685	0.397356181846404	-0.152443341556956	0.852187636596946	0.69974429503999	1.62421688909389	> 1.5	scran
Hdlbp	2.88098319895058	0.0506403126225093	0.145893889855054	3.03360114328163	0.0459051677276455	0.13925796930112	0.0744701659135903	-0.141629738405338	-0.0671595724917493	0.954515431999744	< 1	scran
Bok	0.916469992741458	0.833061877696723	0.763476213005901	0.795594424413471	1.23498929355948	0.982550596166251	-0.204054478815706	0.568002970403189	0.363948491587479	1.28694329885908	> 1.25	scran
Thap4	1.19358663231225	0.413835892994055	0.493948989848709	1.34879817064001	0.39256734202421	0.529494112775267	0.176371201487639	-0.0761186201780307	0.100252581309605	1.07196112079801	> 1	scran
Atg4b	1.52435251472666	0.267544065726912	0.407831469391013	1.65257674140853	0.298096736018111	0.492627732633328	0.116520695921022	0.156004049230856	0.272524745151876	1.20791986299864	> 1	scran
Dtymk	3.57990009989246	0.024470406651698	0.0876016112168226	3.33722429460855	0.0438057772955073	0.146189704234778	-0.101270675228682	0.840083074771542	0.738812399542857	1.66880154604627	> 1.5	scran
Kdsr	1.20180474334338	0.436816724813472	0.52496841185255	1.22212163843941	0.508727332384048	0.621726680972105	0.0241853634376294	0.219864512793357	0.244049876230992	1.18431255468897	> 1	scran
Vps4b	1.51534901946598	0.271997793213699	0.412171589243289	1.6313109887676	0.273132753208501	0.445564461701376	0.106381722229078	0.00600738128783095	0.112389103516907	1.08101691948102	> 1	scran
Tsn	3.58445059374402	0.0196576346591183	0.0704618202254795	3.50624093126439	0.0343220036384496	0.120341214000137	-0.031826872694387	0.804044039264987	0.772217166570598	1.7078924957522	> 1.5	scran
Nifk	2.83070896995492	0.0498964005553388	0.141242188620461	2.60271496386649	0.0896153060176758	0.23324309796368	-0.121146107161971	0.844809415530834	0.723663308368868	1.65136989338532	> 1.5	scran
Tfcp2l1	2.81583505683358	0.05781599258199	0.162800298757998	2.04559789962147	0.216773633270927	0.443431688912322	-0.46104024334185	1.90664876927133	1.44560852592947	2.72377687446066	> 1.5	scran
Ralb	1.85988642466961	0.169306675213832	0.314891186836151	2.14283941587168	0.157820415193824	0.338183806306559	0.204309213881382	-0.101355014854283	0.102954199027104	1.07397037593983	> 1	scran
Dbi	2.32966077284471	0.0947291059736875	0.220686682233549	2.74792357208647	0.102625734225098	0.282007674179828	0.238221982984778	0.11551286973739	0.35373485272217	1.277864487905	> 1.25	scran
Ddx18	2.54704144310404	0.0717858496933682	0.182841534197447	2.34564391926949	0.13495696535655	0.316560985151654	-0.118838412492946	0.910728043097999	0.791889630605043	1.73134067454174	> 1.5	scran
Actr3	3.5225653271426	0.0189883735164784	0.0668877861679796	3.57179540254942	0.025582071032216	0.0913739237005619	0.0200229811892324	0.430016730212052	0.450039711401286	1.36607785868542	> 1.25	scran
Ccnt2	1.42361083369427	0.298654774249888	0.425168172156658	1.23637890509373	0.48479934505202	0.599395683425576	-0.203433872449021	0.698908965110753	0.495475092661734	1.40978493377139	> 1.25	scran
R3hdm1	1.44798280027914	0.293077028414974	0.424370496301803	1.6882432606979	0.264162594606431	0.445970720072778	0.22147833281495	-0.149853697408033	0.0716246354069154	1.05089944743853	> 1	scran
Ubxn4	2.54667622393589	0.071510792394425	0.182114834745698	2.77679081458653	0.067456868232506	0.187313612088796	0.124802946207133	-0.0841956485369428	0.0406072976701831	1.02854669884723	> 1	scran
Mcm6	3.60232844303792	0.0379372853876843	0.136662562203702	3.37529857645401	0.0579869681114089	0.195723330919322	-0.093914597697573	0.612112257913742	0.518197660216166	1.43216494527292	> 1.25	scran
Dars	2.97837994114621	0.0407032155338271	0.121229640686102	2.80214116795914	0.0671429921941662	0.188144142567232	-0.0879981664817248	0.722094060271604	0.634095893789871	1.55196486191352	> 1.5	scran
Dyrk3	2.23683723527654	0.118446766742532	0.264946138247811	2.23852858333938	0.145651263235792	0.32604451595281	0.00109045815593289	0.298279396376952	0.299369854532888	1.23060678713442	> 1	scran
Eif2d	2.38226482691745	0.0793969599054738	0.189144584946985	2.28406058650239	0.131364641603721	0.300044800347071	-0.0607328809654475	0.726421335917255	0.665688454951808	1.58632508792768	> 1.5	scran
Nucks1	3.33328632260162	0.0288066439298627	0.0960207922114665	3.473382831533	0.0347949849978616	0.120856303515021	0.059396183991613	0.27247779388002	0.331873977871632	1.25864722349779	> 1.25	scran
Mdm4	2.02693164272994	0.179443430639124	0.363719567642455	1.9150770994484	0.256688423009765	0.491578120599525	-0.0818949603965652	0.516489122347279	0.434594161950718	1.35153058656101	> 1.25	scran
Snrpe	2.85746621271972	0.048503439309346	0.138596939027158	3.01559449828963	0.0510895562789016	0.154065384834714	0.077706005161716	0.0749413553871886	0.152647360548901	1.11160741294961	> 1	scran
Btg2	1.0078379019888	1.14635705969804	1.15534209397612	1.40600365924911	0.664748164272458	0.934638351446203	0.48033673095653	-0.786176682036017	-0.305839951079486	0.808971088580039	< 1	scran
Tmem183a	3.00594144270378	0.0400766625761705	0.120468100922966	2.92626291207171	0.0632771705206899	0.185165637275532	-0.0387575098694349	0.658922718543161	0.620165208673731	1.53705118497665	> 1.5	scran
Cyb5r1	1.14720291111445	0.473766528881181	0.54350634112108	1.31735686940201	0.464267006513682	0.611605330267506	0.199525631703139	-0.0292215189229914	0.170304112780143	1.12529566629519	> 1	scran
Adipor1	2.79877025375671	0.0461102822564186	0.12905208637159	2.76280484868881	0.0611549332692567	0.168959146157543	-0.0186594027366409	0.40738038632105	0.388720983584412	1.30923219382169	> 1.25	scran
Rabif	2.20587993386752	0.0979164100923002	0.215991844218948	1.80471005672183	0.227050144920409	0.409759679918012	-0.289587193622947	1.21338838698985	0.923801193366908	1.89710718661508	> 1.5	scran
Kdm5b	3.14395205613093	0.0498627403363546	0.156766065004805	3.09812898775711	0.0761193561798613	0.235827583910236	-0.0211820066453285	0.610301187239277	0.589119180593943	1.50432801833106	> 1.5	scran
Ube2t	1.70182368785536	0.245087371742696	0.417095494825932	1.34069964597988	0.428469190273773	0.574448491713332	-0.344095509223737	0.8058953184051	0.461799809181362	1.37725892233161	> 1.25	scran
Arl8a	1.10140705347249	0.673069491590361	0.741323485514766	1.4750216888269	0.432168508634039	0.637457923463185	0.421388415393046	-0.639161515358098	-0.217773099965047	0.859891715180913	< 1	scran
Elf3	1.77346936027553	0.297633005739517	0.527843016285744	1.48575862393293	0.49867498865401	0.74091066493235	-0.255374650509888	0.744565323911978	0.489190673402089	1.40365722776043	> 1.25	scran
Rnpep	1.18892736542523	0.477749007253989	0.568008868529004	1.69613518740542	0.280159779836996	0.475188860677284	0.512590582005102	-0.77000302018962	-0.257412438184519	0.836587044684531	< 1	scran
Timm17a	3.23775222368942	0.0321139885498705	0.10397713783888	3.06045359024427	0.0420168833091127	0.128590721374248	-0.0812470935706653	0.387767292455438	0.306520198884763	1.23672111049554	> 1	scran
Csrp1	1.89029961639546	0.200058084341162	0.378169720086908	2.21203326963434	0.202327432796855	0.447555012706351	0.226758161579845	0.0162730134942667	0.243031175074121	1.18347659512109	> 1	scran
Phlda3	3.53205569087541	0.0679359057190694	0.239953402409814	4.08223612594873	0.0394572526969435	0.161073822390151	0.208851543063503	-0.783883765637913	-0.575032222574405	0.671271258388138	< 1	scran
Tmem9	1.57341456182737	0.256925223015723	0.404249887193683	1.36592301888545	0.41228707642399	0.563152408076514	-0.204022662743923	0.682300708820821	0.478278046076902	1.393079938713	> 1.25	scran
Zfp281	1.4676722607003	0.328834093446674	0.482620677324215	1.47776237851402	0.383506463624275	0.56673142386091	0.00988446301392011	0.221891008059556	0.231775471073475	1.17427920204959	> 1	scran
Nr5a2	1.60012892291972	0.263653612303947	0.421879770679809	1.34305165649162	0.542208561091981	0.728214106138524	-0.252673353404194	1.04020412935564	0.787530775951442	1.72611762105847	> 1.5	scran
Aspm	1.24631995535019	0.552978320418964	0.689187915614186	1.28032245777427	0.635913860866629	0.814174797277487	0.0388327236975313	0.201608434725363	0.240441158422893	1.18135384969993	> 1	scran
Cdc73	1.36751402295529	0.348105649368963	0.476039356982013	1.50763439968476	0.323699514141325	0.488020522680705	0.140730991473493	-0.104870027466318	0.0358609640071785	1.02516843517866	> 1	scran
Uchl5	2.32040906139573	0.090795051492799	0.210681660213783	2.28054073647807	0.114770890237279	0.261739690547968	-0.0250032175270005	0.338071197283378	0.313067979756376	1.24234681975819	> 1	scran
Tpr	4.39363995745683	0.00904500341011515	0.0397404883980152	4.26549485362127	0.014137677776942	0.0603041917997022	-0.0427035281904937	0.644352213895749	0.601648685705263	1.51744968999208	> 1.5	scran
Ivns1abp	1.4050436996935	0.356225418751015	0.500512280286795	1.49074982720842	0.357249813386968	0.532570097576864	0.0854231676703359	0.00414279293849089	0.0895659606088227	1.06405001146365	> 1	scran
Rnf2	2.01056338883955	0.145424554444851	0.292385285005122	2.0499864058726	0.168336544159423	0.345087627138389	0.0280145207829189	0.211077521145504	0.239092041928416	1.18024963921267	> 1	scran
Tsen15	1.42560212409696	0.33988936651727	0.484547002864991	1.19429934524628	0.546982007584489	0.653260253519653	-0.255406905207919	0.686428150130819	0.431021244922902	1.34818758481036	> 1.25	scran
Arpc5	3.32278420875564	0.0280437181672088	0.0931832238807949	3.48385870218876	0.034906529485709	0.121609416511996	0.068293509245714	0.315819285571478	0.384112794817196	1.30505697750451	> 1.25	scran
Lamc1	1.92246347389882	0.164788462946751	0.316799800935058	1.61784597426694	0.317637029042412	0.513887788714378	-0.248881924093414	0.946763865643829	0.697881941550416	1.62212156446311	> 1.5	scran
E330020D12Rik	0.953600042848553	1.08854050405261	1.03803227130695	1.14091347780276	0.966153297602208	1.10229731885794	0.258733181964074	-0.172071068633369	0.086662113330711	1.06191045242753	> 1	scran
Dhx9	2.47238249633075	0.0890304135730878	0.22011723615919	2.56215212719621	0.0883917578723371	0.226473130459221	0.0514541815325486	-0.0103864064385973	0.0410677750939515	1.02887504136857	> 1	scran
Glul	2.23883191190271	0.140394627665856	0.314319972678017	2.35517101566779	0.243511613577702	0.573511494276699	0.0730856049275795	0.794502848490712	0.867588453418294	1.82461041018285	> 1.5	scran
Acbd6	2.16740642654278	0.109841975962116	0.238072204604448	1.88859747031098	0.211045419675097	0.398579845719107	-0.198654466271182	0.942124035116083	0.743469568844899	1.67419731497568	> 1.5	scran
Tor1aip2	2.20413916426764	0.102641034083415	0.226235123084185	1.78093666924893	0.24546275978088	0.437153629828812	-0.307579100630042	1.25789655320989	0.950317452579849	1.93229779651032	> 1.5	scran
Cop1	1.23217850347876	0.403028620158177	0.496603202045611	1.38028785740348	0.389097574488526	0.537066657411657	0.163757898925908	-0.0507503050554089	0.113007593870498	1.08148045602479	> 1	scran
Mrps14	2.40355669191942	0.082822554196935	0.199068704381902	2.24189941894481	0.125233447933717	0.280760794155054	-0.100449278045268	0.596524335121273	0.496075057075999	1.41037133399146	> 1.25	scran
Cacybp	4.95932320833232	0.00829286785413459	0.0411270120126427	4.45212376547191	0.0176035782274375	0.0783733089837182	-0.155649552535764	1.08592570258191	0.93027615004614	1.90564072487507	> 1.5	scran
Gas5	2.91607880450686	0.0614847046686686	0.179294244085668	3.128121820169	0.0625376376456231	0.195625348901096	0.101266989628973	0.0244971616297734	0.125764151258752	1.09108549412007	> 1	scran
Cenpl	0.873092023130941	0.858061056769888	0.749166264025095	0.968520736655872	0.818407752279301	0.792644879122425	0.149649217537371	-0.0682604978350163	0.081388719702354	1.05803600240049	> 1	scran
Prdx6	1.43164963030699	0.458289202078948	0.656109566730011	1.95405796113759	0.301376976545799	0.588908080322894	0.448794798118797	-0.604689086636065	-0.15589428851727	0.897575816883691	< 1	scran
Prrc2c	4.21725361072401	0.0126460680584868	0.0533316761811152	4.41528097747477	0.0171590619560048	0.075762079845659	0.0662014675054982	0.440281797452312	0.506483264957806	1.42058313690291	> 1.25	scran
Nme7	2.05146691625941	0.119832682265027	0.24583278315333	1.79225588224156	0.228742775217099	0.409965584403106	-0.194879261086234	0.932704745363291	0.737825484277055	1.66766034677891	> 1.5	scran
Atp1b1	3.36016711299493	0.0362181125498586	0.121698910684784	3.01998072492811	0.0850695773670966	0.256908483926413	-0.153993643558085	1.23193192222745	1.07793827866937	2.11101711988071	> 1.5	scran
Tiprl	2.14004374018979	0.122012167733682	0.261111375785454	2.22049232587881	0.136812465964745	0.303791030759271	0.0532393012337908	0.165174661946379	0.218413963180158	1.16345383208767	> 1	scran
Mpc2	1.11707767667925	0.488668585065362	0.54588076767095	1.13541284156482	0.574894486853758	0.652742582918577	0.0234874557655224	0.234440834270187	0.257928290035718	1.19576035936119	> 1	scran
Mpzl1	2.00703417132805	0.152500579643529	0.306073874491896	1.83898360440697	0.226789405432113	0.41706199824286	-0.1261565625683	0.572538519450088	0.446381956881792	1.36261874338413	> 1.25	scran
Gpa33	1.50105769724891	0.515146530677626	0.773264665084722	1.36052631310752	0.661604457314632	0.900130273045777	-0.141814572805277	0.3609860966	0.219171523794722	1.16406492329137	> 1	scran
Uck2	2.42813034499394	0.087184198601902	0.211694598229257	1.75142578749909	0.264687167249911	0.463579930341578	-0.471316010634044	1.60214966322795	1.1308336525939	2.18985242995921	> 1.5	scran
Tmco1	2.86554115690691	0.043805369509618	0.125526089223326	2.94210880091753	0.0578271953040351	0.170133900236379	0.0380429818941368	0.400640409989195	0.438683391883329	1.35536685074041	> 1.25	scran
Aldh9a1	2.63865976532644	0.0708594881971867	0.18697408049754	2.61939282845018	0.0949560965026658	0.248727318196706	-0.010572902494144	0.422299584032652	0.41172668153851	1.33027699633468	> 1.25	scran
Nuf2	1.42872463842655	0.374134550669832	0.534535250628638	1.39293688789369	0.478660021155476	0.666743200227437	-0.0365979962639021	0.355444111306117	0.318846115042208	1.24733251818906	> 1	scran
Uap1	1.30999754037604	0.375379530226841	0.491746261304676	1.28381512079282	0.468893739951499	0.601972873394832	-0.0291266447051961	0.320911037338001	0.291784392632805	1.22415343188926	> 1	scran
Dusp12	1.92335487415906	0.161167476042193	0.309982250601666	1.76918659016944	0.222073589209975	0.392889616061085	-0.120538763608219	0.462477191960486	0.341938428352266	1.26745842801805	> 1.25	scran
Sdhc	2.47839314523904	0.0775704489342684	0.192250068911806	2.23059935788686	0.13237579336663	0.295277359683369	-0.151973647325584	0.771060274442355	0.619086627116772	1.5359024907233	> 1.5	scran
Ndufs2	4.14708590090358	0.00962091734666979	0.039898770682133	4.03718670246555	0.0142605526211038	0.0575725134117307	-0.0387476241185484	0.567783524326586	0.529035900208041	1.44296459333049	> 1.25	scran
Ufc1	3.00767563848015	0.0388978754198197	0.116992192288828	2.98864470491825	0.0569906777035112	0.170324887148301	-0.00915759135176968	0.551034590393049	0.541876999041272	1.45586541987183	> 1.25	scran
Pfdn2	2.56391000487586	0.0734241506567919	0.188252914468461	2.55487459498404	0.0832208950436673	0.212618950518899	-0.00509314440852979	0.180691132614124	0.175597988205597	1.1294324505904	> 1	scran
Usf1	2.00317613692432	0.147085943799585	0.294639052696321	1.90628482106265	0.187176036426194	0.356810837105923	-0.0715255904828893	0.347736360229466	0.276210769746573	1.21100999287315	> 1	scran
Copa	1.69594385504807	0.209142066661681	0.354693202786932	1.81125153052792	0.251537333104909	0.455597379571178	0.0948984992254283	0.266289266743649	0.361187765969078	1.28448297286616	> 1.25	scran
Pex19	1.66945311639983	0.204628723403042	0.341618059990126	1.85590123797869	0.218392864868185	0.405315588274577	0.152744360843286	0.093917054547949	0.246661415391239	1.18645831630298	> 1	scran
Dcaf8	1.82836466464943	0.18061063125556	0.330222096247694	1.80956319571164	0.23537723291463	0.425929977790761	-0.0149123504065341	0.382091964630557	0.367179614224022	1.28982882317868	> 1.25	scran
Tagln2	3.37108940865221	0.0488308471679029	0.164613151703232	3.543375182291	0.0768034536161222	0.272143451457605	0.0719093388028262	0.653378378429115	0.72528771723194	1.65323030779601	> 1.5	scran
Aim2	2.09081458936635	0.140764053616542	0.294311536959814	1.29605715741385	0.579874730257633	0.751550794553832	-0.689935787422083	2.04246230453483	1.35252651711275	2.55358930987626	> 1.5	scran
Fh1	2.7982961636731	0.0596059172521055	0.166795009578783	2.27564597113114	0.144370015957815	0.328535045166541	-0.298272530471971	1.27624367823973	0.977971147767759	1.96969349380542	> 1.5	scran
Exo1	1.98262238889407	0.194658774300689	0.385934844123223	1.72764086243517	0.326015888017541	0.563238369942193	-0.198606582504928	0.743994898241306	0.545388315736383	1.45941310695015	> 1.25	scran
Adss	3.23814413252894	0.0337175370645339	0.109182244808847	3.12910292915566	0.0554621302002801	0.173546714066909	-0.0494180870691315	0.718003871908407	0.668585784839282	1.58951406770166	> 1.5	scran
Desi2	1.59976000632699	0.248955939484062	0.398269755324166	1.74076250597993	0.281175280773646	0.489459386379142	0.121863897715102	0.175579331967889	0.297443229682986	1.22896448910803	> 1	scran
Hnrnpu	5.09929873089115	0.00764414577625185	0.038979782855588	4.8972893010094	0.00930953030811155	0.0455914631753374	-0.0583154335693305	0.284353090389514	0.226037656820183	1.16961819269862	> 1	scran
Smyd3	1.5038519854841	0.288310692681949	0.433576607626044	1.35171369405968	0.449766741541887	0.60795586367477	-0.153872971458931	0.641552639938196	0.48767966847927	1.40218787863926	> 1.25	scran
Tfb2m	1.25775192154441	0.397665381518033	0.500164397735997	1.05652084968992	0.647686958178761	0.684294775388104	-0.25152615560083	0.703741719473538	0.452215563872707	1.36813971263364	> 1.25	scran
Sccpdh	2.6126554553835	0.0908270150497638	0.237299696365965	2.36354224772543	0.166924015645655	0.394531963138487	-0.144566228679372	0.877998159522914	0.733431930843542	1.66258941406329	> 1.5	scran
Ahctf1	1.7983630000128	0.202475513339294	0.364124471597984	1.76360878623021	0.236761205366775	0.417554142023299	-0.0281536890598928	0.225685262574085	0.197531573514192	1.14673463222847	> 1	scran
Parp1	3.93457197507887	0.0177094875902967	0.0696792535657885	3.89262489829826	0.0228851577197059	0.0890833347412098	-0.0154633695808733	0.369889765245101	0.354426395664226	1.27847716762782	> 1.25	scran
H3f3a	5.61497531408772	0.00345427174685064	0.019395650586717	5.40777910900779	0.0057747129098111	0.0312283718341941	-0.0542434567060557	0.741367640788718	0.687124184082665	1.61007086071043	> 1.5	scran
Sde2	2.23713102690796	0.105340854096593	0.235661293100474	2.30083780421264	0.119646705294734	0.275287662691614	0.0405095291486954	0.183715608076352	0.224225137225046	1.1681496739231	> 1	scran
Lefty2	1.07873026433816	2.0231347365176	2.18241666911534	0.337005380518293	7.09516286052484	2.39110805965043	-1.67849063484642	1.81024339636242	0.131752761516009	1.0956239903628	> 1	scran
Pycr2	2.93069788527561	0.099965858462247	0.292969729995068	2.51285320110359	0.127555185700403	0.320527456704622	-0.221917861059516	0.35161419464455	0.129696333585041	1.09406339252188	> 1	scran
Nvl	1.43738652719637	0.301654292961993	0.433593816574515	1.53596746619915	0.290262827493401	0.44583425967684	0.0956995895396145	-0.0555362890106985	0.0401633005289171	1.02823020678438	> 1	scran
Lbr	2.2692585221937	0.124095984779947	0.281605871031914	2.3300254163568	0.141159263824042	0.328904672464234	0.0381247167098019	0.185867374557427	0.223992091267237	1.16796099193173	> 1	scran
Enah	2.34341181904077	0.102239153649112	0.239588441030053	2.29146604915496	0.141078889225724	0.323277484913241	-0.0323395976298008	0.464554323364733	0.432214725734945	1.34930334503362	> 1.25	scran
Srp9	3.37153942600027	0.027783081148902	0.0936717534692881	3.3742387878205	0.035312832176387	0.119153928037361	0.0011546054424064	0.345985930102593	0.347140535544999	1.27203691213518	> 1.25	scran
Degs1	2.98031872868524	0.0452159460636971	0.134757930888858	2.88046263542988	0.118141786706287	0.340303002290385	-0.049166083537904	1.38561578073743	1.33644969719952	2.52529109081566	> 1.5	scran
Fbxo28	1.35124443297823	0.346747878177509	0.46854114003437	1.33568732207531	0.429507695263018	0.5736879832966	-0.0167063547577217	0.308796925177583	0.292090570419872	1.22441325697572	> 1	scran
Aida	1.43892077653912	0.314937938336995	0.453170742793498	1.41185697369201	0.391771100785591	0.553124760735134	-0.0273932173084518	0.314943421155097	0.287550203846652	1.22056591148291	> 1	scran
Marc2	3.71532483568063	0.0425994759898281	0.158270891131989	3.62012517708824	0.059628617438217	0.215863059263052	-0.0374487691419397	0.485169202345213	0.447720433203272	1.36388351464474	> 1.25	scran
Iars2	1.31525908026067	0.372734057263607	0.490241853338357	1.27848956673493	0.471393212568901	0.602671304099	-0.0409066228133499	0.338784339585709	0.297877716772365	1.22933466409496	> 1	scran
Bpnt1	1.96524946161263	0.152910007519505	0.300506309952891	1.71647492311199	0.306608496443175	0.526285795357783	-0.195263674208615	1.00371484612102	0.8084511719124	1.7513302647132	> 1.5	scran
Eprs	4.23177886822509	0.0119635863040659	0.0506272517097334	4.25630531389803	0.0143746234632821	0.061182786232051	0.00833740082259578	0.264874237185682	0.273211638008274	1.20849511213519	> 1	scran
Lyplal1	1.77882482844762	0.210097490958755	0.373726633311982	1.13426191441809	0.618244426131707	0.701251106362465	-0.649170632760702	1.5571183947986	0.907947762037901	1.87637445088659	> 1.5	scran
Rrp15	3.30420646124184	0.0312764744410792	0.103343928933079	2.97481504192361	0.0547163814672142	0.162771114628299	-0.151503863303576	0.806894926525636	0.655391063222062	1.57504283327279	> 1.5	scran
Cenpf	2.5508895426845	0.28636059514471	0.73047424759155	3.25093469985362	0.223663621983985	0.727115829802681	0.349854148066535	-0.356502356418761	-0.00664820835222233	0.995402414527354	< 1	scran
Smyd2	1.4406360317598	0.322972905075313	0.465286404333634	1.79185420788286	0.283046765028383	0.507178536943739	0.31474736586875	-0.190372704019728	0.12437466184902	1.09003515301527	> 1	scran
Angel2	1.12843081136005	0.485949910071553	0.548360851302384	1.19935583821432	0.487982729347899	0.585264935391159	0.0879417932587836	0.00602247512643456	0.0939642683852183	1.06729890363458	> 1	scran
Ppp2r5a	1.16860006342219	0.451419731710937	0.527529127107427	1.3126091797483	0.427272914091504	0.560842349294314	0.167656155060911	-0.0793116167642851	0.0883445382966293	1.06314954089749	> 1	scran
Dtl	2.2410529591738	0.154577164360564	0.346415611610936	2.1333688702316	0.212369735364225	0.453062982405359	-0.0710433056342718	0.458250977424354	0.387207671790081	1.30785959760439	> 1.25	scran
Nek2	1.06797797766854	0.575271692693113	0.614377498972348	1.06640013126881	0.709357480639748	0.756458910470741	-0.00213303498692695	0.302269375269505	0.300136340282582	1.2312607667697	> 1	scran
Cr1l	1.50081063279679	0.295550073187368	0.443564692363472	1.42120775761701	0.399292293497686	0.5674773050756	-0.0786244853593242	0.43404264979858	0.355418164439255	1.27935634834206	> 1.25	scran
Nmt2	1.66273441014612	0.221877190549509	0.368922839553216	1.99158013092022	0.201509842447241	0.401322998402789	0.260355783250478	-0.13891105625868	0.121444726991798	1.08782367307161	> 1	scran
Suv39h2	1.42375812206403	0.314924221897184	0.448375918760811	1.50740626686503	0.348946065911145	0.526003486552356	0.0823642235859485	0.147999342306013	0.230363565891955	1.17313054636406	> 1	scran
Hspa14	3.57118555156279	0.0196219187590513	0.0700735127662628	3.52078341403294	0.0287954098689414	0.101382401466849	-0.0205066148749899	0.55337273267935	0.532866117804357	1.44680061644719	> 1.25	scran
Sephs1	1.79011062054229	0.195860725172102	0.350612364277694	1.6289882843857	0.281740145738915	0.458951396649811	-0.13607251401386	0.524537019730503	0.38846450571664	1.30899946325427	> 1.25	scran
Phyh	1.83886648681264	0.167043079706765	0.307169921126742	1.72583529847751	0.336122985367887	0.580092912777538	-0.0915219444168533	1.00876898733245	0.917247042915602	1.88850819328167	> 1.5	scran
Mcm10	1.63579291421298	0.286112920168503	0.46802148747642	1.52457097192658	0.417883225862707	0.637092635805321	-0.101586807238796	0.54651520123601	0.444928393997217	1.36124655139347	> 1.25	scran
Cdc123	2.49678408503754	0.0716868853549265	0.178986674460091	2.38603192580845	0.0989456500888039	0.236087480031757	-0.0654577195487166	0.464927072516205	0.399469352967485	1.31902266324523	> 1.25	scran
Nudt5	3.27647580028915	0.0306052199316473	0.10027726246857	2.97165249567006	0.0659216058418064	0.195896104518382	-0.140879458843158	1.10697365130622	0.966094192463061	1.95354459920345	> 1.5	scran
Taf3	1.47598651648228	0.277785420117061	0.410007534568146	1.42677369483458	0.356738003069815	0.508984398727829	-0.0489230196088133	0.360894033545129	0.311971013936319	1.24140254950176	> 1	scran
Atp5c1	5.22592039018772	0.00424400165437837	0.0221788147816063	4.91572584089208	0.0091449350932991	0.0449539937514112	-0.0882806911346527	1.10754771176167	1.01926702062702	2.02688891151628	> 1.5	scran
Sfmbt2	1.3487667815194	0.720512809018443	0.971803742463304	1.77161751333171	0.491319437420182	0.870430119973877	0.393426254162585	-0.552362762692183	-0.158936508529593	0.895685087369115	< 1	scran
Rbm17	3.46659622099477	0.0264370888730176	0.0916467123813055	3.61069137317615	0.0326056379253555	0.117728895573986	0.0587553045868906	0.302558123316337	0.361313427903228	1.28459485905139	> 1.25	scran
Mindy3	1.11558740035905	0.480752637233123	0.536321584786655	1.2621565008988	0.487208928924746	0.61493391693831	0.178087262640337	0.0192458016204338	0.197333064260777	1.14657685683661	> 1	scran
Rsu1	2.36268200698334	0.0988554790815507	0.233564061717698	2.1333446526547	0.186738810648667	0.398378243140432	-0.147308411055594	0.917628964714226	0.77032055365863	1.70564872100032	> 1.5	scran
Vim	4.5015207837526	0.0438164230157436	0.197240538875065	3.80396739121718	0.114663475789583	0.436176122867193	-0.242907601645605	1.38786229834008	1.14495469669448	2.21139186373585	> 1.5	scran
Mllt10	2.14598375232229	0.110929824819245	0.238053601710058	2.16543706392803	0.13051118999368	0.282613768069667	0.0130190894539095	0.234526204788043	0.247545294241947	1.18718543235436	> 1	scran
Commd3	2.1543317031665	0.164487965682827	0.354361639259878	2.09853252423501	0.203077946833318	0.426165676384586	-0.0378595761238097	0.304051542321087	0.266191966197275	1.20262926109801	> 1	scran
Msrb2	2.2401809040857	0.137151393659704	0.30724393304521	1.1549214611513	0.727156462910237	0.839808604629903	-0.955820494234422	2.40649654137437	1.45067604713995	2.73336106690942	> 1.5	scran
Etl4	1.3667947728429	0.345970178150164	0.472870231055172	1.54761552089789	0.347145143052796	0.537247211392826	0.179250467165087	0.00489130050984372	0.184141767674929	1.13614090316915	> 1	scran
Pdss1	1.39873602720946	0.312514282833947	0.43712498641737	1.13145174431565	0.56932757778807	0.644166680975317	-0.305948663443432	0.865336857711206	0.559388194267772	1.47364415439812	> 1.25	scran
Yme1l1	2.14125511778347	0.113004616418002	0.241971713238204	2.12396999569993	0.141920339551027	0.301434542985927	-0.0116933084495786	0.328699656243515	0.317006347793939	1.24574289677069	> 1	scran
Ehmt1	1.32087702988118	0.335223227782656	0.442788661460738	1.27523097980618	0.48516650373393	0.618699355925758	-0.0507375788277252	0.533357831577759	0.48262025275003	1.39727913060081	> 1.25	scran
Zmynd19	1.32626138059039	0.385737357469717	0.511588560263075	1.29116965336707	0.489239143882814	0.631690735820775	-0.0386865547349494	0.34292096481315	0.304234410078203	1.23476321576843	> 1	scran
Nelfb	2.17589230638285	0.106842571598269	0.232477929534832	2.22183501983221	0.130472093891928	0.289887467319923	0.030144541202198	0.288254662239267	0.318399203441473	1.24694618495598	> 1	scran
Tubb4b	5.51361268705977	0.0171585140792532	0.0946054009184643	5.40303101798404	0.0228158970979201	0.123274999723194	-0.0292289620994272	0.411114758794771	0.381885796695337	1.30304399671049	> 1.25	scran
Ssna1	1.86315323686293	0.180538285964456	0.336370491872362	1.64972760717294	0.302993807532214	0.499857249088339	-0.175518499780539	0.746983493185067	0.57146499340453	1.48603180471019	> 1.25	scran
Uap1l1	1.93196269101974	0.189621792948441	0.366342229380657	1.75263231425019	0.32603701688022	0.571423011426009	-0.140543869913401	0.781910990777209	0.641367120863814	1.55980655681455	> 1.5	scran
Sapcd2	1.01605322519911	0.672069348572737	0.682858229174792	0.866652972359021	0.995760935464066	0.862979174478932	-0.22944965245675	0.567189310850941	0.337739658394196	1.26377502328969	> 1.25	scran
Edf1	2.85033308025658	0.0553072871034037	0.15764419001008	2.90203701405132	0.0614686745248183	0.178384368675696	0.0259354028080353	0.152381798295696	0.178317201103727	1.13156322896702	> 1	scran
Rabl6	1.63985255778073	0.227865857226665	0.373666408804046	1.59892575719404	0.284140746772182	0.454319958682392	-0.0364631534401486	0.318420962387641	0.281957808947492	1.21584372578869	> 1	scran
Bmyc	0.97832760176261	0.768984434183123	0.752318697287152	1.15438223497565	0.662642584339243	0.764942827499578	0.238731452630181	-0.214723475032321	0.0240079775978647	1.01678029571503	> 1	scran
Ubac1	2.51927044945728	0.0617643997612596	0.155601227147007	2.68082508591861	0.0675951662459177	0.181210817358895	0.0896710847842656	0.130144556520769	0.21981564130504	1.16458475734059	> 1	scran
Entr1	1.85912968960671	0.166157831386781	0.30890895749183	1.95340179451332	0.188275296025611	0.367777301118956	0.0713613135442707	0.180289421450686	0.251650734994962	1.19056858727926	> 1	scran
Pmpca	2.06496342644369	0.127953972797913	0.264220274095861	1.97466051587266	0.165304967491805	0.32642119238368	-0.0645115834907479	0.369505137140433	0.304993553649682	1.23541311695579	> 1	scran
Egfl7	2.01363043845481	0.140673219556104	0.283263876773609	1.78776142121505	0.266137984389524	0.475791221211525	-0.171644709772691	0.919826728963941	0.748182019191244	1.67967489053251	> 1.5	scran
Agpat2	2.60624518467009	0.0900926271923965	0.234803475794461	2.85432429167219	0.112702157930816	0.321688507105805	0.131176441699591	0.323034187552719	0.454210629252315	1.3700329861701	> 1.25	scran
Rpl7a	6.5063752095256	0.00158646148079003	0.0103221136494796	6.46930681967128	0.00249741733233235	0.016156558979623	-0.00824288504869389	0.654624430667038	0.64638154561834	1.56523746281727	> 1.5	scran
Surf2	1.56974061745323	0.273968055861559	0.430058785170586	1.20677596599161	0.536710462534435	0.647689286882796	-0.37936831982356	0.970136324438051	0.590768004614485	1.50604826413646	> 1.5	scran
Surf4	1.74646801204565	0.194732382733272	0.34009387735309	1.92385211600596	0.211133493093552	0.40618961744776	0.13955768642595	0.116662643457935	0.256220329883887	1.1943455748427	> 1	scran
Rexo4	1.32052350868516	0.34372988688267	0.453903396266257	1.31581950121806	0.424391076186436	0.558422054189032	-0.00514838579169447	0.304119022850073	0.298970637058378	1.23026630508282	> 1	scran
Brd3	2.25094110168571	0.113617214775249	0.255745658596661	2.42684544674312	0.107502712141486	0.260892467473101	0.108553926009813	-0.0798083847120117	0.0287455412977979	1.02012471650421	> 1	scran
Wdr5	3.22060433975536	0.0394277787095776	0.12698127521898	2.74065377324854	0.0874936409301395	0.23978977715044	-0.232811348457645	1.1499657312704	0.917154382812754	1.88838690379287	> 1.5	scran
1700007K13Rik	1.00532439535642	0.861354613071402	0.865940805573473	1.32834585671772	0.628191371573799	0.834455405655875	0.401969723544061	-0.45540317916341	-0.0534334556193583	0.963640239939095	< 1	scran
Mrps2	1.53457328707052	0.271760404696621	0.417036257530909	1.4048745996966	0.370245132645275	0.520147982514646	-0.127396186658602	0.446145497787372	0.31874931112877	1.24724882578368	> 1	scran
Setx	1.90137878435313	0.181075837952375	0.344293756641611	2.07853988550348	0.206738797204156	0.429714835869854	0.128524464376665	0.191215102940471	0.319739567317138	1.2481052228814	> 1	scran
Trub2	1.50159250086112	0.251336578405845	0.377405121326309	1.35161202830179	0.413479596744184	0.558863996416811	-0.1518122557601	0.718195491092133	0.566383235332031	1.48080660498936	> 1.25	scran
Urm1	2.96899077636856	0.0486373450073469	0.144403828713868	2.62900926300936	0.099595008130985	0.261836198925852	-0.175453386241448	1.03400895603949	0.85855556979805	1.81322199873712	> 1.5	scran
Odf2	2.073690415727	0.143481499883986	0.297536211143557	2.12054858458076	0.159343168232602	0.337894929858258	0.032237009194341	0.151272433833354	0.183509443027692	1.13564304848672	> 1	scran
Gle1	1.4562974067431	0.286851484854771	0.417741073514411	1.6799004389589	0.275760049257651	0.463249427795255	0.206070718242755	-0.0568905244401396	0.149180193802611	1.10893914236871	> 1	scran
Sptan1	1.55151598822584	0.28035202429437	0.434970648024196	1.6417538869936	0.318725199708071	0.523268335503538	0.0815593071692311	0.185073602065308	0.266632909234536	1.20299688698634	> 1	scran
Set	6.79732381273891	0.00288245288158346	0.0195929656110851	6.64947356058621	0.00317157729313708	0.0210893193560706	-0.0317267251058491	0.137903477040591	0.106176751934746	1.07637198853342	> 1	scran
Zdhhc12	2.47355617151004	0.0795378170624271	0.196741258263203	2.24087538390142	0.134529731233902	0.301464363124926	-0.142524239599897	0.758212172742741	0.615687933142849	1.5322884777001	> 1.5	scran
Endog	0.951653681007955	0.641535750782386	0.61051985873026	1.41807864167216	0.442534565874476	0.627548816068257	0.575428982701774	-0.535739517566023	0.0396894651357519	1.0278925527065	> 1	scran
Spout1	1.76392126096943	0.209388194564014	0.369344288187469	1.62035832363465	0.296964285680807	0.481188552125115	-0.122473278570325	0.504109331657216	0.38163605308689	1.30281844748842	> 1.25	scran
Sh3glb2	1.41601562770726	0.289355111424741	0.40973135973441	1.5172605227898	0.344149736689602	0.522164809407638	0.0996316386407661	0.250195276765924	0.349826915406687	1.27440772350476	> 1.25	scran
Ptpa	1.6632396240422	0.22903852441542	0.380945949239884	1.70090353672784	0.251916848267001	0.428486258178672	0.0323052901807989	0.137357332241146	0.16966262242194	1.12479541791597	> 1	scran
Ntmt1	2.16523815463042	0.119516781103665	0.258782294564268	1.6266046224774	0.333817191157289	0.542988586198869	-0.412662096904819	1.48184505530777	1.06918295840295	2.0982447315924	> 1.5	scran
Tor1a	1.93494792226568	0.148296212164644	0.286945447607848	1.86694071256202	0.183214131655555	0.342049921504454	-0.0516186243942862	0.305049037121944	0.253430412727662	1.19203815343993	> 1	scran
BC005624	2.12657668837518	0.11028157444669	0.234522225375642	1.96738820104666	0.162608618128742	0.319914276694989	-0.11225122684942	0.560211951742789	0.447960724893374	1.36411069860254	> 1.25	scran
Gpr107	1.56484539973826	0.260830040078614	0.408158688330567	1.52665123536583	0.331195532332573	0.505620068583166	-0.0356496168891927	0.344573175820117	0.308923558930917	1.23878305923422	> 1	scran
Ass1	4.90172856902631	0.0203247421172929	0.099626369094427	5.27063603741836	0.0149097615067631	0.0785839263068586	0.104686472687062	-0.446979866556726	-0.342293393869667	0.788786412886089	< 1	scran
Fubp3	1.52757294339481	0.281786985140155	0.430450174300897	1.76217276546207	0.23777871884535	0.419007182555738	0.206114102623235	-0.244985379710827	-0.0388712770875959	0.973416222298565	< 1	scran
Exosc2	1.90410885542339	0.185253603281492	0.352743026507381	1.74743825360913	0.273617017146925	0.478128842600962	-0.123874479673007	0.562656354995689	0.43878187532268	1.35545937600827	> 1.25	scran
Nup214	1.55985619101887	0.259902666263151	0.405410783032887	1.64662817392087	0.254793772986425	0.419550605139045	0.0781017882602311	-0.0286414146735253	0.0494603735867043	1.03487776521477	> 1	scran
Prrc2b	1.48773910069964	0.2876572037054	0.427958869550445	1.58539312269675	0.290054435680006	0.459850307534769	0.091719074693191	0.0119730824033318	0.103692157096525	1.07451986686904	> 1	scran
Swi5	3.34188253468091	0.0308455872819401	0.103082329409491	3.35269779751578	0.0315640076654901	0.10582457898086	0.00466142427392195	0.0332162806139995	0.0378777048879267	1.02660251846343	> 1	scran
Dpm2	1.26313471971617	0.390421657662993	0.493155151123268	1.06549631925672	0.599436721105548	0.63869761996528	-0.245482908707737	0.618574380110668	0.373091471402931	1.29512511125658	> 1.25	scran
Ak1	1.99514735552983	0.183355501577838	0.365821244094869	2.08451804527061	0.203427671779338	0.424048652731418	0.0632185578722025	0.149872384165408	0.213090942037615	1.15916901923129	> 1	scran
Fpgs	1.48512571161337	0.293520493912209	0.435914832394478	1.33421796555406	0.436539029850943	0.582438216292667	-0.154590683402304	0.572649409987281	0.418058726584972	1.33612846595133	> 1.25	scran
Cdk9	2.39053406805724	0.0916410147762922	0.219070967854064	2.46004578351913	0.101891088238055	0.250656741998202	0.0413521995664978	0.152962534349574	0.194314733916064	1.14418055689232	> 1	scran
Tor2a	1.57465361582509	0.268221307195613	0.422355651216903	1.91202480355012	0.209165445571954	0.39992951997919	0.280066731752891	-0.358779311844131	-0.0787125800912307	0.946902258385562	< 1	scran
Rpl12	5.59280379010321	0.00358206549363855	0.0200337894692196	5.78583407443978	0.00343484875375364	0.0198734649600148	0.0489532326291056	-0.060545141020316	-0.0115919083912114	0.991997294897647	< 1	scran
Mapkap1	1.24616842382584	0.376098176788555	0.468681672172365	1.30467492690344	0.434456617984321	0.566824656311409	0.0661913227562785	0.208102813435173	0.274294136191452	1.20940222322786	> 1	scran
Gapvd1	1.38638214543647	0.326613235354241	0.452810757958359	1.56748477873432	0.314147187220768	0.492420934250754	0.177126453677166	-0.0561425917570114	0.120983861920154	1.08747622620759	> 1	scran
Hspa5	4.39441921507247	0.0307209371968399	0.135000676722828	4.42158784920664	0.0396797101502199	0.175447324260254	0.00889204773344052	0.369179258548757	0.378071306282198	1.29960329473361	> 1.25	scran
Rabepk	1.23090794129504	0.380277932449996	0.468087126951959	1.14331724710399	0.560098311939263	0.640370060113988	-0.106497090340886	0.558625858481204	0.452128768140314	1.36805740479103	> 1.25	scran
Fbxw2	2.30831923946073	0.0924172174282428	0.213328441047038	2.42039761354996	0.0997040574457736	0.241323462702999	0.0684013055004586	0.109490563797731	0.177891869298195	1.13122967344888	> 1	scran
Psmd5	2.16973832763618	0.100185103029631	0.217375457901569	2.11650878670059	0.144771166758199	0.306409446504624	-0.0358345848340123	0.531106294033045	0.495271709199036	1.40958620380858	> 1.25	scran
Cntrl	1.17363278121205	0.502057157457047	0.589230738033733	1.23139003354307	0.526441131510248	0.648254362588853	0.06930672383867	0.0684205937349447	0.137727317573601	1.10017064749894	> 1	scran
Rab14	2.79328165357161	0.0454153872251345	0.126857967925819	2.67259702753432	0.0782692320524528	0.209182116930779	-0.0637187261539749	0.785264108730491	0.721545382576511	1.64894740433726	> 1.5	scran
Ndufa8	2.16969666327427	0.113127596779724	0.245452569257204	2.05345931040869	0.1480115864961	0.303935770338778	-0.0794369988783517	0.387759207074908	0.308322208196559	1.23826681162294	> 1	scran
Pdcl	1.01609463066914	0.607436099299456	0.617212558972786	1.43907358843503	0.421328241981207	0.606322345096918	0.502105598507906	-0.527788024742505	-0.0256824262346045	0.98235581289209	< 1	scran
Rabgap1	1.33543023744932	0.347093244139205	0.463518813437875	1.32729181496062	0.443864487901772	0.589137701743707	-0.00881901910568715	0.354796003457525	0.345976984351828	1.27101141240445	> 1.25	scran
Strbp	1.78779911206127	0.197481203289332	0.353056719889458	1.98974531841651	0.183807359760778	0.365729833574507	0.154399146164871	-0.103520806636514	0.05087833952836	1.03589540425407	> 1	scran
Psmb7	4.44836053604107	0.0078552518171948	0.0349429921842742	4.18468671003929	0.0128175389090066	0.0536373847279313	-0.0881541037865867	0.7063898470934	0.618235743306813	1.53499690138357	> 1.5	scran
Rpl35	4.45451094289526	0.0097898127063395	0.0436088278292844	5.032180630919	0.00684881080646059	0.0344644530850997	0.175916660777558	-0.515427751786351	-0.339511091008795	0.790309091086277	< 1	scran
Arpc5l	2.84365381487444	0.047574343221888	0.135284962593068	2.74577419887327	0.068879640055413	0.189127938491831	-0.0505328535243713	0.533893863859732	0.483361010335359	1.3979967534213	> 1.25	scran
Ppp6c	1.93697158412682	0.146738980766761	0.284229236028947	1.91449786691232	0.199579377684759	0.38209429285716	-0.0168367366150205	0.443710486799465	0.426873750184452	1.34431734819231	> 1.25	scran
Orc4	1.52218314716913	0.282892990151531	0.430614942060943	1.37706785724046	0.38135983367984	0.525158369003075	-0.144542300194411	0.430896472909468	0.286354172715056	1.21955445040909	> 1	scran
Mmadhc	1.7685044063414	0.1956032696151	0.345925244209088	1.44507777465336	0.386418009444936	0.55840407717467	-0.291382672380716	0.982231848237416	0.690849175856708	1.61423338285527	> 1.5	scran
Rif1	3.90769046402498	0.0182009923721468	0.0711238443284295	3.92783056140241	0.0271567896683419	0.10666726840889	0.00741650300061592	0.577295829319828	0.584712332320436	1.49973991726785	> 1.25	scran
Arl5a	1.12671326253592	0.471909075581994	0.531706214169301	1.12166174684313	0.565652396588783	0.634470655263778	-0.00648273430468697	0.261406846584824	0.254924112280133	1.19327297360071	> 1	scran
Prpf40a	3.72913782350832	0.0161065840947448	0.0600636719552303	3.71740616715372	0.022939324246343	0.0852747854236943	-0.00454579103231285	0.51017233477757	0.505626543745258	1.41973979691511	> 1.25	scran
Arl6ip6	2.14382339475	0.152421703796047	0.32676521446562	2.24099711033596	0.165735079568903	0.371411834395212	0.0639547251206844	0.120810649175593	0.18476537429628	1.13663210755957	> 1	scran
Gpd2	2.44598227663991	0.0801153943454508	0.19596083465499	2.16960349401416	0.171946236860612	0.373055156275372	-0.172982543307906	1.10180615068273	0.928823607374828	1.90372304206693	> 1.5	scran
Tanc1	1.33042606500967	0.368034797103512	0.489643086897057	1.43260523290109	0.407404479419252	0.583649789123367	0.106752778389469	0.146619665599836	0.253372443989312	1.19199025727504	> 1	scran
Baz2b	1.48898807987007	0.337196672541344	0.502081825985912	1.51994675818056	0.368226822099845	0.559685164525788	0.0296885843284524	0.127004418389566	0.156693002718017	1.114728985513	> 1	scran
March7	2.49857027511228	0.0734412551624608	0.183498137115861	2.43708652342844	0.107779253957064	0.262667367323931	-0.0359453243691321	0.553416884864297	0.517471560495158	1.4314443266423	> 1.25	scran
Ly75	2.28172362420533	0.101284741825394	0.231103788194538	1.43491111188015	0.40065178325165	0.574899695782391	-0.669162685134722	1.9839320441709	1.31476935903619	2.48762558274663	> 1.5	scran
Rbms1	1.51171610437083	0.320341970667087	0.484266115963322	1.6441995839748	0.345339053086218	0.567806327414613	0.121198202340923	0.108400662359826	0.229598864700758	1.17250889272959	> 1	scran
Psmd14	3.34839833377464	0.0298864597381426	0.10007177198962	2.97462970040885	0.0678406308322847	0.201800755368187	-0.170761080337878	1.18265757546886	1.01189649513098	2.01656022828415	> 1.5	scran
Spc25	2.28823810994538	0.162321400399166	0.371430014453075	2.37903731798043	0.166438652150896	0.395963764621345	0.0561407181172948	0.0361372934905367	0.09227801160783	1.06605214768224	> 1	scran
Ppig	3.36121601865082	0.024449374672113	0.0821796297939018	3.35362603742996	0.0407543552084609	0.136674866765764	-0.00326144169579549	0.737156674334843	0.733895232639051	1.66312341767091	> 1.5	scran
Ssb	4.09778062425139	0.0120052100256866	0.0491947170333272	4.06262636307671	0.0173021099274003	0.0702920079279077	-0.0124300643535328	0.52728733675584	0.514857272402303	1.42885277458326	> 1.25	scran
Mettl5	1.63817095695541	0.216793853952261	0.355145395191027	1.52105580610431	0.330904206446679	0.503323764480061	-0.107012837075294	0.610089774020047	0.503076936944754	1.41723297358067	> 1.25	scran
Sp5	2.5798467215006	0.24821840928522	0.640365449410569	2.74129507921077	0.348886952313304	0.956402085577305	0.0875722792851318	0.491149526696504	0.578721805981639	1.49352543373106	> 1.25	scran
Gorasp2	2.04478475651294	0.138398019632969	0.282994160877073	2.03899682061959	0.155182944368137	0.316417530181018	-0.00408946063531457	0.165146705223188	0.161057244587876	1.118106215338	> 1	scran
Tlk1	1.6477685898699	0.223682317857506	0.368576697474893	1.62125332835422	0.287584842947035	0.466247883812106	-0.0234041105733006	0.362536425566418	0.339132314993119	1.26499555453819	> 1.25	scran
Dcaf17	1.14797731404172	0.513600583818368	0.589601818702068	1.13302625626624	0.665020636512893	0.753485842127993	-0.0189128382760177	0.372752267740227	0.353839429464208	1.27795711991984	> 1.25	scran
Dync1i2	1.80188166029058	0.181470990485499	0.326989249630587	1.92295359028015	0.193033044950361	0.371193586830006	0.0938196798671075	0.0891088998786193	0.182928579745726	1.13518590366307	> 1	scran
Hat1	4.88321392649253	0.00918286212099948	0.0448418801943254	4.90766041863765	0.0111395021096429	0.0546688935868249	0.00720444467664674	0.278668962470484	0.285873407147126	1.21914811220924	> 1	scran
Itga6	1.52742096182666	0.281437267295822	0.429873181506852	1.50113062617981	0.384217759090709	0.576761045293239	-0.0250482044211747	0.44911082427248	0.424062619851302	1.34170045982281	> 1.25	scran
Pdk1	1.94289311609358	0.16481018785752	0.320208579450464	1.36373516092301	0.458634696675375	0.625456261875467	-0.510643038095952	1.4765400754639	0.965897037367954	1.95327765092635	> 1.5	scran
Cdca7	2.44421625246792	0.0984663997781512	0.240673174659761	2.05898377307901	0.196990325901987	0.405599884485737	-0.247439473417678	1.00042136634722	0.752981892929538	1.68527250724611	> 1.5	scran
Sp3	1.4525700713699	0.292062443198983	0.424241163962014	1.45257930964451	0.363673239193923	0.52826422272449	9.17544072178893e-06	0.316365917827371	0.316375093268089	1.24519793834007	> 1	scran
Ola1	3.14854707101888	0.0348251299504284	0.109648560903273	3.04234530655159	0.0499374868488931	0.151927078735712	-0.0495023275001261	0.519994481832903	0.470492154332783	1.38558205857107	> 1.25	scran
Atf2	1.79691749503529	0.191052738579812	0.343306008428468	1.92462424320065	0.18818867381473	0.362192483919608	0.0990526372168239	-0.0217911359644179	0.077261501252403	1.05501353028336	> 1	scran
Atp5g3	2.67550234043303	0.0767502712367842	0.205345530322886	2.59655513888235	0.0967713897398761	0.251272249325862	-0.0432109290027704	0.334408731749241	0.291197802746471	1.22365580069243	> 1	scran
Mtx2	2.32763618249425	0.0982839940796459	0.228769380779835	2.36654513194825	0.130091940985157	0.307868449644123	0.0239168580188256	0.404503199411441	0.428420057430266	1.34575898485476	> 1.25	scran
Hnrnpa3	4.75153673862847	0.00713507870253633	0.0339025885881069	4.90337997607617	0.00814409190068271	0.0399335771491317	0.0453823799512231	0.190824498118896	0.236206878070119	1.17789168356131	> 1	scran
Nfe2l2	2.39019673669688	0.0909721990638896	0.217441453332648	2.29645397971593	0.140167158169874	0.321887428204678	-0.0577214984322563	0.62365072581543	0.565929227383167	1.4803406768637	> 1.25	scran
Rbm45	1.67439583254147	0.215050995543877	0.360080490722562	1.63773036712886	0.282677351043439	0.462949281903385	-0.0319427720294809	0.394477484727302	0.362534712697821	1.28568276769008	> 1.25	scran
Ttn	1.24179429980943	0.512411717805136	0.636309950325978	0.817157476071896	1.24015516988414	1.01340206856004	-0.60374017948299	1.27514527120512	0.671405091722132	1.59262332459343	> 1.5	scran
Ccdc141	1.5867175201809	0.298732626728377	0.474004292679576	1.20668448976964	0.706718988741736	0.852786842340337	-0.394996805421329	1.24228185980563	0.847285054384302	1.79911206609434	> 1.5	scran
Cwc22	1.47742189167029	0.291958749856297	0.431346248502382	1.29945067872136	0.454949120352503	0.591183943225747	-0.185179983366476	0.639940660604249	0.454760677237781	1.37055543030295	> 1.25	scran
Ube2e3	2.72187525267465	0.0551099387072231	0.150002378343607	2.51800183694905	0.115093304771259	0.289805152834568	-0.112321612096896	1.06241948346021	0.950097871363318	1.93200371910583	> 1.5	scran
Dnajc10	1.32265118879162	0.355462183491829	0.470152479565933	1.35771465913566	0.41494695316992	0.563379561082478	0.0377476684201546	0.223230829870812	0.260978498290964	1.1982911620558	> 1	scran
Nup35	2.40492886169501	0.101002162490483	0.242903015666973	2.12540132678685	0.17056388078425	0.362516698520759	-0.178258936975837	0.7559259868552	0.577667049879355	1.49243391452076	> 1.25	scran
Zc3h15	2.91364379601669	0.0440200729525886	0.128258812458512	2.95777754476717	0.0603487438987162	0.178498159558527	0.0216890377879579	0.455162206829392	0.476851244617343	1.3917028868193	> 1.25	scran
Tfpi	1.56619854259801	0.277599821286358	0.434776435524163	1.11452497575187	0.71266479525721	0.794282713653251	-0.49083816384603	1.36021701967414	0.869378855828107	1.82687617992836	> 1.5	scran
Ctnnd1	1.31278181770508	0.368870504058617	0.484246490815861	1.29902503592908	0.465350216982823	0.604501582335715	-0.015197926568312	0.335202448325123	0.320004521756805	1.248334461479	> 1	scran
Selenoh	3.52887033044994	0.0274595341122384	0.096901135216656	3.40943880012961	0.0365622138946226	0.124656630670964	-0.0496721302222222	0.413046281860338	0.363374151638114	1.28643106597514	> 1.25	scran
Tmx2	2.32681719144791	0.0984015856626592	0.228962501185609	1.96262508726834	0.202062738642324	0.39657340006157	-0.245573261889431	1.03804983748132	0.792476575591894	1.732045195209	> 1.5	scran
Med19	2.18832864363336	0.101408664291606	0.22191548478192	2.06460090123933	0.150023200658334	0.309738035286006	-0.0839664909573267	0.565004706079312	0.481038215121995	1.39574773518121	> 1.25	scran
Clp1	1.75061660867615	0.193690408561273	0.339077646168633	1.67714154276216	0.254430310688823	0.426715643794109	-0.0618587123354865	0.393518037149388	0.331659324813907	1.25845996813925	> 1.25	scran
Ssrp1	3.83414446623027	0.0174098435561203	0.0667518553286335	3.70159278926252	0.0277280667970722	0.102638012116232	-0.0507585035137316	0.671443796005171	0.620685292491438	1.5376053835646	> 1.5	scran
Fnbp4	1.81936273578616	0.201244465901473	0.36613668204433	1.66765885672277	0.268507048997662	0.447778158353445	-0.125609014034001	0.416010852597201	0.290401838563192	1.22298087111422	> 1	scran
Mtch2	4.07973371149616	0.00971607380991112	0.0396389938656793	3.71564854785393	0.0224730245064989	0.0835018608734584	-0.134860941108984	1.20974894623769	1.0748880051287	2.1065585356786	> 1.5	scran
Ndufs3	2.57019773189569	0.0605913443749093	0.155731735884903	2.23449936951521	0.126161570070096	0.281907948778678	-0.201927716250907	1.05808889863593	0.856161182385013	1.81021515734615	> 1.5	scran
Ptpmt1	1.31310660261475	0.38005599717424	0.499054039252828	1.15197766138412	0.590599433194337	0.680357353866001	-0.188871303066307	0.635967972044491	0.447096668978186	1.36329395286454	> 1.25	scran
Celf1	1.79905519441856	0.174379955790301	0.313719165267019	1.74050924706447	0.252467912735716	0.439422736703579	-0.0477299697710059	0.533865822829109	0.486135853058106	1.40068821211343	> 1.25	scran
Psmc3	3.72098338939504	0.0155046777710634	0.0576926484440493	3.67812370482142	0.0237465183742552	0.0873426321393254	-0.0167139481003916	0.615012463219212	0.598298515118822	1.51393001526062	> 1.5	scran
Arfgap2	1.25098790450853	0.370323095039366	0.463269712654408	1.20227048652577	0.478654412386263	0.575472073257341	-0.0573063307604059	0.370199883247995	0.312893552487599	1.24219662442434	> 1	scran
Ckap5	2.18577978350164	0.163041442111215	0.356372688039646	2.16980891475445	0.1699874483426	0.368840280810136	-0.0105800606992222	0.0601895061293423	0.0496094454301268	1.03498470334265	> 1	scran
Arhgap1	1.21150991334435	0.381768430116326	0.462516237687839	1.11432027189495	0.613031899441036	0.683113872865415	-0.120642266015922	0.683264341539692	0.562622075523774	1.4769511147984	> 1.25	scran
Atg13	1.62870764867965	0.2655099445787	0.432438077535839	1.87884790815906	0.219466876114815	0.412344881098524	0.206120621159288	-0.274762685786405	-0.0686420646271172	0.953535089805662	< 1	scran
Mdk	2.29808247890152	0.142382138704082	0.327205898264376	2.24655716304727	0.189090854782324	0.424803414277961	-0.0327148063725402	0.409311413193573	0.376596606821036	1.29827554005377	> 1.25	scran
Hsd17b12	2.93278682853928	0.0366219280860227	0.1074043083264	2.88315553616024	0.0585487752212032	0.168805225414414	-0.0246235444213063	0.676931242654821	0.652307698233521	1.57168020580159	> 1.5	scran
Api5	2.38106674054509	0.0926797424545428	0.220676652280797	2.4059510854566	0.108151056714205	0.260206152294819	0.0149992524286888	0.222721821293707	0.237721073722389	1.17912860107975	> 1	scran
Commd9	1.74669912508105	0.190546708688537	0.332827769353341	1.43631248847443	0.342064700800238	0.491311801625651	-0.282261460091673	0.844124544868986	0.561863084777313	1.4761743065497	> 1.25	scran
Trim44	0.818420426841149	0.915749429537193	0.749468039001367	1.00036040964995	0.794983305583193	0.795269825238076	0.289605808868346	-0.204028332671074	0.0855774761972774	1.06111239419594	> 1	scran
Pdhx	1.36889618084808	0.325999175911039	0.446259026864243	1.24657200322098	0.473761314613731	0.590577591006645	-0.135046817859859	0.53929208139586	0.404245263536004	1.32339640310807	> 1.25	scran
Cat	1.97917438750672	0.147774983514219	0.292472462485571	1.63807364434435	0.33357189891221	0.546415336101989	-0.272898516662598	1.17459569734347	0.901697180680865	1.8682625073769	> 1.5	scran
Nat10	1.46002929106189	0.295025728477437	0.430746205193929	1.22325246337286	0.502055320591391	0.614140407662872	-0.255275124640454	0.767005567067789	0.511730442427343	1.42575929922906	> 1.25	scran
Caprin1	2.93756691112363	0.0465971640036354	0.13688228712928	3.02947595366876	0.0485900881242516	0.147202503559066	0.044446540903607	0.060419896713916	0.104866437617526	1.07539482752826	> 1	scran
Platr14	1.68722749108583	0.377836199516693	0.637495622951955	1.17741534381164	0.855912396416108	1.00776438849892	-0.519031173433914	1.17970221348594	0.66067104005203	1.58081773774762	> 1.5	scran
Cstf3	1.4255907989602	0.326376484288557	0.465279312998744	1.35622851226338	0.400140812830728	0.542682379281279	-0.0719596505205497	0.29397067194513	0.222011021424588	1.1663582801128	> 1	scran
Eif3m	4.26337336304111	0.0100594531117056	0.0428872044432066	3.97354680871411	0.0183342214782396	0.0728518872451165	-0.101568064618869	0.865987132247026	0.764419067628156	1.69868584793375	> 1.5	scran
Rcn1	2.49615564681151	0.156965891740855	0.39181129702574	1.63376442383836	0.432295025500177	0.706268233264487	-0.611507922649567	1.46156513548286	0.850057212833289	1.80257240826338	> 1.5	scran
Kif18a	1.28661861026763	0.493528277940626	0.634982667091747	1.22943898777134	0.632764727411745	0.777945625966501	-0.0655843203586011	0.358536431145695	0.292952110787084	1.22514466344338	> 1	scran
Ccdc34	1.13150069665796	0.487496911079603	0.551603094505175	1.08490571350188	0.614650224228104	0.666837540070279	-0.0606678058379155	0.334372579516734	0.273704773678811	1.20890826522371	> 1	scran
Nop10	2.37637967441194	0.107552874820745	0.255586465648589	2.43884586009404	0.135148372279055	0.329606048231221	0.0374332257399703	0.329498048614722	0.366931274354698	1.28960681620913	> 1.25	scran
Emc4	2.14597745946702	0.120447039838663	0.258476632553298	1.81624078419919	0.21013705382645	0.381659487431059	-0.240679445165613	0.802931639647444	0.562252194481825	1.47657249965279	> 1.25	scran
Katnbl1	1.660047496907	0.211986432793091	0.351907547136415	1.39299918720945	0.376325829351655	0.524221574412777	-0.253030104077759	0.828010378305124	0.574980274227362	1.48965709510505	> 1.25	scran
Emc7	2.08058836511207	0.122273948690096	0.254401755000925	1.85352013673733	0.191624716008318	0.35518026981799	-0.166723773937829	0.648166593327734	0.481442819389901	1.39613922795736	> 1.25	scran
Aven	1.11002635178385	0.497056256423856	0.551745542949511	0.997603028118446	0.720359442193837	0.718632760866286	-0.154056176812976	0.53530781257379	0.381251635760812	1.30247134761548	> 1.25	scran
Aqr	1.47216178022296	0.292648977299158	0.430826639401156	1.71903435857685	0.261184613253905	0.448985324115069	0.223662158306437	-0.164101328755444	0.0595608295509961	1.04214847238591	> 1	scran
Meis2	0.696121568021285	1.34810430084162	0.938444479758105	0.696241577847684	1.55772886024863	1.08455559951838	0.000248696013459221	0.20851201836977	0.208760714383231	1.15569500690966	> 1	scran
Srp14	2.54412232476524	0.0663584149798587	0.168823924986295	2.55989743498965	0.0795727466113735	0.203698069945536	0.00891796929863824	0.261994970478427	0.27091293977706	1.20657110632911	> 1	scran
Bub1b	2.00044117927037	0.196405960240648	0.392898570719532	1.70011907982403	0.339800651241066	0.577701570511566	-0.234682409258444	0.79084990639084	0.556167497132391	1.47035803529037	> 1.25	scran
Knstrn	1.91521328439432	0.245476419378662	0.470139699399564	1.83347260142391	0.319607056268602	0.585990780890233	-0.0629263570836257	0.380714815375928	0.317788458292308	1.24641841911804	> 1	scran
Knl1	1.5969452947056	0.343954629396651	0.549276727007192	1.60115525655555	0.410995068318222	0.658066914056127	0.00379831371419388	0.256902809109722	0.260701122823909	1.19806079831871	> 1	scran
Rad51	2.32618589886716	0.125366564905151	0.291625935471777	2.19838325256183	0.184995929711049	0.406691953668876	-0.081523476701599	0.561340894243159	0.479817417541561	1.3945671636199	> 1.25	scran
Rmdn3	1.3917339788051	0.289165546277591	0.40244151625426	1.26286909469847	0.420384811519662	0.530890986348823	-0.140178374112386	0.539814878575477	0.3996365044631	1.31917549483988	> 1.25	scran
Spint1	2.38348079106657	0.102416128828729	0.244106875758675	2.56763490607875	0.100550271563249	0.258176387081495	0.107370080664294	-0.0265259555514456	0.0808441251128434	1.05763668589462	> 1	scran
Oip5os1	1.92152646163607	0.157365020684772	0.302381051381697	1.94751141840529	0.182175376749126	0.354788626371208	0.0193789428282677	0.211213082049125	0.23059202487739	1.17331633298462	> 1	scran
Oip5	1.12484442232101	0.48874769160178	0.549765114820532	1.05673520868736	0.614190215578518	0.649036425633102	-0.0901115566676595	0.329595641031726	0.23948408436407	1.18057040750026	> 1	scran
Nusap1	1.92149661431104	0.472786506271142	0.908457671091947	2.12004318737532	0.431330548287983	0.914439390404799	0.141863219846522	-0.132394964127838	0.0094682557186791	1.0065844777398	> 1	scran
Ndufaf1	1.44248939588317	0.304315869848653	0.438972415255646	1.28055652745201	0.444167286002721	0.568781317371428	-0.171789774227313	0.545533567511962	0.373743793284645	1.29571084105634	> 1.25	scran
Rtf1	1.79800947170676	0.189370877959084	0.340490632235858	2.10921554139872	0.158105895609585	0.333479412206501	0.230305911300805	-0.260323320402048	-0.0300174091012402	0.979408478925493	< 1	scran
Rpap1	1.45654197030794	0.30473990234485	0.443866457792815	1.14651281129016	0.585254463395048	0.67100174014717	-0.345294797505925	0.941485614503318	0.596190816997398	1.51171986160841	> 1.5	scran
Mga	2.56316443645938	0.0836074334988046	0.214299600167779	2.37212488019396	0.1281384984153	0.303960520201627	-0.111746073441626	0.616000867083057	0.504254793641426	1.41839051479168	> 1.25	scran
Ehd4	1.16864920334216	0.491992181237212	0.574966270653439	1.60261640256508	0.323651345079876	0.518688954337261	0.455587210574519	-0.604194888710325	-0.148607678135802	0.902120664830965	< 1	scran
Zfp106	2.96482765688659	0.0425447338721972	0.12613780363917	2.99198507639824	0.0502919392610587	0.150472731732214	0.0131547348090737	0.241346616738588	0.254501351547659	1.19292335359395	> 1	scran
Snap23	1.77833646938853	0.185982510546932	0.330739481174047	1.99496030629834	0.161377585936326	0.32194187826922	0.165831726956902	-0.204726745666237	-0.0388950187093373	0.973400203466494	< 1	scran
Haus2	1.34334524598231	0.39835595564337	0.535129579222259	1.69398899077174	0.294260864431636	0.498474664762167	0.334594366869117	-0.436962462054746	-0.102368095185623	0.931502731519037	< 1	scran
Ccndbp1	1.2631308274461	0.363808448996055	0.459537667212271	1.28725400662198	0.448664014907928	0.577544550817336	0.0272926880950275	0.302456429149651	0.329749117244677	1.25679480056758	> 1.25	scran
Ckmt1	1.27196286605153	0.477529515424198	0.607399811063162	1.10557468589961	0.897278046434754	0.992007894351717	-0.202260064751992	0.909965206565484	0.707705141813488	1.63320415364528	> 1.5	scran
Pdia3	4.20121005034837	0.0134433510746489	0.0564783416451765	4.18035849306183	0.0166260050454605	0.0695026613974795	-0.00717825075281391	0.306548745503003	0.299370494750187	1.23060733323453	> 1	scran
Serf2	3.4267720091457	0.02493042307687	0.085430875975978	3.69012574520713	0.0234994778755211	0.0867160283073859	0.106819769286136	-0.0852786634662765	0.0215411058198641	1.0150431833541	> 1	scran
Ctdspl2	1.0794855794515	0.515691279069922	0.556681299204881	1.13289845245854	0.598854852003955	0.678441735082569	0.0696745798172914	0.215698722726749	0.285373302544039	1.21872557251627	> 1	scran
Patl2	1.65628134565254	0.324814126347412	0.537983578273646	0.91049104612939	1.1460210275263	1.0434418842387	-0.863231023524797	1.81894723271318	0.955716209188386	1.93954225812438	> 1.5	scran
B2m	1.17111736747143	0.596398284790529	0.698452389248359	1.52415648455827	0.419309683109349	0.639093572549188	0.380125363751491	-0.508259961819737	-0.128134598068243	0.915013796769956	< 1	scran
Myef2	0.815158071007635	1.00772814835299	0.821457733511523	1.63807430713324	0.440583828583757	0.721709049741445	1.00684905156697	-1.19361805232909	-0.186769000762128	0.878571130685352	< 1	scran
Dut	3.16388962002031	0.10226202055463	0.323545745355096	3.22577460490028	0.128922493724947	0.41587490625835	0.0279463675728098	0.334233562517306	0.362179930090123	1.28536663587377	> 1.25	scran
Cops2	2.53985980414744	0.0685631155324015	0.174140701187863	2.49788308303034	0.0897300537260202	0.22413518324163	-0.0240429137998404	0.388158607478094	0.364115693678263	1.28709245864258	> 1.25	scran
Gabpb1	1.39831016782826	0.332152173385571	0.4644517613113	1.44784937740136	0.393824396998784	0.570198408000157	0.0502271145223608	0.245708132921624	0.295935247443986	1.22768058062758	> 1	scran
Usp8	1.7433893625836	0.195131088635353	0.340189464236232	1.86798933868644	0.221292781136863	0.413372555891931	0.0995914090737971	0.181512740263522	0.281104149337316	1.21512450957294	> 1	scran
Trpm7	1.46737114462074	0.308784900844521	0.453102053393827	1.52552039021991	0.33777791360397	0.515287094568794	0.0560676427958038	0.129472788711637	0.185540431507435	1.13724290302635	> 1	scran
Ncaph	0.967091307325777	0.682175006156427	0.659725518528789	1.04340549564833	0.694010661501052	0.724134538248734	0.109575924814246	0.024815928091085	0.134391852905337	1.09763002629272	> 1	scran
Snrnp200	1.78133092239086	0.199195853886254	0.354833734139636	1.81792342778406	0.236100964204042	0.429213474148935	0.0293358790035027	0.245216314255003	0.27455219325851	1.20961857020062	> 1	scran
Ciao1	1.81751878789453	0.170082227986788	0.309127644852947	1.76385247373777	0.224524465801174	0.396028034418052	-0.0432403766643025	0.400640259319911	0.357399882655613	1.2811149083947	> 1.25	scran
Stard7	1.11493322481882	0.488423066730952	0.54455910486624	1.2249334679632	0.519780413878864	0.636696424951985	0.135746084280557	0.0897709358597552	0.225517020140309	1.16919617955589	> 1	scran
Mrps5	2.55832448588809	0.0638195194113079	0.163271039187559	2.29239595444696	0.122015608021805	0.279708086208573	-0.158343005159949	0.934996056952135	0.776653051792195	1.7131518706588	> 1.5	scran
Bub1	1.86567639373479	0.222576902467864	0.415256472724904	1.77495340719319	0.314853767214472	0.558850766884938	-0.0719176146622112	0.500378041979915	0.428460427317704	1.34579664277783	> 1.25	scran
Chchd5	1.20179212480108	0.456379511381902	0.548473302699335	1.09459171304999	0.689280917723295	0.754481180503413	-0.134794533884793	0.594858050837168	0.460063516952378	1.37560237989744	> 1.25	scran
Slc20a1	1.43079768428614	0.326430206333239	0.467055583302643	1.41966664264232	0.435493589274695	0.61825572177786	-0.0112674837251526	0.415876917872811	0.404609434147666	1.32373050206584	> 1.25	scran
Ckap2l	1.20664917189852	0.612167324988349	0.738671195760524	1.14282302526572	0.776133604650436	0.886983354076999	-0.0784042709479141	0.342378979491599	0.263974708543683	1.20078237674311	> 1	scran
Snrpb	5.17707269323689	0.00512186010100992	0.026516242067518	4.95344114416919	0.00726482286607881	0.0359858724899359	-0.0637054653622115	0.504259774339274	0.440554308977062	1.35712565899442	> 1.25	scran
Nop56	4.4914430785955	0.0121808013420209	0.0547093758793667	4.23721523430375	0.0169215163672348	0.0717001069387676	-0.0840626363312737	0.47424980934775	0.390187173016474	1.31056342329449	> 1.25	scran
Idh3b	2.68135553810865	0.0499037970625684	0.133809822626368	2.48002484602883	0.103775647302425	0.25736618372274	-0.112607953915555	1.05624643468064	0.943638480765095	1.92337287854699	> 1.5	scran
Mrps26	2.44378110541143	0.080196896253457	0.195983659776839	1.91019015544619	0.198316709182872	0.378822625541607	-0.355398803036921	1.30618792872396	0.950789125687041	1.93292964307821	> 1.5	scran
Ddrgk1	1.97729087418743	0.135180156766427	0.267290490345482	1.90278221521085	0.20203236839795	0.384423597484545	-0.0554146718481604	0.579703058844361	0.524288386996199	1.43822399737329	> 1.25	scran
Itpa	3.0353150870127	0.0428683364711235	0.130118908445938	2.76686589111664	0.0803883899426912	0.222423894174216	-0.133593567336302	0.907074722178781	0.773481154842477	1.70938948712922	> 1.5	scran
Pank2	1.55060216025334	0.243818234976798	0.378065081864179	1.55569068445893	0.273195937141178	0.425008374442559	0.00472666008680257	0.164130000576946	0.168856660663753	1.12416722630641	> 1	scran
Tmem230	1.83547847641743	0.181344709488172	0.332854311077711	1.75903427318195	0.254276603375946	0.447281260206582	-0.0613726042120755	0.487664065123104	0.42629146091103	1.34377487483452	> 1.25	scran
Pcna	4.48557458347833	0.0166283467249289	0.0745876894346061	4.20023352418413	0.0310269261593131	0.130320335406733	-0.0948232592829575	0.899876040349966	0.805052781067017	1.74720971241494	> 1.5	scran
Cds2	1.85866736492308	0.17741928074736	0.329763427033243	1.96988687592581	0.202925251815048	0.399739790344404	0.0838441803950372	0.193785603131369	0.277629783526412	1.21220171060421	> 1	scran
Trmt6	1.72882830384995	0.220996502710667	0.382065008938054	1.62133027249088	0.278163115010337	0.450994279056624	-0.0926165924082669	0.331907589272779	0.239290996864517	1.18041241282513	> 1	scran
Crls1	1.73746066445922	0.196651777589309	0.341674728157408	1.39806145885841	0.411144655554496	0.574805496946356	-0.313552533001823	1.06400284824206	0.750450315240237	1.68231785840932	> 1.5	scran
Esf1	2.37753752270584	0.0869808416415327	0.206800214759279	2.4342533665898	0.104214608091922	0.253684760595597	0.0340112270700652	0.260787945180965	0.294799172251024	1.22671420284013	> 1	scran
Snrpb2	2.7278356277726	0.0698465950079322	0.190530030341241	2.53432829101151	0.104319972879499	0.264381058586068	-0.106153294003174	0.578753707931755	0.472600413928584	1.38760833718737	> 1.25	scran
Dstn	4.75861951665187	0.00991627445765293	0.0471877771666637	4.81392312644744	0.0132971915579931	0.0640116579578248	0.016669997569784	0.423251465276564	0.439921462846351	1.35653047889373	> 1.25	scran
Rrbp1	1.51792837494796	0.290193149528714	0.440492415885152	1.87896471142936	0.235349967043132	0.442214282910109	0.307834254689135	-0.302205811691791	0.00562844299734413	1.00390895952544	> 1	scran
Snx5	4.03018161578143	0.0145362315571603	0.0585836531844095	3.71096075024623	0.0333551484917624	0.123779646871565	-0.119052111562092	1.19825615746366	1.07920404590156	2.11287006090132	> 1.5	scran
Mgme1	1.50165273035351	0.30424964320992	0.456877307435256	1.29817440302266	0.456601229415845	0.592748028416327	-0.210067001251279	0.585679172970059	0.375612171718784	1.29738995299154	> 1.25	scran
Sec23b	1.35118642316298	0.359365405282914	0.485569656572735	1.48243156890428	0.33175411377999	0.491802771381319	0.133738772504506	-0.115337177611946	0.018401594892559	1.01283670576242	> 1	scran
Dtd1	1.19385468160216	0.444391755716826	0.530539178027938	1.03674368730661	0.675880877234772	0.700715232844403	-0.203567976786974	0.60493694422409	0.401368967437109	1.32076058067761	> 1.25	scran
Naa20	3.03728605346391	0.0501410150244391	0.152292605640253	2.95581263796161	0.063686798728358	0.188246244552598	-0.0392279654846278	0.345003153966602	0.305775188481977	1.23608263028394	> 1	scran
Crnkl1	1.65190872140319	0.225822217811077	0.373037691088728	1.59490881239801	0.28798494671881	0.459309729359802	-0.0506600293228413	0.350805967913425	0.30014593859059	1.23126895842424	> 1	scran
Xrn2	3.10527594910911	0.0446041532896718	0.138508204440794	2.91772439035962	0.0691288846394039	0.201699032790745	-0.0898778666333502	0.632110596551028	0.542232729917674	1.45622444248032	> 1.25	scran
Nxt1	2.45149128853498	0.092379199707467	0.226466803324689	2.19893001655998	0.158914065282998	0.349440908204357	-0.156857945443778	0.782606868345095	0.625748922901316	1.54301161615885	> 1.5	scran
Cst3	2.7661547324485	0.068956851073171	0.190745319930798	1.77167785002121	0.283004627914463	0.501393030729549	-0.642765562066212	2.03705984521606	1.39429428314985	2.62859938535558	> 1.5	scran
Gins1	1.45083736215177	0.30909898507289	0.44845235614694	0.996252396109056	0.699281097435031	0.69666046887342	-0.542302609290647	1.17780359049935	0.635500981208706	1.55347710704223	> 1.5	scran
Ninl	1.1577290310682	0.535565128470192	0.620039297257709	1.22989536876712	0.549531550450975	0.675866308891069	0.0872379589792813	0.037140286053438	0.124378245032725	1.09003786031026	> 1	scran
Nanp	1.36481816371004	0.322333581294833	0.439926726524894	1.36706213204252	0.390675525770971	0.534077717197296	0.002370061908127	0.277416380586346	0.279786442494476	1.21401516433459	> 1	scran
Nsfl1c	2.89692250932427	0.0454021963652453	0.13152664462324	2.7442978837196	0.0599699738049799	0.164575472199726	-0.0780840046318036	0.401478251974168	0.323394247342358	1.25127097000881	> 1.25	scran
Fkbp1a	4.61204935212316	0.00690184623609165	0.0318316554616202	4.60528678930404	0.0117138706999617	0.0539457339861492	-0.00211694950551969	0.763163636965645	0.761046687460121	1.69471971230627	> 1.5	scran
Psmf1	1.189412932185	0.429165113903154	0.510454536519062	1.14745666896282	0.523924093516129	0.601180195135381	-0.0518099923302884	0.287825001598007	0.236015009267709	1.17773504225274	> 1	scran
Csnk2a1	2.66320424875576	0.0687802240084194	0.183175784809595	2.9405039296768	0.0665160718141513	0.195590770556176	0.142900341309428	-0.0482908434793091	0.0946094978301218	1.06777634805543	> 1	scran
Rbck1	2.00314853093211	0.143331470833149	0.287114225235762	2.38689436378327	0.111894923305906	0.267081361774828	0.252865319689982	-0.357210829873258	-0.104345510183282	0.930226851544941	< 1	scran
Trib3	1.2058578145654	0.583699434141738	0.703858524017214	1.19455571786801	0.617417108043971	0.737539136723455	-0.0135856585794562	0.0810197895988988	0.0674341310194454	1.04785139563845	> 1	scran
H13	1.23111069340024	0.400964012496075	0.493631083452586	1.17725672698953	0.53669311649187	0.631825581719029	-0.0645315189340006	0.420624627468701	0.356093108534698	1.27995501681109	> 1.25	scran
Tpx2	2.44423842608964	0.216738773154998	0.529761237768971	2.42265656956374	0.237818651641178	0.576152918763291	-0.0127951153663652	0.133904601940494	0.121109486574132	1.08757092381786	> 1	scran
Pdrg1	1.36957369463943	0.379030486934346	0.519110184371653	1.38407165231509	0.472571264790875	0.654072491295739	0.0151917347926183	0.318218012557771	0.333409747350395	1.25998778484273	> 1.25	scran
Asxl1	1.48485118333734	0.293008538572954	0.435074075227995	1.43031719074838	0.380209877657107	0.543820724105298	-0.053983228460246	0.375853306057525	0.321870077597279	1.24994973285943	> 1	scran
Nol4l	0.509733441705308	2.0492875666208	1.04459040437752	0.975406096042885	1.14719302485895	1.11897906978529	0.936259982707381	-0.837014287645371	0.0992456950619964	1.0712132383143	> 1	scran
Commd7	1.99812592605903	0.138206337984278	0.276153667072064	2.12558080954993	0.171930261103295	0.365451663582071	0.089209600226615	0.314999715465271	0.404209315691874	1.32336342825643	> 1.25	scran
Dnmt3b	2.39919914049821	0.124679848408732	0.299131785139677	2.45476623763577	0.149797433043364	0.367717681119353	0.0330327357045741	0.264784595733681	0.297817331438248	1.22928321023341	> 1	scran
Mapre1	3.46717177302107	0.0209828616089066	0.0727511854876085	3.52365605284206	0.030304318241331	0.106781994398318	0.0233137950959707	0.530311942724539	0.553625737820508	1.46776981959292	> 1.25	scran
E2f1	1.66046209328394	0.267566925301504	0.444284736879684	1.89359089035658	0.269976496186627	0.511225033789385	0.189539882809735	0.0129340221135459	0.202473904923278	1.15066981004083	> 1	scran
Chmp4b	2.57109511515303	0.0833738943488154	0.214362212491525	2.57572826749253	0.0956129890181658	0.246273078553543	0.00259741872314824	0.197610897218181	0.200208315941326	1.1488642316718	> 1	scran
Raly	4.44938837329647	0.00848168854440952	0.0377383263954176	4.42386623591106	0.0114178528225859	0.0505110535884394	-0.00829926880300118	0.428867959164183	0.420568690361177	1.33845505121745	> 1.25	scran
Eif2s2	5.66966679607657	0.00650544859691651	0.0368837259035205	5.63095075093424	0.0105251884367348	0.0592668177315563	-0.00988541814361919	0.694125613117146	0.684240194973527	1.60685549736989	> 1.5	scran
Dynlrb1	1.51679513618767	0.260325642220124	0.394860667944415	1.61320043974107	0.289131802974946	0.466427551702311	0.0888994609635652	0.151409881393438	0.240309342357005	1.18124591676974	> 1	scran
Map1lc3a	1.93293078116342	0.165653273715908	0.320196311765968	2.37139588162258	0.140845479799278	0.334000390741166	0.294946551790791	-0.234053451336084	0.0608931004547139	1.04311129912479	> 1	scran
Gss	2.33495400452864	0.137054840184102	0.320016747927903	2.24106266463047	0.217310084434166	0.487005516873103	-0.0592111409774669	0.665001846584646	0.605790705607169	1.52181259270475	> 1.5	scran
Edem2	1.36835136098811	0.320461479847247	0.438503902093246	1.2140579919453	0.513789680074896	0.623770467273946	-0.172601392021789	0.681026960462501	0.508425568440706	1.42249695908362	> 1.25	scran
Eif6	4.30985772505061	0.0100920155849579	0.0434951513301621	4.07883427930188	0.0179414306033166	0.0731801221645234	-0.0794833520971189	0.830080592256242	0.750597240159115	1.68248919538247	> 1.5	scran
Ergic3	3.12129331652259	0.0331825676493647	0.103572526629021	2.81925678174937	0.0630503828935886	0.177755219564644	-0.146829051127778	0.926079606221566	0.779250555093784	1.71623909689229	> 1.5	scran
Nfs1	1.67576327576831	0.225425441864478	0.377759676900336	1.45774411851939	0.359646983027492	0.52427327425157	-0.201080861230118	0.673931152316485	0.47285029108637	1.38784869405182	> 1.25	scran
Rbm39	3.97208349308766	0.0132341151733264	0.0525670104255907	4.05769697727033	0.0148153814877659	0.0601163286800145	0.030765182217737	0.16283403521535	0.193599217433088	1.14361323182169	> 1	scran
Phf20	2.48650416881222	0.0775653414942238	0.192866544980731	2.40063599628708	0.11168725427554	0.268120442940329	-0.0507021827893896	0.525980492807475	0.475278310018083	1.3901863745582	> 1.25	scran
Dlgap4	1.40100784341191	0.326905519002042	0.457997196176501	1.63193121834596	0.286328163597704	0.467267868866764	0.220115220164021	-0.191204151083904	0.0289110690801255	1.0202417673463	> 1	scran
Tgif2	1.20391901136544	0.46235146176729	0.556633714754241	1.27907065165776	0.464720000846232	0.594409714320785	0.0873576120867217	0.00737178773365364	0.0947293998203785	1.06786509434345	> 1	scran
Rab5if	3.89085051461642	0.0146424569604457	0.056971611199799	3.65923159236613	0.0270873461896792	0.0991188729306325	-0.08854482685992	0.887461402430501	0.79891657557058	1.73979409820487	> 1.5	scran
Samhd1	1.53212091694821	0.284467722375665	0.435838947648373	1.36126236995165	0.421181786283407	0.57333891657662	-0.170585002157743	0.566178085439001	0.395593083281257	1.31548343641647	> 1.25	scran
Rpn2	3.66123215465639	0.0212799044460822	0.0779106704060116	3.47352604374905	0.0313498415365803	0.108894491044717	-0.0759283418420807	0.558966478015466	0.483038136173381	1.39768391771295	> 1.25	scran
Manbal	2.36323769399497	0.0879997206509853	0.207964256903436	2.0994764982043	0.145145487391685	0.304729539599251	-0.170735104041447	0.72192886978958	0.551193765748132	1.4652976628611	> 1.25	scran
Ctnnbl1	2.17019687999129	0.113186166714819	0.245636265862675	2.28884480730079	0.12330965309117	0.282236659167788	0.0767937160780131	0.12358809620614	0.200381812284158	1.14900240066984	> 1	scran
Snhg11	1.41497496974869	0.567211427110232	0.802589971916415	2.14762224236136	0.317337526896415	0.681521131098687	0.601963719026972	-0.837868459664478	-0.235904740637512	0.84915231306885	< 1	scran
Fam83d	0.952293997839231	0.889355471263623	0.846927877229829	1.20098745505285	0.714549543134851	0.858165037318704	0.334742136647358	-0.315726129121741	0.0190160075256216	1.01326814288559	> 1	scran
Top1	2.24418885648814	0.135413110485348	0.303892593573616	2.56527391965489	0.11106176425234	0.284903847307387	0.192918795885314	-0.286005206244761	-0.0930864103594528	0.937514942227017	< 1	scran
Srsf6	4.91928675946153	0.00535339627676552	0.0263348914224433	4.61020749833263	0.0100710136396021	0.0464294625971038	-0.093617470785847	0.911682541817167	0.818065071031318	1.76303983382044	> 1.5	scran
Mybl2	4.1661738636834	0.0124327803819996	0.0517971246804023	3.76957380932176	0.0365301831416424	0.137703221620462	-0.144321626908043	1.554940019647	1.41061839273895	2.65851092063731	> 1.5	scran
Oser1	1.79672203461383	0.171351399606363	0.307870835334671	1.79261708075998	0.231646790667201	0.415253993653255	-0.00329988276929387	0.434968718894432	0.431668836125139	1.3487928897255	> 1.25	scran
Serinc3	1.8508919364703	0.179478019046731	0.332194418227257	2.09815618245133	0.180368215235398	0.378440685913862	0.180901406640256	0.00713796129744482	0.1880393679377	1.13921446342596	> 1	scran
Pkig	1.30076821854925	0.352039327423267	0.45792156879164	1.19344958101423	0.533796324441587	0.637058999751746	-0.124226294841187	0.600552765679322	0.476326470838128	1.39119675326238	> 1.25	scran
Ada	0.878379198156597	1.01550087418555	0.891994843594429	0.783713928223929	1.42833460626198	1.11940572509176	-0.164516751801143	0.492142507777102	0.327625755975961	1.2549464081888	> 1.25	scran
Ywhab	3.05863251635283	0.0355758595978361	0.108813480963144	2.93627539002739	0.0527450167634948	0.154873894669232	-0.0588994994087827	0.568136181377933	0.509236681969157	1.42329694168767	> 1.25	scran
Tomm34	1.9844879503149	0.149730843498759	0.297139054713774	1.83798027461639	0.230497288627031	0.423649469849045	-0.110645518845349	0.622378343101086	0.511732824255738	1.4257616530992	> 1.25	scran
Sdc4	3.64245740701589	0.0751004258875719	0.273550102544234	3.96673911092751	0.0595943855101385	0.236395379794758	0.123041413501833	-0.333644670851839	-0.210603257350006	0.864175803979207	< 1	scran
Sys1	2.29833633900653	0.102608496947886	0.235828837226167	2.3615544005989	0.106535168257333	0.25158859541665	0.0391468319726897	0.054179551627081	0.0933263835997767	1.06682710382602	> 1	scran
Pigt	1.89709369715219	0.166423527366249	0.315721024824345	1.82623135963729	0.20358008794737	0.371784340807204	-0.0549213874843468	0.290737056811929	0.235815669327584	1.17757232358552	> 1	scran
Wfdc2	0.930283322126553	0.889197645279418	0.827205739477645	1.21564728423668	0.735804708779641	0.894478995956532	0.385982628867966	-0.273181219048072	0.112801409819894	1.08132590632334	> 1	scran
Ube2c	3.74519359376903	0.145125082800139	0.543521530398281	3.85201851343002	0.149506065022695	0.575900130337494	0.0405743416926247	0.0429071213072239	0.0834814629998487	1.05957188101727	> 1	scran
Ctsa	2.22964618168228	0.113393848993682	0.25282816243502	1.78249341151349	0.305621655739149	0.544768587770876	-0.322918045610899	1.43040438952272	1.10748634391182	2.15469899604593	> 1.5	scran
Pltp	1.63059867747411	0.247276394197282	0.403208561348655	1.67829219595987	0.319983767421635	0.537026259697567	0.0415921653915837	0.371874197966852	0.413466363358432	1.33188208579034	> 1.25	scran
Zmynd8	1.83663911303249	0.173332041990991	0.318348407862445	2.03992711117033	0.192034720514977	0.391736832664519	0.151449429411267	0.147828804243296	0.29927823365456	1.23052863777407	> 1	scran
Ncoa3	1.21717275931177	0.43332718640932	0.527434047166638	1.19851904717962	0.552663595269741	0.662377845613551	-0.0222811145246005	0.350944830981666	0.32866371645706	1.25584961602655	> 1.25	scran
Sulf2	1.22816497858061	0.443212995827845	0.544338679527555	1.48428867420484	0.385364521409046	0.571992194567817	0.27326733406324	-0.201776428499325	0.0714909055639139	1.05080203939258	> 1	scran
Cse1l	1.76476860319738	0.182897574720963	0.322771897468503	1.9496596374584	0.198045465018646	0.386121249528533	0.143743257501406	0.114795721170787	0.258538978672187	1.19626662840501	> 1	scran
Ddx27	2.9617836301341	0.0408063974312524	0.120859719916629	2.93888071561339	0.0583384280338882	0.171449681127994	-0.0111994464337863	0.515651163686241	0.504451717252464	1.41858413412064	> 1.25	scran
Zfas1	1.80781700771879	0.222441577559083	0.402133667135108	1.95853663262522	0.217350596581182	0.425689105527191	0.115527461297504	-0.0334024183942838	0.0821250429032232	1.05857614101276	> 1	scran
Rnf114	1.43766303347374	0.288709834296236	0.415067456168029	1.388113978738	0.41136988381044	0.5710282861491	-0.0505995362499216	0.510815927927109	0.460216391677186	1.37574815289285	> 1.25	scran
Ube2v1	3.77479492714171	0.0152217626250631	0.0574590323392435	3.84363246844682	0.0184105876086766	0.0707635322958939	0.0260721214887281	0.27440024637689	0.300472367865613	1.23154758120707	> 1	scran
Ptpn1	1.52291750722627	0.248766567415892	0.378850960730247	1.66776450800754	0.259957446875866	0.433547803491825	0.13107779484582	0.0634828741933468	0.194560669039163	1.1443756211048	> 1	scran
Adnp	1.50050719792926	0.281806888661197	0.422853264862175	1.71906885109868	0.239630514697847	0.411941353589814	0.19617708835899	-0.233895244701986	-0.0377181563429906	0.974194567763554	< 1	scran
Dpm1	1.82227198274527	0.177856369723428	0.324102679499786	1.81579028321423	0.217927868183182	0.395711305488612	-0.00514071776706887	0.29313805342317	0.2879973356561	1.22094425784861	> 1	scran
Sall4	1.9385062390151	0.180990586950966	0.350851382007454	2.36197526127861	0.170805007828401	0.403437202993183	0.285048476036882	-0.0835643929300172	0.20148408310686	1.14988061521904	> 1	scran
Zfp64	2.60858481117093	0.0573157159768651	0.149512906138637	2.43314855837924	0.106708486656264	0.259637600474519	-0.100442931315809	0.896672234513916	0.796229303198109	1.73655644305227	> 1.5	scran
Pfdn4	1.71238405189068	0.199545205761559	0.341698027977337	1.67545406195121	0.287437257257772	0.481587920228648	-0.0314541734359201	0.526531456917216	0.495077283481296	1.40939625282411	> 1.25	scran
Aurka	2.63071453930064	0.221006054547303	0.58140384097106	2.60596400482522	0.228544527597736	0.595578812419484	-0.0136375524812351	0.0483893812786088	0.034751828797374	1.02438059477686	> 1	scran
Cstf1	1.59398454695537	0.23688799367359	0.377595801274965	1.53769661476061	0.314974262180512	0.484334856691695	-0.0518667532383952	0.411028865475398	0.359162112237001	1.2826807264708	> 1.25	scran
Rtf2	2.25977125573813	0.0929856258088397	0.210126244399638	2.02617612061169	0.164636841784488	0.333583237396654	-0.157417161441847	0.824207593075909	0.666790431634057	1.58753723672048	> 1.5	scran
Tfap2c	1.06853747791666	0.74059079078302	0.791349015751594	1.63723597923072	0.445035908576881	0.728628801571703	0.615624766304559	-0.734754862370424	-0.119130096065866	0.920742664827451	< 1	scran
Rae1	3.26299630120932	0.026834817952082	0.0875619117212693	3.16081955413769	0.0462448522405076	0.146171633240005	-0.045898675490027	0.785186679665226	0.739288004175198	1.66935178054706	> 1.5	scran
Rbm38	1.65780491884829	0.271805965037027	0.450601265810691	1.87899666863044	0.252561011869473	0.474561299928674	0.180688260342685	-0.105945171909415	0.0747430884332695	1.05317347272622	> 1	scran
Rab22a	1.44747516269423	0.293589393277366	0.424963354799454	1.52303215717722	0.313088101497055	0.476843246609581	0.0734078099491584	0.0927688339796776	0.166176643928844	1.12208085997111	> 1	scran
Vapb	1.75527582827221	0.190822206300984	0.334945606217691	1.73719754659056	0.254298155563555	0.441766131947512	-0.0149359365022686	0.414291928170691	0.399355991668419	1.31891902370678	> 1.25	scran
Stx16	1.42869969370603	0.307893267366135	0.439887016780145	1.2535497980984	0.473826836400134	0.593965535102993	-0.188683390917452	0.621929590997279	0.433246200079833	1.35026839266742	> 1.25	scran
Gnas	2.60144417374885	0.117107372002725	0.304648290599527	3.53831287049795	0.0722085425473917	0.255496415455335	0.443748874191351	-0.697590468828875	-0.253841594637518	0.838660262798572	< 1	scran
Nelfcd	1.3834939575659	0.331959865134749	0.459264467568315	1.29328825477081	0.438043677352567	0.566516742996688	-0.0972724766497739	0.40006590188129	0.302793425231517	1.23353053197485	> 1	scran
Ctsz	2.22258086555071	0.147397478986986	0.327602816426887	2.0414226815303	0.239130315238989	0.488166049370364	-0.122660983670626	0.698085186743155	0.575424203072536	1.49011554508205	> 1.25	scran
Atp5e	2.08665720119084	0.128945080177763	0.269064180111061	2.28148287293411	0.13995494355473	0.319304806702576	0.128778211417835	0.118205718354884	0.246983929772708	1.18672357863011	> 1	scran
Prelid3b	2.62339047025236	0.0838423906565964	0.21995132865169	2.41797419773856	0.126011634435373	0.304692880679595	-0.117633707327509	0.587805182257401	0.470171474929892	1.38527410835558	> 1.25	scran
Psma7	3.97916059325571	0.0165504971090803	0.0658570858952448	4.03814497053004	0.0197580647753243	0.0797859298998824	0.0212285794289555	0.255567097214007	0.276795676642962	1.21150106803683	> 1	scran
Mtg2	1.83854060392016	0.183246356965831	0.336905867802127	1.5232159207319	0.351472230292935	0.535368096877347	-0.271440575656792	0.939626189826448	0.66818561416966	1.58907323392711	> 1.5	scran
Adrm1	3.80527159509768	0.0202668605720726	0.077120908856713	3.77323169620531	0.0258696865852375	0.0976123213943153	-0.0121987355197136	0.352139949526005	0.339941214006289	1.26570501879943	> 1.25	scran
Rps21	4.33300962740652	0.0102109666986349	0.0442442170103122	4.84488876239069	0.00877385820167017	0.0425083670040812	0.161094099949531	-0.218836160748823	-0.0577420607992853	0.960766623899652	< 1	scran
Mrgbp	1.05602865017382	0.490990081536203	0.518499593053413	1.08656979596261	0.61873313089712	0.672296731794191	0.0411318735101827	0.333623406034265	0.374755279544441	1.29661959392307	> 1.25	scran
Dido1	1.67619098873857	0.241718886762674	0.405167019799514	1.73129747504632	0.257520119447892	0.445843932573764	0.0466670906728711	0.0913549482791214	0.138022038951995	1.10039541913944	> 1	scran
Gid8	1.74592159153723	0.19107258833727	0.333597757528944	1.6726748181028	0.255493469797705	0.427357493120331	-0.0618317689915349	0.419165596348182	0.357333827356654	1.28105625255365	> 1.25	scran
Ythdf1	1.87338978532363	0.161662241886983	0.302856392623591	1.99167697215696	0.182092158857793	0.362668759607413	0.0883325733122342	0.17168603938764	0.260018612699877	1.19749415379903	> 1	scran
Stmn3	1.01284884964909	0.731516085294913	0.740915225490756	1.16895847495646	0.758262504705692	0.886377381117429	0.206804789095241	0.0518077967980785	0.25861258589332	1.1963276642484	> 1	scran
Arfrp1	1.16263050373824	0.458467249245556	0.533028008937846	1.15502374031907	0.525161440770273	0.606573931589835	-0.00947016087135872	0.19594231417385	0.186472153302497	1.13797759483323	> 1	scran
Tpd52l2	2.74965306095451	0.0459183792885978	0.126259612164963	2.64816534009877	0.0706611704669227	0.187122462521315	-0.0542563965946829	0.621845924654686	0.56758952806	1.48204528204025	> 1.25	scran
Dnajc5	1.2373820206599	0.393857284868199	0.487351923001834	1.24805980996808	0.485282278790145	0.605661308647706	0.012396096555536	0.301151217339875	0.313547313895413	1.24275965695826	> 1	scran
Rgs19	1.0939254767264	0.52870037352298	0.578358808151554	1.63955529020175	0.325851306726933	0.534251233763296	0.583790095692199	-0.69823656551999	-0.114446469827797	0.923736660068813	< 1	scran
Polr3k	1.34617656878739	0.328284261212798	0.441928580346348	1.02990335203392	0.678824150813038	0.699123268363929	-0.386358692128829	1.04809230808511	0.661733615956283	1.58198247286024	> 1.5	scran
Gm8797	1.92636909896736	0.170664520980941	0.328762859507751	1.43406213084767	0.387414390201479	0.555576305933385	-0.425776624752424	1.18271437142032	0.756937746667904	1.68989984685386	> 1.5	scran
Zc2hc1a	1.16094090636215	0.482585951179098	0.560253771559502	0.993079442626474	0.774311815663034	0.768953146317739	-0.22531350105664	0.682128740134099	0.45681523907746	1.37250864760323	> 1.25	scran
Stmn2	4.2929841171345	0.0451769013947032	0.193943720148812	2.85383698644859	0.208659939687219	0.595481453469518	-0.589077905997162	2.20749641891196	1.6184185129148	3.07038275337097	> 1.5	scran
Mrps28	1.31876133074163	0.361684252039672	0.476975205528128	1.19070717737185	0.536168442968706	0.638419613323128	-0.147364824940121	0.567955526239175	0.420590701299058	1.3384754719404	> 1.25	scran
Tpd52	3.03042148848719	0.0368825467342592	0.111769662173632	2.98819986195197	0.0598681696283122	0.17889805621864	-0.0202418218160868	0.698850885785495	0.678609063969412	1.60059583915289	> 1.5	scran
Impa1	2.2574495324824	0.087983897868544	0.198619209109324	2.074509641044	0.164241302534061	0.340720165564535	-0.121923373208001	0.900505551910326	0.77858217870233	1.71544417628305	> 1.5	scran
Zfand1	1.4735095689713	0.320536198549481	0.472313155764345	1.36572165009418	0.392737790195759	0.536370502880493	-0.109592953741235	0.293079132967062	0.183486179225823	1.13562473611916	> 1	scran
Chmp4c	1.90530387325307	0.165236229712522	0.314825228473002	1.50599995881144	0.376076192082842	0.566370729786725	-0.339299378175871	1.18649493096946	0.847195552793594	1.79900045664636	> 1.5	scran
Snx16	1.04690837841307	0.564687487948586	0.591176062318403	1.73612815203275	0.336707833565165	0.584567948862442	0.729738255618451	-0.745955379085465	-0.016217123467008	0.988822088922129	< 1	scran
Rbis	1.59183090502005	0.265157893566009	0.422086529688391	1.51280145145483	0.337592600555813	0.510710576121243	-0.0734644386625442	0.348431585873406	0.274967147210855	1.20996653576763	> 1	scran
Car2	1.99706116216955	0.312846932096768	0.624774457794351	2.76319340524957	0.310922634193236	0.859139372345573	0.468458027225774	-0.00890131227804535	0.459556714947724	1.37511923163217	> 1.25	scran
Armc1	2.67286262194172	0.0538731207576442	0.14399545080046	2.61857774272645	0.0768975477447874	0.201362206994745	-0.0296022513126751	0.513371951602481	0.483769700289805	1.39839283724165	> 1.25	scran
Mtfr1	2.91089547371952	0.0469314626636073	0.136612582242531	2.56763191553429	0.0989215179765631	0.253994046689722	-0.181024636341698	1.0757289544024	0.894704318060704	1.85922879518375	> 1.5	scran
Hltf	1.12855243399172	0.495984351582461	0.55974434720019	1.0680564082266	0.685649885255904	0.732312753747403	-0.0794856061543036	0.467177474248824	0.387691868094528	1.30829861419841	> 1.25	scran
Ect2	1.48177796249113	0.340791513273338	0.504977354172437	1.48454408200552	0.389349626781822	0.57800668427001	0.00269065057858053	0.192176834751751	0.194867485330323	1.14461902002963	> 1	scran
Rpl22l1	3.61767619971081	0.0389256545214601	0.140820413920451	3.74718855517387	0.0554570956238377	0.207808194024828	0.050745289370759	0.5106507641976	0.561396053568369	1.47569651472704	> 1.25	scran
Lrrc34	2.50886623887454	0.0944749627948767	0.237025044574995	1.72849669681101	0.328464424257299	0.567749672348671	-0.537517708395032	1.79773317130812	1.26021546291308	2.39531511687591	> 1.5	scran
Sec62	2.02366799405804	0.13603985883184	0.275299508234169	2.18124743671276	0.12805312260397	0.279315545442974	0.108180817164323	-0.0872869802739412	0.0208938368903782	1.01458788370006	> 1	scran
Zmat3	1.32610428213234	0.418326119849358	0.55474405886004	1.54839657369303	0.394828219368398	0.611350662067349	0.22358078983382	-0.0834029746457396	0.140177815188084	1.10204093636195	> 1	scran
Zfp639	1.03797893375547	0.541050009814036	0.561598512295158	1.20897599224438	0.475912461983449	0.575366740947904	0.220008432085499	-0.185065717399153	0.034942714686345	1.02451614160529	> 1	scran
Actl6a	3.96739108899114	0.0202158905443857	0.0802043440018159	3.75549316397951	0.0303024225792188	0.113800540848275	-0.079188247341957	0.583943378860419	0.504755131518471	1.41888250897855	> 1.25	scran
Mrpl47	1.53560634600522	0.267920013791254	0.411419673399656	1.11618247407882	0.543893170904628	0.607084025134901	-0.460235528385063	1.02152095609	0.561285427704934	1.47558336264872	> 1.25	scran
Ndufb5	3.40892393182277	0.0253923547144286	0.0865606056713483	3.21684668991282	0.039715852274975	0.12775980792782	-0.0836692259790561	0.645320775953311	0.561651549974258	1.47595787872483	> 1.25	scran
Ttc14	2.29226721940188	0.0898700385479732	0.206006143369902	2.30988181245106	0.121590703098604	0.280860153650603	0.0110438014754591	0.436120797581923	0.447164599057388	1.36335814581167	> 1.25	scran
Fxr1	3.36273250427461	0.0262825592433229	0.088381216263045	3.17907846713613	0.0385857089726657	0.122666996534183	-0.0810253951530799	0.553960850241562	0.472935455088484	1.38793062282708	> 1.25	scran
Dnajc19	1.59232265890966	0.254151961312417	0.404691926804093	1.57036746665297	0.306956948377012	0.482035205394335	-0.0200305148801082	0.272344963292299	0.252314448412191	1.19111643565769	> 1	scran
Sox2	3.86153430799899	0.0284551190634748	0.109880418501804	2.92433687866413	0.145978752201366	0.426891048563826	-0.401064672239704	2.35899827308	1.95793360084029	3.88505117094014	> 1.5	scran
Exosc9	1.65176662554844	0.219963539008482	0.363328432571734	1.47573900625905	0.37677987546373	0.556028758995255	-0.162572271715144	0.776457506379641	0.613885234664496	1.53037502476626	> 1.5	scran
Ccna2	3.2715976560515	0.116189609592621	0.380125654400759	2.98497267578152	0.168745803700619	0.503701613199139	-0.132277610060335	0.538370566653465	0.406092956593123	1.3250923934434	> 1.25	scran
Spata5	1.42670787627645	0.309577183161978	0.441676205532672	1.51405185793259	0.329545218687054	0.498948550625935	0.0857246521567979	0.090177294710882	0.175901946867675	1.12967043362499	> 1	scran
Plk4	2.03298102358277	0.186899724625166	0.379963593475809	2.09217072266914	0.194755866264668	0.407462521467005	0.0414038326405342	0.0594023410881374	0.100806173728668	1.07237253374631	> 1	scran
Jade1	3.41265214711024	0.0324984117365162	0.110905774590295	3.3199154535386	0.0541958362975801	0.179925594441784	-0.0397468657755895	0.737812805511004	0.698065939735407	1.62232845950953	> 1.5	scran
Noct	1.02529708853666	0.583249619543422	0.598004136807985	1.03511915750466	0.707601918263966	0.732452301482081	0.0137548493492942	0.278824497955764	0.292579347305065	1.22482815151037	> 1	scran
Ndufc1	1.74134493673705	0.220560127756847	0.384071261715462	1.9258351601027	0.189092675398607	0.364161322800525	0.145282212900952	-0.22207852728456	-0.0767963143836035	0.948160820921594	< 1	scran
Naa15	2.49576017473362	0.0625883368273468	0.156205478456506	2.4997328959494	0.0952807122239338	0.238176330695656	0.00229463891712214	0.606290357635724	0.608584996552847	1.52476297918049	> 1.5	scran
Ufm1	2.07456474901458	0.132787516805282	0.27547630147342	1.92486386300161	0.19644192559366	0.378123963753686	-0.108052271652061	0.564983342491202	0.456931070839132	1.37261884863141	> 1.25	scran
Supt20	2.30353541779055	0.110665169202659	0.254921136774108	2.22450277805351	0.162831755396922	0.362219692235783	-0.0503668799199154	0.557180861790797	0.506813981870889	1.42090882231062	> 1.25	scran
Exosc8	2.90689974297321	0.0546728087405832	0.158928373675625	2.69759143661052	0.0845772113945855	0.228154761190431	-0.107809453119949	0.629445499958151	0.521636046838196	1.43558230612803	> 1.25	scran
Alg5	1.5385349100619	0.260536571363218	0.400844610390143	1.39440147063396	0.413005270340131	0.575895156341855	-0.141911183309422	0.664674294962166	0.522763111652749	1.43670425250656	> 1.25	scran
Rfxap	0.761543457776341	1.04899497101507	0.79885525741681	0.898134481065952	0.976059191519617	0.876632415465124	0.238005114294375	-0.103967216065748	0.134037898228626	1.09736076382575	> 1	scran
Wwtr1	1.50759333313174	0.281321002355975	0.424117667621806	1.65989647145936	0.306348954108324	0.508507547959672	0.138845942541639	0.122958663088348	0.261804605629988	1.19897751680818	> 1	scran
Commd2	2.29474668512977	0.0977252510456128	0.224254695890394	1.73442959019121	0.247737840134972	0.429683840540154	-0.403873629640578	1.34201095572372	0.938137326083147	1.91605281144331	> 1.5	scran
Serp1	2.15629773100142	0.140052136119924	0.301994103337294	1.87711317687214	0.243272126523266	0.45664931426253	-0.200040754819932	0.796607041538089	0.59656628671816	1.51211334663877	> 1.5	scran
Eif2a	3.16915063428003	0.0331515529802172	0.105062265154624	2.9450294831206	0.0619986860278974	0.182587958266895	-0.105814157557711	0.903161185213806	0.797347027656086	1.73790235721811	> 1.5	scran
Selenot	2.57163486551892	0.0627961792682027	0.161488844027487	2.90409641453249	0.0657141163497493	0.190840129675478	0.175403535230791	0.0655265324116985	0.240930067642486	1.18175426187951	> 1	scran
Rap2b	0.96081599052979	0.867616914280896	0.833620204895199	1.33137885961202	0.538327114395459	0.716717339662054	0.47058909898827	-0.688575086094413	-0.217985987106146	0.859764837096479	< 1	scran
Dhx36	1.86786020858421	0.16088686430459	0.300514171918432	1.72766930821064	0.279171831823522	0.482316605558442	-0.112559388373797	0.795106841062333	0.682547452688534	1.60497124804269	> 1.5	scran
Mme	1.04052576715609	0.645746348704328	0.671915714873813	0.987870350210945	0.890068831120013	0.879272607910373	-0.0749190742383666	0.46294932658073	0.388030252342366	1.30860551174265	> 1.25	scran
Gmps	2.79622055190917	0.0760891329183067	0.212761997243118	2.62746038216567	0.134364200224014	0.353036612869973	-0.0898091469255537	0.820386472780921	0.730577325855368	1.65930296502418	> 1.5	scran
Ssr3	2.59991415122697	0.0683593847134032	0.177728531685545	2.69576325765423	0.0825345904346703	0.222493716379325	0.0522298179137594	0.271859471154033	0.324089289067801	1.25187393531717	> 1.25	scran
Tiparp	1.36832353958551	0.391199942118956	0.535288089485858	1.17396398189196	0.585615449125481	0.687491444512796	-0.221021249112952	0.582047457040181	0.36102620792722	1.28433914001922	> 1.25	scran
Ccnl1	2.02723632962559	0.15536255167584	0.314956609020595	1.90239478813356	0.218132502008027	0.414974134942603	-0.091697616277148	0.489565948410751	0.397868332133605	1.31755969888369	> 1.25	scran
Gfm1	1.95323448204933	0.153475766008839	0.2997741583274	1.83964318682946	0.22892342140987	0.421137412502359	-0.0864391809513131	0.576854203723867	0.490415022772556	1.40484895313228	> 1.25	scran
Mfsd1	1.31402585171117	0.449386644065352	0.590505667715598	1.58049637256316	0.348804515164279	0.551284270950796	0.266384065034859	-0.365538532265844	-0.09915446723098	0.933579982531697	< 1	scran
Schip1	1.42880938876871	0.281856373237442	0.402719032365953	1.53347257278791	0.36912322147241	0.566040336107057	0.101988897627361	0.389142310549907	0.491131208177272	1.40554652404084	> 1.25	scran
Smc4	3.60388342004153	0.0588356009714138	0.212036646849058	3.68932534762247	0.0701727516715856	0.258890111454398	0.0338046774601442	0.254221552666873	0.288026230127016	1.22096871131288	> 1	scran
Trim59	1.47004103757777	0.352268858733763	0.517849678599318	1.6607183402959	0.351365371563179	0.583518916699856	0.175950981528267	-0.00370492827305776	0.172246053255212	1.12681139105495	> 1	scran
Kpna4	1.82469809183331	0.175865746232082	0.320901891568521	1.91907199969218	0.192460994286069	0.369346505167312	0.0727510590822852	0.130091573889879	0.202842632972166	1.15096393904692	> 1	scran
Nmd3	2.95121744493279	0.0448580004228183	0.132385713392624	2.6066923689845	0.092342934119829	0.240709621699797	-0.17908989004306	1.04163626084616	0.862546370803099	1.81824469975782	> 1.5	scran
Pdcd10	2.94920472179097	0.0379994921198906	0.11206828158564	2.83339216035243	0.0677458309134375	0.191950506206695	-0.0577956777535351	0.834152029148029	0.776356351394495	1.71279958513516	> 1.5	scran
Platr10	1.84869329834573	0.20403394898755	0.3771961941283	1.21747313655955	0.59675566520506	0.726533991476888	-0.602615959088785	1.54833113673482	0.945715177646035	1.92614348391268	> 1.5	scran
Ppid	3.63544035050823	0.0355618945806246	0.129283146498923	3.2616397134698	0.0566443462222761	0.184753449182109	-0.156532696071787	0.671599778519076	0.515067082447287	1.42906058666857	> 1.25	scran
Plrg1	1.43892803748384	0.302874819797193	0.435815070054048	1.29947601045984	0.455185428489647	0.591502544633179	-0.147064442415012	0.587732733157361	0.440668290742343	1.35723288448888	> 1.25	scran
Trim2	1.59974154167293	0.297632301987375	0.476134757632947	1.48631819959701	0.502718259831388	0.747199298857129	-0.106095829004609	0.756218981426471	0.650123152421858	1.56930215002944	> 1.5	scran
Fbxw7	1.07436558477139	0.613893328407742	0.659545864762038	1.3999951744428	0.437773545474639	0.61288085116321	0.381936857775982	-0.487803215666774	-0.105866357890791	0.929246749783406	< 1	scran
Rps3a1	6.61397521939648	0.00173369095391467	0.0114665890072835	6.49034162809784	0.00204403922559873	0.0132665128753683	-0.0272232217191562	0.237576134156457	0.210352912437297	1.15697116788101	> 1	scran
Prcc	1.4764667352774	0.296603636050849	0.437925402191403	1.32551532755653	0.406398564449537	0.538687526274832	-0.155595500127784	0.454359022149485	0.298763522021703	1.23008969924834	> 1	scran
Hdgf	5.18362991238225	0.00498763574487888	0.0258540578392211	5.19304624511134	0.00705738490522884	0.0366493261824041	0.00261835293967871	0.500777589137466	0.503395942077145	1.41754638325309	> 1.25	scran
Mrpl24	2.65751830700315	0.074814215109774	0.198820146278296	2.42489791132162	0.112786151943454	0.273494904273686	-0.132155619335396	0.592205621088812	0.460050001753425	1.37558949328437	> 1.25	scran
Isg20l2	1.73323780895958	0.201575326817496	0.349377977793468	1.84178396206815	0.208160676192023	0.38338699494373	0.0876342327242324	0.0463784924696507	0.134012725193886	1.09734161656396	> 1	scran
Gpatch4	2.22767936956094	0.110668075221649	0.246532988040286	1.89266455787549	0.211157520330755	0.399650354858893	-0.235122859264966	0.93208052611347	0.696957666848502	1.62108267147432	> 1.5	scran
Naxe	1.48932884197747	0.28571229978574	0.425519568578616	1.22083158976665	0.498214944201999	0.608236542375627	-0.286798135996233	0.802205151591772	0.515407015595533	1.429397346889	> 1.25	scran
Cct3	5.32845867951072	0.00561373709496417	0.0299125661481531	4.83855336367413	0.0112168221807297	0.0542731926923042	-0.139142503188015	0.998630600688352	0.859488097500337	1.8143944061334	> 1.5	scran
Glmp	3.22140042062147	0.0403579804572284	0.130009215220348	3.42658388114722	0.0404756923627197	0.138693355028369	0.0890830048150216	0.00420177622574131	0.09328478104077	1.06679634050019	> 1	scran
Smg5	1.29747031527403	0.366052666817697	0.474942469022858	1.51355050367196	0.303346648474189	0.45913047258531	0.222235283708834	-0.271083863254068	-0.0488485795452375	0.966707554137916	< 1	scran
Pmf1	2.73006337849068	0.0754064115842742	0.205864282769622	2.50616398305653	0.134229831703011	0.336401969665825	-0.123453627718434	0.831946234801644	0.70849260708321	1.63409584771092	> 1.5	scran
Lmna	1.71870133007861	0.309360004789034	0.531697451704037	1.73421856284442	0.353916448898902	0.613768475376454	0.0129668721887705	0.194122123282478	0.20708899547125	1.15435662407143	> 1	scran
Lamtor2	1.27436315722475	0.403022143768675	0.513596571564536	1.16589300364665	0.544273827635054	0.634565047707694	-0.128341067626586	0.43347355440381	0.305132486777227	1.23553209433361	> 1	scran
Ubqln4	1.57633302972727	0.240246803840096	0.378708972179553	1.36515238622115	0.393114132611555	0.536660696191921	-0.207510361091885	0.710430992148939	0.502920631057046	1.41707943464693	> 1.25	scran
Ssr2	4.56744580236401	0.0104733779683148	0.0478365862379512	4.02151863741509	0.0182995197874451	0.0735918598809566	-0.183647203717614	0.805078961735946	0.621431758018328	1.53840116255145	> 1.5	scran
Gon4l	1.74971977707894	0.199638635767347	0.349311669271186	1.81113948630327	0.221490456154427	0.401150110980607	0.0497737722596066	0.149853585236404	0.199627357496016	1.14840168900621	> 1	scran
Msto1	1.52798482793351	0.263985031730707	0.403365123286067	1.23846464561516	0.511354505068569	0.633294475903459	-0.303077533626985	0.953867681142014	0.650790147515023	1.57002784659279	> 1.5	scran
Dap3	3.26151547023217	0.0268962540788387	0.0877225487694276	3.08402764282093	0.0491162902799424	0.151475996936159	-0.0807267751171342	0.86879634069521	0.788069565578072	1.72676237821478	> 1.5	scran
Ash1l	1.13555301323216	0.511775182480282	0.581147850562922	1.21254354046205	0.531308752550169	0.644234995895655	0.0946414932987397	0.0540402908930613	0.148681784191798	1.1085561019827	> 1	scran
Fdps	3.99742731610453	0.0408528266804293	0.163306205312432	3.52696287842248	0.0709396804425542	0.250201619528042	-0.180645410539687	0.796156926986758	0.615511516447072	1.53210111672955	> 1.5	scran
Scamp3	2.47841556644511	0.0848796244389385	0.21036698248348	2.16384565283345	0.145357549924294	0.314531302510204	-0.195820515194876	0.776115829542736	0.580295314347855	1.49515527007621	> 1.25	scran
Mtx1	2.38498004755791	0.0853320113422387	0.203515144469225	2.15440457095494	0.13875963412203	0.298944390016538	-0.146688000985386	0.701428982699889	0.554740981714507	1.46890488565947	> 1.25	scran
Krtcap2	1.33944852262592	0.36930460879084	0.494664512643835	1.54028556694862	0.322935469552447	0.497412842807408	0.201558712583969	-0.193565359204751	0.00799335337921102	1.0055559477046	> 1	scran
Efna4	1.76480873915749	0.207252064203836	0.36576025411536	1.76367654946717	0.259179277845013	0.457108414443084	-0.000925838921813656	0.322563904220086	0.321638065298263	1.24974873376732	> 1	scran
Cks1b	3.34633740746539	0.052979311879532	0.177286653164254	3.11884242450953	0.0819861406059304	0.255701853543579	-0.101572253793498	0.629950943712146	0.528378689918642	1.4423074099474	> 1.25	scran
Shc1	1.05821730873641	0.529974156623847	0.560827825722338	1.22765948761666	0.505328399158615	0.620371203589213	0.214274539517126	-0.0687007497357363	0.145573789781386	1.10617051283107	> 1	scran
Pmvk	1.98131678919529	0.187411632837352	0.371321814631149	1.91133406539488	0.277459860384224	0.530318482932076	-0.0518796121729018	0.56606856910167	0.514188956928772	1.42819102470149	> 1.25	scran
Ube2q1	1.23300001180114	0.406178494312873	0.50081808828114	1.47703608723683	0.334870023106014	0.494615108661413	0.260532261194022	-0.278512621500904	-0.0179803603068798	0.98761430594287	< 1	scran
Hax1	2.72900403889056	0.0776339741351425	0.211863428969929	2.65865239555837	0.0948895626004352	0.252278362921133	-0.0376793648430006	0.289561264422692	0.251881899579693	1.19075936865414	> 1	scran
Ubap2l	2.53900330123194	0.0657813719668856	0.167019120583488	2.76231527082133	0.0640245453099637	0.176855979217105	0.121615717051219	-0.0390539958900465	0.0825617211611801	1.05889660177381	> 1	scran
4933434E20Rik	1.0976721814953	0.518817542908749	0.569491584122677	1.34170901149293	0.474999937784887	0.637311696984564	0.289624555714198	-0.12729993814599	0.162324617568211	1.11908887638149	> 1	scran
Tpm3	4.57922154756304	0.00814444405466346	0.0372952137080366	4.66315894498008	0.00943271899554903	0.043986267959578	0.0262052393438579	0.211857467121433	0.238062706465292	1.179407853885	> 1	scran
Rps27	5.26047813115233	0.00818967623610287	0.0430816127412371	5.78913640352341	0.004900899852038	0.0283719777434557	0.138154215964954	-0.740759752536462	-0.602605536571509	0.658563501646689	< 1	scran
Jtb	2.27550122275009	0.10528481880098	0.239575733918651	2.29250780156484	0.130259193290558	0.298620216844147	0.0107422818765755	0.307087770364418	0.317830052241	1.2464543547868	> 1	scran
Gatad2b	1.439869095096	0.293751835141095	0.422964189047398	1.44490570841977	0.351387016430331	0.507721105904777	0.00503769267496859	0.258463020908673	0.263500713583642	1.20038792657191	> 1	scran
Ilf2	3.8778687085861	0.0151301362501698	0.0586726819211776	3.84230268400943	0.0205623057662159	0.0790066026349539	-0.013292785269945	0.442577071661482	0.429284286391539	1.34656538695629	> 1.25	scran
Snapin	1.38136752942611	0.330966276662462	0.457186067916585	1.24504346655275	0.469765814989467	0.584878858762464	-0.149901106942944	0.505257508620245	0.355356401677297	1.27930157939366	> 1.25	scran
Chtop	3.1491492982657	0.0396058080981611	0.12472460277957	3.19511724987038	0.047008570136571	0.1501978933351	0.0209067181783738	0.247211784991114	0.268118503169492	1.20423629330414	> 1	scran
S100a10	1.18944993393627	0.531663247130092	0.632386814175232	1.17628950853544	0.75422033671201	0.887181469198404	-0.0160513672614119	0.504473312569053	0.488421945307638	1.40290949986912	> 1.25	scran
Mrpl9	2.06359676465593	0.129843012537441	0.267943620585443	1.880534089135	0.222249628939531	0.417948003518393	-0.134018630841452	0.7754126324754	0.641394001633947	1.55983561991585	> 1.5	scran
Psmb4	3.99012793002006	0.0115888389384596	0.0462409499248518	3.74401311065884	0.0181691252550678	0.0680254431641766	-0.0918495154380684	0.648752930309853	0.556903414871783	1.47110825523108	> 1.25	scran
Psmd4	4.36446808919752	0.00792715921093783	0.0345978334141264	4.15503725036805	0.0151952960860865	0.0631370212680612	-0.0709444280268797	0.93874892936585	0.867804501338967	1.82488367153887	> 1.5	scran
Pip5k1a	1.38786398154499	0.348818977565022	0.484113295041843	1.46092938714006	0.400854009552145	0.58561940250765	0.0740202656712971	0.200598372541949	0.274618638213247	1.20967428183734	> 1	scran
Vps72	2.26501218846024	0.0933626754200794	0.211467597773737	1.98194970962673	0.177755722723244	0.352302903035824	-0.192598457940798	0.928978198250153	0.73637974030936	1.66598999915238	> 1.5	scran
Gabpb2	0.967148907272631	0.661939590720792	0.640194151846106	1.15364499442976	0.585006047586646	0.674889298509469	0.254389401996934	-0.17824802237877	0.0761413796181588	1.05419472602696	> 1	scran
Cdc42se1	1.76025066594539	0.213958589602908	0.376620749833255	1.4397326934492	0.381298805325515	0.548968356000266	-0.289979908410706	0.833590412157128	0.543610503746424	1.45761580115625	> 1.25	scran
Prune1	1.68061221161861	0.214220169103849	0.360021032170932	1.61158523038638	0.292483061925336	0.471361382737056	-0.0605063832901624	0.449258760695678	0.388752377405515	1.30926068372934	> 1.25	scran
Mindy1	1.7900236825057	0.25622649826145	0.458651499973501	1.67328051379123	0.39005569536031	0.652672594339697	-0.0972993514694114	0.606260455476794	0.508961104007387	1.42302509503927	> 1.25	scran
Cers2	2.65240579949942	0.0669260675556514	0.1775150897223	2.60723569804728	0.0892659286835905	0.2327373158832	-0.0247805039866808	0.41554138090294	0.390760876916259	1.31108468720765	> 1.25	scran
Setdb1	1.93821790197892	0.150815256980326	0.292312830970819	1.9439795573026	0.197142097572706	0.383240207565095	0.00428227453803003	0.386453497386098	0.390735771924128	1.31106187262561	> 1.25	scran
Hormad1	0.866370537921236	1.1662054295073	1.0103660252889	1.66846665796853	0.497591296190149	0.830214486988607	0.945466768379313	-1.22878878930467	-0.283322020925349	0.821696757619318	< 1	scran
Ensa	1.5808271998194	0.250243283162152	0.395591388594839	1.65325035033005	0.259764040810984	0.429454991473907	0.0646255319301106	0.0538703861699828	0.118495918100084	1.08560247734248	> 1	scran
Mcl1	2.16960158170537	0.126702350399217	0.27489361983193	2.0445793508831	0.177488942777978	0.362890227413927	-0.0856260798751518	0.486285862748131	0.40065978287298	1.32011149489682	> 1.25	scran
Tars2	1.23064317961385	0.396537755869186	0.487996484719796	1.17405348175499	0.507850462560172	0.596243603779652	-0.0679143892725099	0.356945518542095	0.289031129269584	1.22181946478981	> 1	scran
Prpf3	1.49534298989013	0.280457783425592	0.419380580405582	1.39540246471383	0.383554245912635	0.535212540097946	-0.0997951492981718	0.451647009822368	0.351851860524203	1.2761977189796	> 1.25	scran
Aph1a	1.30474614296358	0.342750957628528	0.447202989962894	1.38737146606139	0.384606076068847	0.533591495611756	0.0885849810968844	0.166220857961092	0.254805839057984	1.19317515219661	> 1	scran
Anp32e	2.6232965969166	0.0834202982273068	0.218836184453462	2.35652468019994	0.135249422492839	0.318718602087163	-0.154720140805949	0.697152058862118	0.542431918056163	1.45642551245881	> 1.25	scran
Sf3b4	3.68161718411761	0.0205840093009792	0.0757824423605217	3.58920023369819	0.0280257449662318	0.100590010382365	-0.0366772123087504	0.445228708460184	0.408551496151434	1.32735244799614	> 1.25	scran
Rbm8a	3.54731067776342	0.030813210783276	0.10930403162769	3.25591066707243	0.0440457944471719	0.143409171980227	-0.123664572085792	0.515455254001011	0.391790681915222	1.31202088198087	> 1.25	scran
Polr3c	1.57763925519857	0.229394666160965	0.361902030268708	1.54032887900922	0.310448751749634	0.478193177772324	-0.0345289379565081	0.436523284442884	0.401994346486378	1.3213332277171	> 1.25	scran
Rnf115	1.93863400931079	0.139748297915746	0.270920803082762	2.06311624546496	0.167047284481352	0.344637966374285	0.0897846458435078	0.257425818764063	0.347210464607572	1.27209857069929	> 1.25	scran
Acp6	1.83565613275366	0.201362028285076	0.369631442125217	2.24693094295527	0.199616621181462	0.448524762860808	0.291659956608145	-0.0125598012764558	0.279100155331686	1.21343779707156	> 1	scran
Sec22b	2.17586909259545	0.112470330194433	0.244720715304072	1.92086844932652	0.188684335887218	0.362437787687885	-0.179833042526287	0.746430191908532	0.566597149382244	1.4810261862693	> 1.25	scran
Phgdh	2.5424004017199	0.223156295482534	0.567352655281119	2.12209501124107	0.381118570816461	0.808769817820938	-0.260702007169465	0.772185401095633	0.511483393926168	1.42551517172366	> 1.25	scran
Wdr3	1.74487771125969	0.210741769535537	0.367718616493983	1.58526481578734	0.313556408179805	0.497069941652097	-0.138402069288915	0.573248716177926	0.434846646889014	1.35176713757768	> 1.25	scran
Man1a2	1.3557428774375	0.369749108174562	0.501284719846529	1.54053841046718	0.358035430858022	0.551567333544949	0.184351062753378	-0.0464443052520297	0.137906757501352	1.10030749334194	> 1	scran
Atp1a1	2.87439717050396	0.0452241877289052	0.129992277246305	2.61728306122278	0.0998082528492916	0.261226449552692	-0.135189458866912	1.14206452183075	1.00687506296384	2.00955360646332	> 1.5	scran
Csde1	2.79670510159256	0.0492830346504765	0.13783011442895	2.93477761216056	0.0575695311734534	0.168953771230431	0.0695230478312172	0.22421436937886	0.293737417210088	1.22581173156847	> 1	scran
Nras	2.80537238651982	0.0475420583198322	0.133373177608772	2.66500297948221	0.0797361507822084	0.212497079407028	-0.0740551416763063	0.746029596023177	0.671974454346871	1.59325198077197	> 1.5	scran
Bcas2	4.60084221080796	0.00721464617136295	0.0331934486412507	4.32140378334849	0.013268521583605	0.0573386393708316	-0.0903979392533478	0.879007083157995	0.788609143904644	1.72740832055561	> 1.5	scran
Slc16a1	1.71891095663672	0.260809585541354	0.448308454182915	1.55919347717553	0.359986865551473	0.561289172636723	-0.140694851716294	0.464947375522123	0.324252523805835	1.25201558748145	> 1.25	scran
Mov10	1.89648284283828	0.189108889337389	0.35864176405656	1.39543161075467	0.490071208196985	0.683860855438808	-0.442614899331929	1.37377420969914	0.931159310367222	1.90680763919887	> 1.5	scran
Capza1	1.62833257236633	0.217311048596598	0.353854658764924	1.78520091517772	0.235355388931487	0.420156655712498	0.132691064036283	0.115079360450104	0.247770424486379	1.18737070519007	> 1	scran
Ddx20	1.92675202950346	0.166344653676245	0.320504899067756	1.79142859527451	0.251662573932527	0.450835531303114	-0.105060370419354	0.597315182979004	0.492254812559646	1.40664162268486	> 1.25	scran
Rap1a	2.55754546505172	0.0730210231108438	0.186754586510576	2.56098052508694	0.11679903997532	0.299120066725644	0.0019363952948583	0.677644628207075	0.679581023501922	1.60167454151764	> 1.5	scran
Atp5f1	5.20812057549591	0.00419193297383765	0.0218320923721436	4.94385691504047	0.00895736091445815	0.0442839106974572	-0.0751258599496055	1.09545808779779	1.02033222784819	2.02838600820326	> 1.5	scran
Wdr77	3.12135724428059	0.0381872448871484	0.119196033467618	2.97682041198129	0.0663361985636403	0.197470949937488	-0.0684012973062698	0.796705503047126	0.728304205740848	1.65669061455082	> 1.5	scran
Lamtor5	2.1768166832025	0.108931164762133	0.237123176774893	1.8530844289855	0.209733151037045	0.388653236428812	-0.232291304647	0.945138153789935	0.712846849142925	1.63903521247849	> 1.5	scran
Gstm1	2.21317154147562	0.134958325965555	0.298685926312156	1.48022751269882	0.410761694373841	0.608020761174945	-0.580296341008678	1.60578766570885	1.02549132470017	2.0356525286682	> 1.5	scran
Gnai3	2.23155705839498	0.116421135075034	0.259800405723048	2.18613935135865	0.138794365346654	0.303423823831169	-0.0296653293106895	0.253596011163059	0.223930681852364	1.16791127783928	> 1	scran
Psma5	3.42324706246417	0.025478666398767	0.0872197699050836	3.19919928619005	0.0389966347032916	0.124758005906585	-0.0976545538754884	0.614059862736657	0.516405308861174	1.43038678091392	> 1.25	scran
Psrc1	3.0062510558457	0.110478334592379	0.332125610016415	3.05415514380517	0.096069540832823	0.293411282297567	0.0228078538858115	-0.201612479589273	-0.178804625703467	0.883434680881927	< 1	scran
Sars	2.88762676771303	0.0644723626051648	0.186172120036374	2.70623421387069	0.104400007091097	0.282530871118268	-0.0935975784107076	0.69536905242568	0.60177147401497	1.51757884619387	> 1.5	scran
Taf13	1.38810927170115	0.317629046191722	0.440903823980323	1.53277435039336	0.324385609369233	0.497209941677879	0.143024183109585	0.0303669705830553	0.173391153692634	1.12770612236756	> 1	scran
Gpsm2	0.955242051491311	0.699663638161306	0.668348129071081	1.13033142850349	0.616748276129879	0.69712995998495	0.242807599249339	-0.181979738019889	0.0608278612294469	1.04306413029669	> 1	scran
Prpf38b	2.47613948241761	0.0699163861152545	0.173122724127936	2.47621601122663	0.110015916818949	0.272423174716858	4.45879676482707e-05	0.654009743350066	0.654054331317712	1.57358415014045	> 1.5	scran
Rnpc3	1.11504367467036	0.484503737985735	0.540242828395141	1.08904858348592	0.637214753595412	0.693957824779412	-0.0340319040804847	0.395271874142643	0.361239970062152	1.28452945287752	> 1.25	scran
Dph5	1.6475262320668	0.22644288420634	0.373070591794811	1.28009028037814	0.410542439696893	0.525531386738723	-0.364055873993848	0.858384163345785	0.494328289351939	1.40866473610379	> 1.25	scran
Rtca	2.06567341745723	0.12685471282159	0.26204040815473	2.07170465714148	0.159844090451121	0.331149746604132	0.00420616418873659	0.333488289209751	0.337694453398486	1.26373542514326	> 1.25	scran
Mfsd14a	2.63581919552362	0.0590251311929287	0.155579573816622	2.62399057275873	0.0846355178193981	0.222082800878654	-0.00648887504443598	0.519933883248895	0.513445008204453	1.4274547450581	> 1.25	scran
Agl	0.773376422749252	1.35291530287497	1.04631279722016	0.922463173696961	1.42014859315216	1.31003477836041	0.254320534567345	0.0699703653646806	0.324290899932026	1.25204889191923	> 1.25	scran
Frrs1	2.99734336982499	0.0505283005795004	0.151450666730489	2.78133506631827	0.0872605147681011	0.242700729629503	-0.107906809609514	0.788237325952862	0.680330516343357	1.60250684179157	> 1.5	scran
Cnn3	4.86706225207937	0.00898661072550627	0.0437383938362432	4.58298486782257	0.0153699841177606	0.0704404046303703	-0.0867637052964729	0.774266659123034	0.687502953826565	1.61049362932941	> 1.5	scran
Abcd3	1.54081899817734	0.255310004670932	0.393386505621717	1.27813578020429	0.476511320856048	0.609046168858524	-0.269656290465108	0.900260416962022	0.630604126496921	1.54821316988485	> 1.5	scran
Gclm	3.76876213938219	0.0233679936100874	0.0880684095910223	3.65578675463754	0.043013807201455	0.157249306633612	-0.043908824879309	0.880265962749515	0.836357137870207	1.78553589605917	> 1.5	scran
Dnttip2	4.0786241994802	0.0155190721252881	0.0632964631236785	3.86653168983603	0.0214884784825033	0.0830858830189585	-0.077042547388787	0.469521032275509	0.392478484886723	1.3126465353461	> 1.25	scran
Bcar3	1.29863758585507	0.399466611104217	0.518762355474086	1.20715293032073	0.51931155338726	0.626888463420842	-0.105390412259958	0.378525399741562	0.273134987481608	1.20843090637898	> 1	scran
Fnbp1l	1.44172104112576	0.316367575657012	0.45611379055466	1.26150763985011	0.506869265132682	0.639419450370089	-0.192643100763112	0.680011940000969	0.487368839237856	1.40188580922431	> 1.25	scran
1810037I17Rik	3.2545954930053	0.0401507114827639	0.13067432463276	2.9387247774415	0.0799622793043512	0.234987131452394	-0.14728799339374	0.993894043360342	0.846606049966594	1.79826551323521	> 1.5	scran
Snhg8	1.04064036427865	0.590841389644066	0.614853398950103	1.23472922875945	0.501638465388123	0.619387675484753	0.246723126516549	-0.236122915852017	0.0106002106645402	1.00737456529051	> 1	scran
Larp7	2.38833881773369	0.0878743048194238	0.209873613281593	2.54973383862654	0.111990328789158	0.285545530912628	0.0943391383655832	0.349860873979147	0.444200012344727	1.36055946456453	> 1.25	scran
Ap1ar	1.31433563851429	0.364058309351366	0.47849481047776	1.68162280791106	0.29477447847155	0.495699486187847	0.355520401836379	-0.304557916464588	0.0509624853717951	1.03595582508598	> 1	scran
Elovl6	2.57672333917377	0.0875064643468907	0.22547994901121	2.72367956387944	0.106438094646341	0.289903263206505	0.0800193383509917	0.282553088041945	0.362572426392943	1.28571637734445	> 1.25	scran
Gar1	3.64591735480273	0.0259795625174882	0.0947193378526928	3.19868106721617	0.050544614711663	0.161676102127933	-0.188804706940194	0.960180251274775	0.771375544334586	1.70689645634317	> 1.5	scran
Ostc	3.9975822209684	0.0181376191720092	0.0725066239327195	3.77124550351097	0.0285745609927619	0.107761684658753	-0.0840866356571467	0.6557462402112	0.571659604554051	1.48623227525733	> 1.25	scran
Rpl34	4.89833003830486	0.00806219995196729	0.0394913161995413	5.23463600629611	0.00664051489137482	0.0347606783507362	0.0957992392597568	-0.279878454744745	-0.184079215484982	0.88021068163689	< 1	scran
Hadh	3.99727161898778	0.0141485503478007	0.0565555987550834	3.98065071287633	0.0371300075504838	0.147801591024937	-0.00601132287765221	1.39193136562987	1.38592004275222	2.61338566434419	> 1.5	scran
Aimp1	3.45115819921298	0.0233046273234311	0.0804279556668622	3.25099013325676	0.0376196357937277	0.122301064782122	-0.0862014301837487	0.690869439627227	0.604668009443481	1.52062878843646	> 1.5	scran
Gstcd	1.10801463159345	0.521737117605153	0.5780923601519	1.17488090621914	0.537090381343106	0.631017233953972	0.0845375903505559	0.0418418110200805	0.126379401370642	1.09155089644874	> 1	scran
Ints12	1.43198055283086	0.299607016785668	0.429031421528746	1.28840971271177	0.412830748111745	0.531895145573239	-0.152420458386502	0.462479016299948	0.310058557913446	1.23975801976919	> 1	scran
Ppa2	2.99371835134692	0.0373920182195205	0.111941171137677	2.73407719813623	0.0858951971439607	0.234844099940719	-0.130884520421763	1.1998471226908	1.06896260226904	2.0979242717756	> 1.5	scran
Cenpe	2.79440624608656	0.166335439571299	0.464808791283593	3.02893129031084	0.185106450259504	0.560674719229379	0.116267079161416	0.15425958533153	0.270526664492942	1.20624809543952	> 1	scran
Slc9b1	1.60440395559941	0.33835737404609	0.542861909325775	1.68070100378886	0.340959378585769	0.573050769840329	0.0670256641985912	0.0110520383597105	0.0780777025583071	1.05561057056305	> 1	scran
Cisd2	2.33349989181243	0.0974882455124408	0.227488810356264	2.11006512875286	0.175296006784092	0.369885991124738	-0.145207870923617	0.846492948262683	0.70128507733907	1.62595246133412	> 1.5	scran
Ube2d3	5.39319840207889	0.0043371621266424	0.0233911758509649	5.31458340855709	0.00532336714892182	0.0282914787273178	-0.0211844994988955	0.295587698045029	0.274403198546134	1.20949365297302	> 1	scran
Manba	2.08766444875701	0.177093666053682	0.369712150720318	1.86431719035849	0.334923236356481	0.624403146989887	-0.163242508046077	0.919317857572648	0.75607534952657	1.68888998041679	> 1.5	scran
Ddit4l	0.693836008181475	1.94476743444714	1.34934967355813	1.03812479699637	1.02697514529504	1.06612836422973	0.581313266484502	-0.921196374259451	-0.339883107774949	0.790105326381732	< 1	scran
H2afz	8.0860318959599	0.0040540336657055	0.0327810455281899	7.56591465160062	0.00593903648135404	0.0449342431306671	-0.0959173924916529	0.550870825254177	0.454953432762524	1.37073855963582	> 1.25	scran
Lamtor3	2.38626259869601	0.098635368813278	0.235369891507712	2.43997161822879	0.115722739770783	0.282360200624388	0.032111551831126	0.230495416860175	0.262606968691309	1.19964452044257	> 1	scran
Adh5	5.16428023068261	0.00579753925826737	0.0299401173780765	4.97648507316456	0.00879803802538131	0.0437833049064443	-0.0534401719014451	0.601741152461141	0.548300980559696	1.46236250023871	> 1.25	scran
Metap1	1.83998778231425	0.185197548322226	0.34076122622745	1.79112715613041	0.229878693015664	0.411741969676123	-0.0388284255748388	0.311807751736541	0.272979326161702	1.20830052830393	> 1	scran
Eif4e	4.14817878875272	0.0183396978534048	0.0760763456276274	4.0922656750837	0.0212919009258314	0.0871321153160628	-0.0195782667113371	0.215334887609289	0.195756620897957	1.14532466822934	> 1	scran
Tspan5	1.08762606205213	0.603296286906691	0.656160764778997	1.24346230483598	0.541660475930897	0.673534383839585	0.193180146155833	-0.155477879492513	0.0377022666633144	1.02647768655665	> 1	scran
Kyat3	1.26464918945331	0.443387396440335	0.560729511522081	1.2491458506175	0.587805409538068	0.734254688294995	-0.0177953041369315	0.406770874793113	0.388975570656182	1.30946324958336	> 1.25	scran
Gtf2b	2.61541059822542	0.0611031407009303	0.159809801774072	2.66001215991945	0.0849375824664973	0.225935002195044	0.0243953851863176	0.475156510140393	0.499551895326713	1.41377437232827	> 1.25	scran
Pkn2	2.06146563131773	0.133030019868784	0.274236813893013	2.28183369335044	0.1170278461021	0.267038082296002	0.146523238798726	-0.184899992805629	-0.0383767540069025	0.973749944455599	< 1	scran
Selenof	4.96758895601194	0.0055801381525677	0.0277198326597162	4.69353810461665	0.0120070745611675	0.0563556619778127	-0.081869930545505	1.10551194568389	1.02364201513838	2.03304481198083	> 1.5	scran
Sh3glb1	2.64272726686566	0.0655113435789622	0.173128613965128	2.92165549497679	0.0714194645639454	0.208663071091551	0.144758529239969	0.124572580683207	0.269331109923174	1.20524889740976	> 1	scran
Clca3b	0.919514633224785	0.960246979783048	0.882961149420417	1.15522412835249	0.722985908045597	0.83521076543311	0.329228341117775	-0.409437993716363	-0.0802096525985857	0.945920175515479	< 1	scran
Znhit6	2.45892834493135	0.0921651904490673	0.226627599211208	2.40104926101794	0.142550819798251	0.342271540534092	-0.0343646914410905	0.629182463966183	0.59481777252509	1.51028180912382	> 1.5	scran
Ddah1	1.75844778615988	0.507931978867802	0.893171863759891	2.22625101250516	0.359021117832428	0.799271127085178	0.340313770018522	-0.500566600678228	-0.160252830659701	0.894868232548852	< 1	scran
Bcl10	2.5348602237735	0.0690408910266183	0.175009008477256	2.68699662722785	0.0770245981097758	0.206964835334548	0.0840883135308915	0.157868166010245	0.24195647954113	1.18259532543689	> 1	scran
2410004B18Rik	2.06164265773366	0.145641075476211	0.300259853919965	1.94075148389562	0.201671826910154	0.391394897335822	-0.0871789029817553	0.469592257437955	0.382413354456195	1.30352057468245	> 1.25	scran
Gng5	2.90283575899069	0.0488785118261554	0.141886291975213	3.09438650442166	0.0607026524448989	0.187837468508094	0.092190460598094	0.312559196447252	0.404749657045352	1.32385916844531	> 1.25	scran
Rpf1	3.0990918694086	0.0401320331536305	0.124372857649253	2.76085932951848	0.0894993301027392	0.247095060499802	-0.166728140745931	1.15712263669841	0.990394495952477	1.98672817502225	> 1.5	scran
Fubp1	4.33524358442284	0.015119650294428	0.0655473669376357	4.17491634405006	0.0231420128340963	0.096615967615285	-0.054365766954349	0.614089580342625	0.559723813388282	1.47398701319626	> 1.25	scran
Zzz3	1.44237643741504	0.323987850357708	0.467312441364709	1.78328965871864	0.266127039803698	0.474581597987337	0.306093323840566	-0.28382460997246	0.0222687138680986	1.0155552388064	> 1	scran
Pigk	1.39787038161503	0.313256170471021	0.437891522559589	1.21961152887992	0.489751533596019	0.597306616660324	-0.196808898942873	0.644707082311876	0.447898183368998	1.36405156502897	> 1.25	scran
Rabggtb	3.30496719488219	0.0299261022415151	0.0989047861788977	3.3351496920761	0.0439345009869118	0.146528137438016	0.0131155639763636	0.553949922085124	0.567065486061489	1.48150704428983	> 1.25	scran
Acadm	3.87296539200606	0.0192115989732486	0.0744058579484908	3.44648484260883	0.0511569913369134	0.176311795236143	-0.168312939346764	1.41295381952494	1.24464088017818	2.3695956218689	> 1.5	scran
Cryz	2.09455657329758	0.140932999663402	0.295192140839525	1.75408723891915	0.289359187087984	0.507561257535051	-0.255924349955094	1.03785198976299	0.781927639807888	1.71942673030369	> 1.5	scran
Zranb2	2.88590897328558	0.042410660650428	0.12239330613404	2.90664604635364	0.0599008356534002	0.174110527125235	0.0103296041848867	0.498149172999553	0.508478777184439	1.42254942385948	> 1.25	scran
Cth	3.99164901675819	0.0410371513676518	0.163805904907244	3.45551389696773	0.0857701680865254	0.296380007768246	-0.208084589736326	1.06354535959688	0.855460769860552	1.80933653115907	> 1.5	scran
Ankrd13c	1.60115888936943	0.254312235331916	0.407194296277107	1.76863760285653	0.221136230041075	0.391109851804577	0.143521988076171	-0.201665464177064	-0.0581434761008903	0.960499337491741	< 1	scran
Srsf11	4.09519397380952	0.0137700003599515	0.0563908224934282	4.16809411679427	0.0139049427762774	0.0579571101801628	0.0254560659855822	0.0140692103147715	0.0395252763003561	1.02777557796603	> 1	scran
Lrrc40	1.42407438753243	0.306827140100034	0.436944671616283	1.37607331296932	0.42516121151741	0.585052996878811	-0.0494671740096391	0.470583881635567	0.421116707625925	1.33896356880762	> 1.25	scran
Tgs1	1.64865897442244	0.220933208433558	0.364243516831928	1.63138206424351	0.25529261362615	0.416479791003548	-0.0151983117642283	0.208541510652501	0.193343198888271	1.14341030590182	> 1	scran
Rps20	5.94525249929671	0.00349408379539001	0.0207732104172946	6.19357109629361	0.00335730323028379	0.0207936962485789	0.059033396490644	-0.0576113609356422	0.00142203555500472	1.00098616587772	> 1	scran
Sdcbp	1.54846335244923	0.257695071045442	0.399031373620668	1.64107935568628	0.308099100616501	0.505615073527249	0.0838077641055375	0.257729528042684	0.341537292148217	1.26710606471736	> 1.25	scran
Rab2a	2.84021263882543	0.0448018087629654	0.127246663490814	2.52490751672363	0.103511453228561	0.261356846323781	-0.169768399093377	1.20816152255071	1.03839312345734	2.05393869791052	> 1.5	scran
Plekhf2	2.97159365825711	0.0478675332976073	0.142242858383581	2.75180606763434	0.0905614130761422	0.249207445996468	-0.110858052016465	0.919849006222203	0.808990954205737	1.7519856450328	> 1.5	scran
Trp53inp1	1.31480391786087	0.714162845860979	0.938984107728681	1.89433984345756	0.308852946890777	0.58507244306448	0.526847512180842	-1.20933298394315	-0.682485471762309	0.623090889663424	< 1	scran
Virma	1.04357883224111	0.549414343429396	0.573357178932562	1.15820900847217	0.571381612252459	0.661779330586149	0.15035603696247	0.0565600343584153	0.20691607132089	1.1542182689998	> 1	scran
Fam92a	1.72481693383552	0.218256200983706	0.376451991371306	1.42571415139563	0.399080185933901	0.568974268627562	-0.274758489717103	0.870656008225337	0.595897518508229	1.51141256167872	> 1.5	scran
Otud6b	1.42917812074058	0.301315457141927	0.430633458788189	1.47187362679341	0.35778936093334	0.526620724305053	0.0424680757268625	0.247835805230588	0.290303880957451	1.22289783470837	> 1	scran
Pip4p2	1.8776456996406	0.166945853224826	0.313465163380424	1.65882675429936	0.304171035025649	0.504567050783473	-0.178761639890501	0.865502518921697	0.686740879031198	1.60964314293236	> 1.5	scran
Tmem64	1.54482412376786	0.271793622832418	0.419873345237783	1.55095606705767	0.376862117411139	0.584496587443007	0.00571522214062559	0.471525174863199	0.477240397003825	1.39207833522272	> 1.25	scran
Ccnc	1.83417817269183	0.173651142675356	0.318507135558134	1.859500788109	0.20435591463675	0.379999984321772	0.0197815697775586	0.234892095520861	0.254673665298413	1.19306584342571	> 1	scran
Pnisr	2.72285108367491	0.0636562710339371	0.17332654656746	2.55812163770785	0.0961583001688211	0.245984628307068	-0.0900332161911104	0.59510874635231	0.505075530161197	1.41919765424582	> 1.25	scran
Mms22l	1.5689673610882	0.280837524155203	0.440624909168332	1.43484786015535	0.390912331669241	0.560899722603947	-0.128917567410877	0.477109381940382	0.348191814529503	1.27296417186816	> 1.25	scran
Ndufaf4	2.08801850869087	0.141063982582186	0.29454420654125	2.07025866816809	0.183674059828025	0.380252814476593	-0.0123234640465672	0.380798213703358	0.368474749656794	1.2909872475232	> 1.25	scran
Ufl1	1.38084826260744	0.342864120407532	0.473443324975167	1.14566042237595	0.616732390033196	0.706565890458359	-0.269375306984233	0.847007677966516	0.577632370982286	1.49239804045272	> 1.25	scran
Casp8ap2	2.54766383530599	0.0771842167463321	0.196639437661049	2.53311987000451	0.122339597715554	0.309900865861626	-0.00825957771237941	0.664513668438642	0.656254090726255	1.57598531376909	> 1.5	scran
Mdn1	1.9400959434796	0.167023009709203	0.324040663604579	2.09953868891674	0.169673399803297	0.35623586736706	0.113944373741137	0.0227135396636237	0.136657913404759	1.09935544324699	> 1	scran
Rragd	1.89351536788902	0.237539668718319	0.449785013201404	2.36662548206011	0.175715060323587	0.41585173934353	0.321764287702967	-0.434930612888282	-0.113166325185317	0.924556681832617	< 1	scran
Pnrc1	1.78841775375563	0.316756691059158	0.566493289911084	2.31103833741352	0.193258543768291	0.446627903681228	0.369857419816563	-0.712842899005737	-0.342985479189175	0.788408109390546	< 1	scran
Rngtt	1.24291117678562	0.402787812019627	0.500629473432221	1.22215896451572	0.491905265020436	0.601186429337205	-0.0242912528386785	0.28836046736336	0.264069214524674	1.20086103843544	> 1	scran
Akirin2	2.85504997480791	0.0576490627772102	0.164590955229774	2.70732527364248	0.0857674122158457	0.232200282746871	-0.0766477670966517	0.573132438562883	0.496484671466223	1.41077182778794	> 1.25	scran
Rars2	1.46088446153887	0.279478699349938	0.408286089211418	1.24962251297651	0.465080209772452	0.581174700471495	-0.225349732593868	0.734741219870544	0.509391487276679	1.42344967371776	> 1.25	scran
Slc35a1	1.30399113793745	0.374763721786549	0.488688572030117	1.5322038809451	0.312956752503865	0.479513550754397	0.232674215697269	-0.260017997806212	-0.0273437821089469	0.981225218266093	< 1	scran
Zfp292	2.40186534908866	0.0947641453056516	0.227610716945647	2.03932934449197	0.178276209485193	0.363563905427951	-0.236060490093439	0.911700978305087	0.675640488211648	1.59730574336168	> 1.5	scran
Aco1	1.15917064446836	0.46775882917019	0.542212303464977	1.19192781423011	0.523869456376524	0.624414576080787	0.0402039008642146	0.163442464458595	0.203646365322805	1.15160532523977	> 1	scran
Ddx58	1.74209014927509	0.288531903812896	0.502648587384035	1.2856331524304	0.669904272547379	0.861251141741677	-0.438340244948061	1.21522410251694	0.776883857568866	1.71342596668567	> 1.5	scran
Topors	2.69617106651404	0.0656012183575273	0.176872106863634	2.59687857864145	0.0964079865673332	0.25035983512666	-0.0541334754622219	0.555430057122585	0.501296581660368	1.4154851184064	> 1.25	scran
Ndufb6	1.91818055722501	0.171301319269196	0.328586860049166	1.92000890921865	0.212875399630432	0.40872266384391	0.00137447855391328	0.313472975960094	0.314847454514006	1.24388012284713	> 1	scran
Dnaja1	4.58674047779248	0.0102969589518246	0.0472294784225014	4.61294137155873	0.012862430038339	0.0593336356626339	0.00821767585534217	0.320944907434589	0.32916258328994	1.25628394901701	> 1.25	scran
Smu1	3.32411922217327	0.0325554985057495	0.108218358370395	3.30052418887439	0.0430717561162927	0.142159372919122	-0.0102769551088796	0.4038409162261	0.393563961117216	1.31363453539517	> 1.25	scran
Bag1	3.45634211998705	0.0261295513208586	0.0903126688066469	3.51000206488822	0.0341181416254444	0.119754747555459	0.0222258520308337	0.384856715036575	0.407082567067413	1.32600164669971	> 1.25	scran
Chmp5	2.67353131819771	0.04995385949978	0.13355320783751	2.91884918963791	0.0570299785217501	0.166461906593278	0.126653095154058	0.191124342561286	0.317777437715346	1.24640889791136	> 1	scran
Nfx1	1.7659648730203	0.190204201660639	0.335893938833558	1.83580103972178	0.227389899769956	0.417442614419917	0.0559530644680103	0.257619057801499	0.313572122269511	1.24278102745631	> 1	scran
Aqp3	1.69235586624946	0.47040676290034	0.796095644717808	2.38210662177386	0.383337185605274	0.913150048202479	0.493205020603858	-0.295294848037838	0.197910172566024	1.14703560339934	> 1	scran
Ube2r2	1.63427701274012	0.253598877451718	0.414450815876043	1.8584728295585	0.217513960988461	0.404243786546702	0.185465053007043	-0.221440357090713	-0.0359753040836765	0.975372157712452	< 1	scran
Ubap2	1.62425653799406	0.235019053119355	0.381731233582287	1.58716019012802	0.300312719903129	0.476644393619313	-0.0333317674049654	0.353687860711982	0.320356093307011	1.24863870620785	> 1	scran
Dcaf12	1.11346589999923	0.469838812220052	0.523149495903172	1.18658465324908	0.486226564306744	0.576948979208408	0.0917576527367839	0.0494628194056999	0.141220472142474	1.10283768545424	> 1	scran
Ubap1	1.3966624556359	0.31459216739234	0.439379069034005	1.40638317288851	0.356951328907507	0.50201034251571	0.0100063207330873	0.182244621572422	0.192250942305513	1.14254496378128	> 1	scran
Rpp25l	1.61908753939951	0.267592390506133	0.433255505106608	1.45526813989702	0.360607453374299	0.524780537905016	-0.15389598924302	0.430392125246961	0.276496136003936	1.21124955533084	> 1	scran
Dctn3	2.25080955175824	0.101410414205704	0.228255528941958	2.09200878415655	0.138354335690085	0.289438485589802	-0.105555081540429	0.448162039657361	0.342606958116933	1.26804589107413	> 1.25	scran
Sigmar1	2.36376048080553	0.11564124084142	0.273348195052264	2.02883044049593	0.236669179044893	0.48016163477346	-0.220435558138144	1.03321584474309	0.812780286604935	1.75659339796136	> 1.5	scran
Galt	1.47697311035862	0.304051948558162	0.449076552172548	1.16300683465734	0.519083155164523	0.603697257211837	-0.344783985623214	0.77164783614108	0.426863850517865	1.34430812361782	> 1.25	scran
Vcp	3.94928318734026	0.023648188078248	0.0933933915884852	3.97303001806532	0.0292670902889492	0.116279028259423	0.00864887227773571	0.307549672619441	0.316198544897174	1.24504556780396	> 1	scran
Stoml2	3.91140494903526	0.0167736577608488	0.0656085679792077	3.58881922349984	0.0299158550674805	0.107362595753609	-0.124177653143852	0.834712973659163	0.710535320515309	1.6364112045188	> 1.5	scran
Tln1	1.63024835990962	0.253005518887791	0.412461832214903	1.85182854977383	0.219861078002953	0.40714502122992	0.183858765558297	-0.202576628660035	-0.0187178631017331	0.987109568523148	< 1	scran
Glipr2	1.1064939968413	0.742122545953648	0.821154142018295	1.82896416997519	0.341694747773258	0.624947450745999	0.725031188500628	-1.11894936518971	-0.393918176689087	0.761059853159793	< 1	scran
Clta	4.91293956450923	0.00506978048058379	0.0249075251064367	4.78787571351907	0.00808496454142984	0.0387098053725748	-0.0372007897440944	0.673318165947062	0.63611737620297	1.55414097575561	> 1.5	scran
Melk	1.74021813505551	0.237533541196432	0.413360176073985	1.59721350739015	0.343104143159372	0.548010571895671	-0.123710980378575	0.530515302049134	0.406804321670558	1.32574593203576	> 1.25	scran
Grhpr	2.56809249732311	0.0731706145358844	0.187908906214126	2.70170176186091	0.0914355027289156	0.247031458819349	0.0731712595437175	0.321490070464749	0.394661330008465	1.31463411605329	> 1.25	scran
Tomm5	2.86666291766525	0.0670261036352024	0.192141245806623	2.41010941030775	0.13489484225214	0.325111328713861	-0.250273631235339	1.00904021285503	0.758766581619688	1.6920434097792	> 1.5	scran
Exosc3	2.26948675839315	0.111203170295744	0.252374122477529	1.95950630382369	0.191500085546504	0.37524562481115	-0.211875856548907	0.78414711812816	0.572271261579254	1.486862524285	> 1.25	scran
Ncbp1	1.25832578393963	0.383525490402596	0.482600013371679	1.33144830488671	0.397299570253435	0.528983839346153	0.0814909270161903	0.0509047655968121	0.132395692612995	1.09611235948879	> 1	scran
Anp32b	5.31534527050797	0.0093503447855687	0.0497003109335915	5.13428686131824	0.0129538973467493	0.0665090249502804	-0.0499995043981466	0.470294747414453	0.420295243016311	1.33820138548325	> 1.25	scran
Nans	2.87983778537858	0.0466751033883518	0.134416726374227	2.71315852762344	0.085625059367461	0.23231436000109	-0.0860142047031151	0.875379865124933	0.789365660421821	1.72831437178665	> 1.5	scran
Sec61b	2.81134602748931	0.0611589966573468	0.171939102297864	3.12499571920892	0.0479364466654533	0.149801190623629	0.152593178337764	-0.35144176697623	-0.19884858863846	0.871245624884771	< 1	scran
Erp44	2.29814069284303	0.0830801390005425	0.190929848204202	2.03925151175371	0.166719760844013	0.33998352434037	-0.172427401304506	1.00484957815914	0.832422176854634	1.78067246969553	> 1.5	scran
Tex10	1.75568457570718	0.173969641611808	0.305435816419157	1.75757959295005	0.250354612609916	0.440018158124104	0.00155634880417773	0.525137464254608	0.526693813058789	1.44062396899863	> 1.25	scran
Msantd3	1.64640416546558	0.285377887749391	0.469847343122366	1.40483936744107	0.448880351143931	0.630604788557766	-0.228913358609888	0.653457393284387	0.424544034674501	1.34214824833762	> 1.25	scran
Tmeff1	1.52241701598875	0.28860647825352	0.439379413417747	1.58891229670192	0.344660243097443	0.5476348984418	0.0616759025952495	0.256071208103939	0.317747110699185	1.24638269731843	> 1	scran
Mrpl50	2.21590174711167	0.11406664128467	0.252760469709861	1.88340644505947	0.21564511032553	0.406147390632664	-0.23454954213684	0.918782065778653	0.684232523641811	1.60684695316033	> 1.5	scran
Rnf20	1.34578969013351	0.331028411618961	0.445494623498069	1.35777258054894	0.432719354589816	0.587534474734888	0.0127888822621755	0.386476604328453	0.399265486590634	1.31883628610713	> 1.25	scran
Smc2	3.34891389447061	0.0461428833713893	0.154528543253382	3.23331532779533	0.0734543775218921	0.237501164735198	-0.0506790701111422	0.670740313111113	0.620061242999973	1.53694042365859	> 1.5	scran
Nipsnap3b	2.68736983879786	0.0642325175592654	0.172616530358824	2.43784060743718	0.118441875202894	0.288742412990622	-0.140591078528	0.882803488607931	0.74221241007993	1.67273906149314	> 1.5	scran
Tmem38b	1.4322948274993	0.313333033538741	0.448785283222202	1.30121037283862	0.450061012263393	0.585624057567377	-0.138474263231241	0.522423717116801	0.383949453885566	1.30490922822312	> 1.25	scran
Rad23b	3.33924549834017	0.0289737816896773	0.0967505700771457	3.47418381852222	0.0278529970826795	0.0967664317619917	0.0571519258883897	-0.0569154239386782	0.000236501949712415	1.000163944097	> 1	scran
Klf4	3.74174607358102	0.0477939726421138	0.178832909474468	3.3395951374514	0.13639662517016	0.455509506183049	-0.164038442270915	1.51290735382984	1.34886891155893	2.54712349936957	> 1.5	scran
Elp1	1.49700577088319	0.266628946826577	0.399145072083894	1.48998308505658	0.3740499101056	0.557328039024278	-0.00678383025340083	0.488397367674653	0.481613537421247	1.39630444668784	> 1.25	scran
Ctnnal1	1.55268461717278	0.280427640311099	0.435415683341106	1.67463556724047	0.317306217817672	0.531372278064023	0.109082353820114	0.178247236670225	0.287329590490329	1.22037927983348	> 1	scran
Tmem245	1.60515944229399	0.412661894732731	0.662388136805172	2.70141136221255	0.29213830822148	0.789185745167059	0.750996736537242	-0.498308674007294	0.252688062529949	1.19142493851635	> 1	scran
Pakap.1	1.34334962142923	0.405885081792983	0.545245570970375	1.21766931573863	0.678144868760044	0.825756198314709	-0.141712439192295	0.740522187040165	0.598809747847879	1.51446658584518	> 1.5	scran
Txn1	3.82836201094733	0.0202038732303401	0.0773477407490297	3.7918866484734	0.0310077412835686	0.117577840172481	-0.013811419760531	0.617996543946819	0.604185124186286	1.5201199031008	> 1.5	scran
Lpar1	0.880937235293339	0.925230449082502	0.815069953823954	0.823864511423439	1.17396397705437	0.967187258384614	-0.0966321355672566	0.343503489631111	0.246871354063851	1.18663098038026	> 1	scran
Ptgr1	3.13641519169306	0.0891537627912876	0.279623216015194	2.75270624805585	0.158556396926217	0.436459184488021	-0.18826589029513	0.83062848974958	0.64236259945445	1.56088321530607	> 1.5	scran
Gng10	1.74926399474079	0.24270102857886	0.424548170779555	1.99616458157348	0.21878007839251	0.436721043640997	0.190482640420046	-0.149698847073933	0.04078379334611	1.02867253635575	> 1	scran
Ptbp3	1.4554184800617	0.293071755941419	0.426542049581274	1.54617120758398	0.320680462175145	0.495826897449934	0.0872660433306835	0.129882520012529	0.217148563343215	1.16243380444361	> 1	scran
Slc31a1	2.08967558032187	0.12233756616819	0.255645824577677	1.68437484477359	0.277337916589771	0.467141010205728	-0.311065748069577	1.18077738973511	0.869711641665546	1.82729763326836	> 1.5	scran
Cdc26	2.16099094878394	0.115775723056211	0.250190289613388	1.59195611213841	0.307387774956804	0.48934784713911	-0.44089246607113	1.40872702194276	0.967834555871628	1.95590263673017	> 1.5	scran
Prpf4	1.87762263198244	0.183233100783155	0.344042616958771	1.76422965599334	0.232874023138504	0.410843257731428	-0.0898687628289038	0.345869569692738	0.256000806863835	1.19416385494086	> 1	scran
Alad	1.89294948731118	0.164391293707433	0.311184415141907	2.05168721439248	0.178939273223155	0.36712741902463	0.116174890959472	0.122336167103315	0.238511058062787	1.17977443972318	> 1	scran
Pole3	1.53764602423161	0.264579912421685	0.406830250426752	1.58348055112714	0.301430576358034	0.477309455177992	0.0423757237141783	0.188122235001726	0.230497958715905	1.17323983326537	> 1	scran
Atp6v1g1	3.80924007876423	0.0220574738258785	0.0840222133338293	3.41387456919439	0.0463066393766392	0.158085058552764	-0.158093164567204	1.06995148677348	0.911858322206278	1.88146743914821	> 1.5	scran
Cdk5rap2	1.11501691291646	0.501003648980659	0.558627542046295	1.07144806675727	0.659314067623988	0.706420783141596	-0.0575036694778913	0.396144753022159	0.338641083544275	1.264564902321	> 1.25	scran
Ttc39b	1.11857353654557	0.501318763734	0.560761902486592	1.23781559072989	0.502297899513038	0.621752171208116	0.146136294183584	0.00281500862366901	0.148951302807261	1.10876321742093	> 1	scran
Psip1	3.80433880306461	0.0219578884008229	0.0835352468766128	3.78847063903071	0.0243947106339318	0.0924186449843009	-0.00603016711109611	0.151829047345559	0.145798880234465	1.10634311191789	> 1	scran
Sh3gl2	2.00309861265345	0.209588630360052	0.419826694702157	1.17490179334256	0.696070912898115	0.817814963857588	-0.769693275748027	1.73167383298361	0.961980557235581	1.94798228454191	> 1.5	scran
Rraga	1.98401477764869	0.150694813497611	0.298980736894275	2.01486476067726	0.177757082288235	0.358156481063373	0.0222602356948232	0.238277277398977	0.260537513093795	1.19792493919106	> 1	scran
Haus6	1.20757043875166	0.435355218815715	0.52572209259812	1.28636353272221	0.489271277631123	0.629380729153082	0.0911910677576325	0.168441574998417	0.259632642756047	1.19717382627517	> 1	scran
Plin2	1.9105935237509	0.231671536904203	0.442630138046587	1.65879680065964	0.409655178244792	0.679534699046117	-0.203883709678835	0.822329245312433	0.618445535633604	1.53522013219668	> 1.5	scran
Rps6	7.16113068503812	0.00158864505382459	0.0113764948425773	6.9779521749209	0.00209860719371842	0.0146439806317121	-0.0373836857304512	0.401635332125538	0.364251646395088	1.28721375382741	> 1.25	scran
Mtap	2.10633247878232	0.148396338141943	0.312572026760739	1.72681818727059	0.324734331028043	0.560757148850372	-0.286616986970115	1.12980442275233	0.843187435782211	1.79400938293051	> 1.5	scran
Cdkn2a	1.72515978715396	0.265507335344587	0.458042578130882	1.65698455132081	0.385903571103392	0.639436255617852	-0.0581698410380962	0.539488674602128	0.481318833564034	1.3960192483135	> 1.25	scran
Caap1	1.08647572190004	0.508405633422276	0.552370377590516	1.09421676208307	0.613630817203557	0.671445125914864	0.010242624556588	0.271390922056793	0.281633546613377	1.21557048161011	> 1	scran
Plaa	2.18683758574574	0.100810356328078	0.220455876250661	2.24449760723959	0.135915541378508	0.305062107410735	0.0375464814226878	0.431066576072548	0.468613057495242	1.38377852565779	> 1.25	scran
Ift74	1.24572697030158	0.396225305742289	0.493588549679159	1.25452890045223	0.48185182023585	0.604497034221386	0.0101578031163089	0.282268531157243	0.29242633427355	1.22469825244998	> 1	scran
Tm2d1	1.38644540063362	0.331163807018945	0.459140537097738	1.3487691407519	0.422513358088782	0.569872978945605	-0.0397473694337211	0.351451945117147	0.311704575683416	1.2411733073011	> 1	scran
L1td1	3.50506010065227	0.0553005336018434	0.193831693872602	2.8051431420131	0.135490293369095	0.38006966725366	-0.321364790931288	1.29282419309003	0.971459402158733	1.96082312268016	> 1.5	scran
Usp1	3.12846664837568	0.051389429953659	0.16077011768906	2.91250346479653	0.0839867861197721	0.244611805570962	-0.103195957950689	0.708690713544454	0.605494755593772	1.52150044477828	> 1.5	scran
Ak4	2.35559275300071	0.118247079791899	0.278541964221294	1.895453203043	0.269817383769536	0.51142622430265	-0.313547302017801	1.19017874563011	0.87663144361231	1.83608321185075	> 1.5	scran
Leprot	2.07421116016365	0.125986038207607	0.261321646475021	1.85715151744568	0.224908828373769	0.417689771901275	-0.159471248084587	0.836076429618079	0.6766051815335	1.59837417808861	> 1.5	scran
Mier1	1.64816733944644	0.221446041557802	0.364980133145268	1.79325533934818	0.212208644767217	0.380544285284653	0.121718198670719	-0.0614717799876334	0.060246418683087	1.04264383380339	> 1	scran
Plpp3	1.54455221384669	0.284154980072372	0.438892203546345	1.36790141435221	0.506718378162808	0.693140786167165	-0.175224384446084	0.834506154755671	0.659281770309588	1.57929619292946	> 1.5	scran
Dhcr24	1.54267471067428	0.269616760257196	0.415930957622708	1.56196854859187	0.312083048054083	0.487463905609161	0.0179315176007932	0.211019812127592	0.228951329728375	1.17198274539435	> 1	scran
Ttc4	1.83737951445649	0.157856302448036	0.29004193634587	1.65545316196647	0.278526400289797	0.461087410050884	-0.150423455926216	0.819202219028726	0.668778763102508	1.58972669904205	> 1.5	scran
Mrpl37	2.12318733062887	0.114201691944788	0.242471585473556	1.99381314433267	0.170241082517234	0.339428908028285	-0.0907014571242679	0.575995204714109	0.48529374758984	1.39987086472573	> 1.25	scran
Tmem59	3.12453015840609	0.0369866089852625	0.115565775231626	2.97018352513941	0.059995319565544	0.178197109759053	-0.0730871885709252	0.697846918643304	0.624759730072385	1.54195400326694	> 1.5	scran
Lrrc42	1.60871190239421	0.247920098007891	0.398832012508035	1.62590295166681	0.291910107616595	0.474617505595199	0.0153351642600342	0.235648935789443	0.250984100049474	1.19001858103263	> 1	scran
Yipf1	1.43167641435771	0.285819000858093	0.409200322303818	1.23026013843589	0.492468726478867	0.605864643613237	-0.218742047783176	0.784930283171425	0.566188235388247	1.48060646727302	> 1.25	scran
Magoh	2.06856905833315	0.121716551627026	0.251779092582674	1.97851180296697	0.18522821996269	0.366476219438743	-0.0642174503152979	0.605778547088204	0.541561096772908	1.45554666862741	> 1.25	scran
Scp2	2.32004911392701	0.0807168452259062	0.187267045245348	2.40677314599587	0.114103965856278	0.274622360874519	0.0529448182514235	0.499407241844792	0.552352060096207	1.46647457653172	> 1.25	scran
Echdc2	2.67426719349616	0.0645493140921065	0.1726221130392	3.06177863435919	0.0988372939704468	0.302617914956593	0.195226363887346	0.614653746813246	0.809880110700593	1.75306575518441	> 1.5	scran
Coa7	1.6648501789119	0.215105729646752	0.358118812487372	1.43977976281576	0.360052958853961	0.51839696369987	-0.209544208531498	0.743163169318597	0.533618960787095	1.44755579886815	> 1.25	scran
Prpf38a	2.9763146406196	0.0339791882348053	0.10113275541962	2.87154003653221	0.0678111817718347	0.194722523382386	-0.0517023720977181	0.996871800328772	0.945169428231054	1.9254149911613	> 1.5	scran
Orc1	2.02050949191473	0.158173985077598	0.319592038223265	1.95658916564732	0.225141190193759	0.440508813474052	-0.0463782707951508	0.509317687087026	0.46293941629188	1.37834727023555	> 1.25	scran
Txndc12	1.76020838169396	0.178548423933875	0.314282432346654	1.44197760200396	0.391450242923339	0.564462482594465	-0.287697476341016	1.13251353965074	0.84481606330972	1.79603574523651	> 1.5	scran
Kti12	1.88971264330397	0.142753554623878	0.269763197049325	2.01177542980303	0.175703519467611	0.353476023394857	0.0903023995843371	0.299616420100931	0.38991881968527	1.31031967021886	> 1.25	scran
Nrd1	1.47826805990099	0.298017938773765	0.440550400166785	1.63658100424334	0.285596229485177	0.467401364058962	0.146777109292041	-0.0614222416530106	0.0853548676390315	1.06094867665995	> 1	scran
Osbpl9	1.76071259883703	0.21586587577694	0.380077767139448	1.57418129969291	0.369880376245525	0.582258771409083	-0.161557730506031	0.776923562096928	0.615365831590894	1.53194641136548	> 1.5	scran
Calr4	1.15461627623266	0.701604986060897	0.810084536391899	1.22116074172583	0.799847588651322	0.976742474625068	0.0808396473890645	0.189066119396327	0.269905766785398	1.20572906992579	> 1	scran
Faf1	2.68288638853429	0.0523393967205419	0.140420655045638	2.53754098121189	0.0868979309827356	0.220507061051214	-0.0803548405062242	0.731424531703245	0.651069691197022	1.57033209238019	> 1.5	scran
Cmpk1	2.65001187043161	0.0538928236403677	0.142816622378052	2.82753025289161	0.0738158792115027	0.208716631614317	0.0935436381950595	0.453838024317579	0.547381662512637	1.46143094647498	> 1.25	scran
Efcab14	1.28800994653674	0.341751960646373	0.440179924560962	1.21481575171861	0.486134106141363	0.590563369588175	-0.0844062143544173	0.508404739450492	0.423998525096073	1.34164085328791	> 1.25	scran
Atpaf1	1.82912836016706	0.161899663833567	0.296135266619492	1.57587429490221	0.298543841199298	0.470467565247341	-0.21500386282603	0.882842816939521	0.667838954113484	1.5886914470469	> 1.5	scran
Uqcrh	2.90110252042667	0.0436469663791615	0.126624324171563	3.04629625649904	0.0522250553075689	0.159092990478902	0.0704549737006131	0.258860730286203	0.329315703986818	1.25641729201529	> 1.25	scran
Rad54l	1.59738488335974	0.252774778817124	0.403778610577075	1.39535972759053	0.396995624637861	0.553951706649319	-0.195074865337921	0.651270584755427	0.456195719417511	1.3719193937926	> 1.25	scran
Gpbp1l1	1.40771573104259	0.308744473763405	0.43462445258921	1.36960278807625	0.383712359227506	0.525533517017308	-0.0395984871119276	0.313611920301579	0.274013433189657	1.20916693454894	> 1	scran
Nasp	4.32387606506153	0.0171783530716334	0.0742770696836119	4.14604676225459	0.0282057446524653	0.116942336293334	-0.0605887834582845	0.715397297056803	0.654808513598525	1.57440697097311	> 1.5	scran
Akr1a1	4.41517335153518	0.00943865275596365	0.0416732881225248	4.47008558521803	0.0104386608316398	0.0466617073124929	0.0178323707634946	0.145283787883086	0.163116158646574	1.11970303795807	> 1	scran
Prdx1	6.83275302678882	0.00163834612534581	0.0111944144468843	6.57908917277031	0.00404112392430717	0.0265869146562324	-0.0545791137257832	1.30251641331992	1.24793729959414	2.37501611025597	> 1.5	scran
Toe1	1.5751216711817	0.264167853833155	0.416096511402161	1.4179874177962	0.379536905179359	0.53817855613364	-0.151618543534566	0.52278525837089	0.371166714836327	1.29339838567761	> 1.25	scran
Urod	2.4149582193991	0.0781146349370835	0.18864357969667	2.0807667961309	0.179276109795731	0.373031776602475	-0.214882946815005	1.19851847784278	0.983635531027771	1.9774422071628	> 1.5	scran
Eif2b3	1.76359008561192	0.173394535207844	0.30579688319184	1.46798719114106	0.331860897940565	0.487167547417318	-0.26467589161651	0.936520220948904	0.671844329332392	1.59310828263641	> 1.5	scran
Rps8	6.54871160503735	0.00213938068080894	0.0140101870920062	6.76122613143518	0.00174673959588081	0.0118101014004818	0.046073800940221	-0.292528670944096	-0.246454870003881	0.84296528825231	< 1	scran
Kif2c	1.72705687198478	0.303018725210979	0.52333057171569	1.60031993844482	0.389241782179449	0.622911384897567	-0.109955231819915	0.361259632302489	0.251304400482569	1.1902828127457	> 1	scran
Rnf220	1.76820606986387	0.224514449424784	0.396987812245047	1.79042471323241	0.234872801535351	0.420522068335022	0.0180154363240408	0.0650713600260635	0.0830867963501021	1.05928206197788	> 1	scran
Eri3	1.61892511024496	0.23987490182582	0.388339501883366	1.43577624766941	0.365570043510226	0.524876785331457	-0.173205313526645	0.607865638210753	0.434660324684107	1.35159256986712	> 1.25	scran
Dmap1	1.64943622319031	0.228247314468433	0.376479388330143	1.59338708557715	0.296992758344012	0.473224425655285	-0.0498762089728118	0.379829868099564	0.329953659126755	1.25697299858632	> 1.25	scran
Atp6v0b	3.24297764535978	0.0391067623995237	0.126822356244051	3.22053281804	0.0577526958367357	0.185994452272489	-0.0100196855589401	0.562470189551367	0.552450503992433	1.46657464646509	> 1.25	scran
Ptprf	1.337631208396	0.351206621184095	0.469784937091157	1.33956095946595	0.436424201590315	0.584616822216484	0.002079822893818	0.313411063706485	0.315490886600305	1.24443500857297	> 1	scran
Med8	2.79849671682435	0.0469282144237805	0.131328453991379	2.5499021600087	0.0850760500805907	0.216935603865506	-0.134210163376861	0.858297485097216	0.72408732172035	1.65185530836864	> 1.5	scran
Elovl1	1.19706957556576	0.490430603637984	0.587079554541382	1.4271591928761	0.433914539881563	0.619265124514577	0.253639263193984	-0.176638078570141	0.0770011846238434	1.05482318320272	> 1	scran
Cdc20	3.81542179067923	0.118722453632199	0.452976236631198	3.90908704205131	0.12805646351682	0.500583862184519	0.0349891546637281	0.109187259804831	0.144176414468559	1.1050996094351	> 1	scran
Ebna1bp2	3.98669806344453	0.0121411899900732	0.048403258621337	3.40699043006574	0.0353680411153237	0.12049857761008	-0.226696450486902	1.54253648566551	1.31584003517861	2.48947242483716	> 1.5	scran
Slc2a1	2.91576357683479	0.0615542378961751	0.179477604857491	3.0480648590171	0.0804264844302514	0.245145140926135	0.0640198576741507	0.385812471889731	0.449832329563881	1.36588150438483	> 1.25	scran
Ybx1	6.99187033721438	0.00199545475450837	0.0139519609073005	6.93542014797701	0.00328511769866871	0.0227836714758228	-0.0116951468976467	0.719227492964877	0.707532346067225	1.63300855178723	> 1.5	scran
Ppih	2.10609144006354	0.12280805152653	0.258644986090908	2.01066819526722	0.162008619706992	0.325745579003992	-0.0668930504520802	0.39966542447784	0.332772374025758	1.25943125334546	> 1.25	scran
Ppcs	2.01658253758926	0.135936732276086	0.2741276405249	1.72560078541108	0.275720855437132	0.475784124696528	-0.224813717391929	1.02027304843958	0.795459331047657	1.735629883165	> 1.5	scran
Ctps	2.31691787137315	0.101416176916464	0.234972952744098	2.32476374583445	0.129087290258911	0.300097452441924	0.00487720437998447	0.34805916674946	0.352936371129431	1.27715742998196	> 1.25	scran
Nfyc	2.34501297725631	0.103339493409952	0.24233245310943	2.54113434892867	0.0940943529739465	0.239106392382314	0.115876745605986	-0.135211668489368	-0.0193349228833798	0.986687458960937	< 1	scran
Rlf	1.54175556148257	0.270742421197419	0.417418633610377	1.57664783943033	0.316504486917353	0.499016115468248	0.0322864048087674	0.22530499860985	0.257591403418612	1.1954811675562	> 1	scran
Cap1	3.03266686071141	0.0364304163202841	0.110481316296446	3.01498130563305	0.0484311802461006	0.146019103051738	-0.0084379694847638	0.410792679161943	0.402354709677175	1.32166331780422	> 1.25	scran
Ppie	2.05504714379897	0.125215981935431	0.25732474603439	1.79478384844894	0.230667762483093	0.413998774462513	-0.195361384286567	0.881397678532365	0.686036294245807	1.60885721580459	> 1.5	scran
Pabpc4	2.79301225940319	0.0626112665501263	0.174874035051264	2.74374457883417	0.0871480782843349	0.23911206734846	-0.0256757219365525	0.477046566123423	0.451370844186869	1.3673388806884	> 1.25	scran
Macf1	2.56893120445687	0.0821591435426739	0.211061187578226	2.587484432479	0.106775921955476	0.276281035823386	0.0103819270805841	0.378093307307686	0.388475234388266	1.30900919772844	> 1.25	scran
Ndufs5	1.68930210217707	0.232102741910122	0.39209164982983	1.90159426436938	0.211526766726505	0.402238086367723	0.170782104888196	-0.133923331429402	0.0368587734588017	1.02587771645302	> 1	scran
Akirin1	1.92455523541399	0.159604285398969	0.307167263059093	2.02306401154737	0.165704337858405	0.335230482478627	0.0720168911751461	0.054111981703733	0.126128872878892	1.09136136168956	> 1	scran
Mycbp	1.06062977197973	0.54350210493817	0.576454513631075	1.50642860427139	0.337313575187755	0.508138818271881	0.506211148666416	-0.688195241901742	-0.181984093235331	0.881489876922162	< 1	scran
Rragc	1.20290778344549	0.434977649392013	0.523238000078476	1.18000080789458	0.552160349249172	0.651549658201376	-0.027738200442555	0.344146019046913	0.316407818604357	1.24522618407619	> 1	scran
Utp11	2.33252333173013	0.0848985326536486	0.198027808244288	2.04935111958132	0.180382189102867	0.369666441190489	-0.186724326655402	1.08724536999582	0.900521043340417	1.86674005266203	> 1.5	scran
Sf3a3	2.89111577436287	0.0417748919929951	0.120776049213253	2.77564775511267	0.0691725525566833	0.191998640219371	-0.0588018888728926	0.727563596446556	0.668761707573666	1.58970790541725	> 1.5	scran
Yrdc	3.05747432243899	0.0480035340180126	0.1467695726464	2.83826459148985	0.0657000931647214	0.186474248087013	-0.107331294627812	0.452754795446751	0.345423500818939	1.27052388805594	> 1.25	scran
Cdca8	3.22601494454008	0.0743310059284725	0.239792935967949	3.17577193974513	0.0867548818872082	0.275513719533299	-0.0226458092024536	0.222980811309143	0.200335002106694	1.14896512034919	> 1	scran
Gnl2	1.79916828925484	0.185440732137553	0.333639084798086	1.87942922142125	0.202287289888734	0.380184643738998	0.062964446437449	0.125447507990898	0.188411954428348	1.13950871184376	> 1	scran
Meaf6	2.00393275098004	0.153994371795186	0.30859436510697	1.98722835207148	0.194986804276636	0.387483305738343	-0.0120764326785554	0.340498868863384	0.328422436184827	1.25563960185737	> 1.25	scran
Mrps15	2.22481884439174	0.11267736042477	0.250686714809347	1.99365764772816	0.184173163831619	0.367178236579199	-0.158270179176891	0.708865186618519	0.550595007441637	1.46468965002173	> 1.25	scran
Eva1b	0.997878935276383	0.706545067910678	0.705046440091487	1.30153265962359	0.539072037977729	0.70161986331786	0.383274813472193	-0.390303509737458	-0.00702869626527072	0.995139927558272	< 1	scran
Thrap3	3.72861832856236	0.0181389714215293	0.0676333013035831	3.62924633621654	0.0267067875525858	0.0969255108773355	-0.0389711429980244	0.558113801156532	0.519142658158505	1.43310335306966	> 1.25	scran
Trappc3	2.17304389747878	0.104402079100975	0.22687030087447	2.20338725855191	0.132362435354706	0.291645703571459	0.0200057610713226	0.342343298804712	0.362349059876034	1.28551733059511	> 1.25	scran
Adprhl2	2.29284504293869	0.0950798475212924	0.218003357072562	2.32235691711264	0.118541212963341	0.275295005888337	0.0184508566315372	0.318177230196001	0.336628086827534	1.26280168152046	> 1.25	scran
Clspn	1.32497517442162	0.413553831371952	0.547948559854782	1.27571836759123	0.504568335928639	0.643687093849106	-0.0546554592329644	0.286974539167108	0.232319079934141	1.17472175493936	> 1	scran
Psmb2	3.83159161873121	0.0153458941502335	0.0587991994079711	3.67280271600086	0.0288831811364684	0.106082226124766	-0.0610623989552101	0.912376937634466	0.851314538679254	1.80414405626048	> 1.5	scran
Zmym4	1.39343096994778	0.331131113729801	0.461408348984405	1.31324464585401	0.422256255723622	0.554525767007408	-0.0855058310513192	0.350716221138895	0.265210390087575	1.20181129844738	> 1	scran
Sfpq	4.55007757742346	0.0169499950821182	0.0771237925605839	4.43968499137836	0.0224540680235416	0.0996889887995061	-0.0354338262494131	0.405691988216728	0.370258161967311	1.29258411042476	> 1.25	scran
Zmym1	1.70857705380464	0.205236338323841	0.350662098267	1.54593520458209	0.35930406152097	0.555460797854596	-0.144315459970769	0.807919052082416	0.663603592111648	1.58403431850698	> 1.5	scran
Smim12	1.83911665156819	0.17565222789675	0.323044937209964	1.59103714723573	0.305829910501796	0.486586748344137	-0.209045470139312	0.80000763556638	0.590962165427068	1.50625096479342	> 1.5	scran
Gjb3	3.92445652058169	0.0265733006218361	0.104285762898742	3.32325610014091	0.0912757489824935	0.303332689601003	-0.239895400079471	1.78025416853638	1.54035876845692	2.90866827042852	> 1.5	scran
Gjb5	3.46042568391651	0.0296456080224658	0.102586423416262	2.71778847688078	0.126994648794406	0.345144593118959	-0.34851634499257	2.09887741568954	1.75036107069698	3.36442758822457	> 1.5	scran
Ak2	3.37944684241341	0.027200544511446	0.0919227942611314	3.12810236236958	0.0446776272935403	0.139756191481991	-0.111499397946529	0.715917038057478	0.604417640110951	1.52036491716055	> 1.5	scran
Yars	2.54715657554849	0.114285313922955	0.291102588847478	2.23714879696032	0.195876668878975	0.438205254135192	-0.187226429900765	0.777305542662246	0.590079112761476	1.50532929257042	> 1.5	scran
Rbbp4	3.5581005993227	0.0249955257984036	0.0889365953236856	3.67781545184594	0.0296329104682384	0.108984376003255	0.0477417879806474	0.245530455612017	0.293272243592675	1.22541655216961	> 1	scran
Zbtb8os	1.22685191989538	0.380775451465585	0.467155093679582	1.09086479619188	0.584925966004387	0.638075144692711	-0.169488824861895	0.619313563228684	0.449824738366784	1.3658743173854	> 1.25	scran
Zbtb8a	1.17649235047341	0.476354402640429	0.560427310820794	1.3144712418542	0.471099602980624	0.619246880166963	0.159990638638851	-0.0160032066982373	0.143987431940621	1.10495485892724	> 1	scran
Marcksl1	4.67447166298992	0.0184917282279098	0.086439059601075	4.68492384323262	0.0255008942366123	0.119469747432858	0.00322228393090383	0.463667774155762	0.466890058086665	1.38212687625505	> 1.25	scran
Hdac1	4.33055738417763	0.0111069102041716	0.0480991120000732	4.38782934932997	0.0156622445762558	0.0687232564280794	0.0189546922351149	0.495833448092015	0.514788140327131	1.42878430745197	> 1.25	scran
Lck	1.09320984795661	0.601053866868186	0.657078006412702	1.25192201045475	0.617725653321727	0.773344341816012	0.195574329901985	0.0394719530646989	0.235046282966687	1.17694449406101	> 1	scran
Eif3i	4.90569634968171	0.00499631319949978	0.0245103954246526	4.67437330721138	0.00863050421860756	0.0403421985472344	-0.0696849814721055	0.788580931476567	0.718895950004463	1.64592197915576	> 1.5	scran
Tmem234	2.82075896466578	0.0500052272554027	0.141052693060827	2.68467619153919	0.07256340790615	0.194809253582587	-0.0713353020808737	0.537163299235386	0.465827997154506	1.3811097778798	> 1.25	scran
Txlna	1.85491915974056	0.180161353122311	0.33418474575136	1.96681165724998	0.192636787849683	0.378880279957948	0.0845024977943145	0.0965936728846949	0.181096170679008	1.13374498619348	> 1	scran
Tmem39b	1.48639078270325	0.286875410225499	0.426408965543395	1.23857120807083	0.513023741795525	0.6354164356447	-0.263136645977867	0.83860128110126	0.575464635123393	1.49015730669489	> 1.25	scran
Khdrbs1	3.27558543888458	0.0370549454040309	0.121376639604107	3.39944286765731	0.0361480143010818	0.122883109395787	0.0535455437258914	-0.0357497008646839	0.0177958428612044	1.01241152990059	> 1	scran
Ptp4a2	2.3748432162995	0.105151883157381	0.249719236397423	2.92492696499612	0.0798785207111599	0.233638839152073	0.300568329303162	-0.396595166882921	-0.0960268375797513	0.935606093157524	< 1	scran
Pef1	1.35913617488804	0.342239929290653	0.46515066839005	1.28974813856551	0.43688343006099	0.563469590691278	-0.0756006458680862	0.352240299318577	0.276639653450498	1.21137005487173	> 1	scran
Fabp3	1.88079476514525	0.450895622773996	0.84804212694024	2.16588596389322	0.362650723514387	0.785460111855532	0.203614856952954	-0.3142127773887	-0.110597920435747	0.926204119940945	< 1	scran
Zcchc17	1.46173299903713	0.289077162310153	0.422553627416763	1.50096475649269	0.333841701877536	0.501084628765722	0.038210290178849	0.207709542942846	0.245919833121698	1.1858486030023	> 1	scran
Snrnp40	4.03170855825784	0.0155089490986826	0.0625275628107438	3.76726739809072	0.0274725733566898	0.103496529948313	-0.0978729154914559	0.82489112274537	0.727018207253912	1.65521452133953	> 1.5	scran
Pum1	2.07619131918553	0.128349461967362	0.266478038758771	2.08899749278042	0.158356463029819	0.330806254234869	0.0088713679924052	0.303098501289111	0.31196986928152	1.24140156455569	> 1	scran
Laptm5	1.61536069338733	0.334152382523096	0.539776624329535	1.94125526613635	0.276145592771889	0.536069086188774	0.265133498468842	-0.275077058241022	-0.00994355977217413	0.993131347350645	< 1	scran
Srsf4	2.37963604052355	0.0908032980018093	0.216078800523505	2.3421934175753	0.113630985789581	0.26614574694895	-0.0228807157010313	0.32353969122661	0.300658975525587	1.23170688796932	> 1	scran
Ythdf2	2.12251059534072	0.122485961563447	0.259977751198913	2.21461181900776	0.134372525181199	0.297582982416201	0.0612820872845419	0.133621776324069	0.194903863608607	1.14464788253559	> 1	scran
Gmeb1	1.45166175100372	0.301414524444863	0.437551936333583	1.55934141602884	0.312522658762228	0.487329525255391	0.103231506247195	0.0522118543374886	0.155443360584687	1.11376384101717	> 1	scran
Taf12	1.94948701147979	0.144004911337582	0.280735704241915	1.77475934877597	0.242031308104042	0.429547326754126	-0.135471129339503	0.74907566412482	0.613604534785317	1.53007729427952	> 1.5	scran
Trnau1ap	2.83042023684454	0.0532298634593635	0.150662882739854	2.85792274137439	0.0721360646940515	0.206159299762384	0.0139506482729005	0.438484854993713	0.452435503266615	1.36834830193947	> 1.25	scran
Rcc1	2.62721753787772	0.0869879534085323	0.228536276778987	2.5378797567503	0.112444505949989	0.285370635408266	-0.0499119461531838	0.370325645400648	0.320413699247459	1.24868856459162	> 1	scran
Sesn2	1.94912629074391	0.202728580364818	0.395143605874257	2.19931611347603	0.167865722571451	0.369189788551688	0.174227410533229	-0.272241823596917	-0.0980144130636947	0.93431801264974	< 1	scran
Atpif1	2.63978037000282	0.0687856028251407	0.181578884076617	2.55195586722557	0.090953101548404	0.232108301138813	-0.0488145224269603	0.403016202222859	0.354201679795901	1.27827804603577	> 1.25	scran
Dnajc8	3.82584504636834	0.0175507776265129	0.0671465556423066	3.83268616442038	0.0245781565404085	0.0942003605193819	0.00257742625609395	0.485841758115527	0.488419184371623	1.40290681507466	> 1.25	scran
Rpa2	3.44736937866937	0.0386730880423419	0.133320419495754	3.30431696259493	0.0665304432125945	0.219837672036334	-0.0611438066821648	0.782684676619952	0.721540869937783	1.64894224656513	> 1.5	scran
Ppp1r8	2.43716706011573	0.076059477706764	0.185369653676532	2.63875803475276	0.0798438855179996	0.210688694436501	0.114653919794465	0.0700538974552371	0.184707817249701	1.13658676195269	> 1	scran
Stx12	1.70021192073091	0.20884386141414	0.355078822747794	1.97921502376485	0.191203428869648	0.378432699014161	0.219213776192852	-0.127316343183557	0.0918974330092983	1.06577096343184	> 1	scran
Fam76a	1.87258667561509	0.17136232474887	0.32089080602716	2.08486269967955	0.183291873981835	0.382138391219091	0.154919879313554	0.0970928698631694	0.252012749176717	1.19086737308001	> 1	scran
Wasf2	1.53187404105182	0.270431955326539	0.414267692235611	1.58507351457015	0.296225975683962	0.469539948384351	0.0492520771052857	0.131432517954708	0.180684595059996	1.13342159474339	> 1	scran
Tmem222	2.07217923410556	0.133006636009176	0.275613589136451	1.79221223316518	0.224616674708908	0.402560752186189	-0.209407304029665	0.755966805123796	0.546559501094133	1.46059834512328	> 1.25	scran
Wdtc1	1.16866806385474	0.44767295395368	0.52318108433718	1.38225533512395	0.40760659202977	0.563416386464843	0.242158919929759	-0.135267777103572	0.106891142826191	1.07690511628232	> 1	scran
Nudc	4.70583954479719	0.00885790546323075	0.0416838818129464	4.45629383497068	0.014298095475673	0.0637165147200637	-0.0786077668670955	0.690785485875174	0.612177719008075	1.5285648060799	> 1.5	scran
Sfn	2.10258267783165	0.220584004029126	0.463796105878389	2.37620780574406	0.235451454786529	0.559481584737546	0.176498477903465	0.0941014610742132	0.270599938977676	1.20630936233916	> 1	scran
Arid1a	1.60608550657792	0.24522475298094	0.393851921616839	1.53932112740608	0.309325052599578	0.476150588702528	-0.0612544700152944	0.335019071742968	0.273764601727673	1.20895839925787	> 1	scran
Rps6ka1	1.71121928974514	0.223652888820418	0.382719137556723	2.01552206188448	0.16911478380081	0.340854577741355	0.236128924492247	-0.403258609245034	-0.167129684752788	0.890612839267377	< 1	scran
Hmgn2	3.1859952223441	0.0457059172092272	0.145618833861453	3.65659046820359	0.0501194587838314	0.183266335260481	0.198754952954508	0.132989883267386	0.331744836221896	1.25853456177823	> 1.25	scran
Sh3bgrl3	2.06828970273724	0.139416188237566	0.288353066526635	2.04378536490497	0.174803682935982	0.357261208916049	-0.0171945815989318	0.326337492566706	0.309142910967773	1.2389714221508	> 1	scran
Slc30a2	2.63150406970047	0.0757461172368703	0.199326215772833	2.60695066041994	0.114700751973427	0.299019201107789	-0.0135243475573219	0.598631006915331	0.585106659358009	1.50014989221776	> 1.5	scran
Stmn1	5.00020426165899	0.0108347031438723	0.0541757288338001	4.34518415944921	0.0228127955638861	0.0991257979169513	-0.20256970788773	1.07418362454924	0.871613916661515	1.82970861769204	> 1.5	scran
Aunip	2.06847486336423	0.179791461982242	0.371894119757772	1.67508864268864	0.346655534850488	0.580678749353208	-0.304329983254058	0.947178284267961	0.642848301013906	1.56140879487803	> 1.5	scran
Mtfr1l	2.05710210915061	0.126381669438066	0.259979998759022	1.97703047799793	0.169728719646691	0.335558851733074	-0.0572782953408148	0.425443474368701	0.368165179027878	1.29071025976928	> 1.25	scran
Maco1	1.07400830375484	0.530325411317852	0.569573895447573	1.37927737375691	0.390689960554145	0.538869822746314	0.360907465484223	-0.440853695493573	-0.0799462300093419	0.94609290744069	< 1	scran
Tmem50a	2.37825841548867	0.0881686302204752	0.209687786803954	2.09103246119104	0.162344909602287	0.339468475887507	-0.185690024659946	0.880724797557781	0.695034772897832	1.61892345310931	> 1.5	scran
Rsrp1	2.93531459700931	0.0624152049202443	0.183208262077721	2.37702172560377	0.15939342604286	0.378881636622296	-0.304360045411112	1.35262269778313	1.04826265237201	2.06803793849409	> 1.5	scran
Syf2	2.43035510668072	0.0785784053722935	0.190973428771381	2.24649773223696	0.126193721790112	0.28349390982403	-0.11348952034432	0.68343534126923	0.56994582092492	1.48446782176911	> 1.25	scran
Srrm1	3.31362906800858	0.0270404327047387	0.0896019638219521	3.35215443495962	0.0366894092710265	0.12298856600392	0.0166765016279508	0.440245438213811	0.45692193984176	1.37261016118252	> 1.25	scran
Grhl3	1.21482417189571	0.480157786407191	0.583307285251395	1.31852092290329	0.498802376844371	0.657681370263196	0.118172944892942	0.0549597667299837	0.173132711622924	1.12750412499948	> 1	scran
Srsf10	2.87821417255415	0.0559829122411002	0.16113081143319	2.88983799785195	0.0716162223341469	0.206959280563831	0.00581466925706471	0.355299882195771	0.361114551452833	1.28441778901885	> 1.25	scran
Pnrc2	1.56151917951431	0.271996061354887	0.424727066558007	1.31574045274077	0.454972099103919	0.598625195659408	-0.247075363109184	0.742192314951359	0.495116951842173	1.40943500613388	> 1.25	scran
Fuca1	2.28830522289704	0.105439549260271	0.241277871272188	2.56684791093323	0.100121675618716	0.256997113901036	0.165718319764011	-0.0746617671159059	0.0910565526481063	1.06514995571689	> 1	scran
Hmgcl	1.05248451749672	0.530482917927735	0.558325057915425	1.08360434740342	0.631133133143218	0.683898606864331	0.0420390759551363	0.250638068103976	0.292677144059107	1.22491118241719	> 1	scran
Gale	1.27302423037762	0.351011705840798	0.446846406681516	1.50309345020125	0.375899320994263	0.565011807321572	0.239674827815303	0.0988271658017546	0.338501993617057	1.26444299175998	> 1.25	scran
Rpl11	5.54839270576273	0.00384313899165022	0.0213232443485044	5.67365239325829	0.00375381439003794	0.0212978379978862	0.0322078611894113	-0.0339278372373003	-0.00171997604788578	0.998808513835748	< 1	scran
Id3	2.05760190835161	0.285290480713754	0.587014237551168	1.87779298355042	0.445211858714334	0.836015704487218	-0.131925863339607	0.642060411659406	0.510134548319801	1.42418301125847	> 1.25	scran
Tcea3	2.87144351847542	0.0700763481539078	0.201220275704965	2.83950727502243	0.0853239026899817	0.242277842421509	-0.0161355760194828	0.284022361021451	0.267886785001973	1.20404289067143	> 1	scran
Hnrnpr	3.42815072625526	0.0245201429520288	0.0840587458688803	3.44719169020652	0.0376697672909605	0.129854908777412	0.00799098367295658	0.619439730967537	0.627430714640489	1.544811398685	> 1.5	scran
Luzp1	2.02392233742324	0.146958625086936	0.297432843990458	1.96188310532784	0.18747455795423	0.367803167929209	-0.0449148473790608	0.351284787639048	0.306369940259983	1.23659231103949	> 1	scran
Kdm1a	1.70831427712309	0.211474707782077	0.361265262554556	1.68759403876209	0.261971620212005	0.442101744594626	-0.0176055142340851	0.308925402450359	0.291319888216272	1.22375935474245	> 1	scran
Cdc42	4.03032678036995	0.0113138644421334	0.0455985708506054	4.17406186919876	0.0130104771073641	0.0543065363939319	0.0505551669780408	0.201582077667887	0.252137244645934	1.19097014184625	> 1	scran
Usp48	2.96026612643768	0.0453634931344106	0.134288012102684	2.83357031739583	0.0614698158067802	0.174179045485881	-0.0631058746791013	0.438346425365388	0.375240550686282	1.29705580385458	> 1.25	scran
Alpl	2.70974391394118	0.0701283085186371	0.190029757203366	2.06081751573463	0.22290278007368	0.459361953481784	-0.394939754540862	1.66834577418263	1.27340601964177	2.417315899584	> 1.5	scran
Ddost	3.48581939100837	0.0200710020453071	0.0699638881265002	3.36901952026988	0.0321444631892826	0.10829532395329	-0.0491690342417031	0.679457612924629	0.630288578682929	1.5478745800617	> 1.5	scran
Micos10	1.81087876690337	0.194511520446274	0.352236782294248	2.24590769614291	0.140887772457867	0.316420932455555	0.310608670825165	-0.465309198394919	-0.15470052756975	0.89831882517944	< 1	scran
Capzb	4.1752085323405	0.0100263614981501	0.0418621500754068	4.21518930529895	0.012970876074586	0.0546746981099529	0.0137491691235519	0.371477768700359	0.385226937823902	1.30606521670451	> 1.25	scran
Akr7a5	1.9148679087272	0.172723188425869	0.330742090609739	2.13128290562548	0.16862656387296	0.359390913016803	0.154477232881547	-0.0346299574523933	0.11984727542915	1.0866198262043	> 1	scran
Mrto4	3.44685787086138	0.0288011000875407	0.0992732985262058	3.23572884825662	0.0412341274229565	0.13342245563515	-0.0911910952284501	0.517714960331038	0.426523865102594	1.34399136138233	> 1.25	scran
Ubr4	1.24371898635506	0.413762791786005	0.514604639991531	1.37283137857202	0.393633137416474	0.540391922691085	0.142493883010695	-0.0719522376928701	0.0705416453178154	1.05011086316668	> 1	scran
Rcc2	4.20471055505215	0.0151875935047073	0.0638594347150845	3.71296888204503	0.0336272462850333	0.124856919045193	-0.179433267099745	1.14673735135748	0.967304084257725	1.95518359350118	> 1.5	scran
Sdhb	3.46416751777972	0.0269000303342503	0.093186211311199	3.170709654619	0.0373437920796175	0.118406322086928	-0.127702922271403	0.473260633973875	0.345557711702475	1.27064208771731	> 1.25	scran
Necap2	2.05568632449726	0.11923546902361	0.245110723066851	2.00507409617715	0.166807628910552	0.33446165577328	-0.0359645901645342	0.48437181290857	0.448407222744047	1.36453294082144	> 1.25	scran
Szrd1	1.70343480036791	0.22555125164996	0.384211851327083	1.49683032431148	0.317623393059085	0.475428326441543	-0.186536037203786	0.49386187930374	0.30732584209995	1.2374119246957	> 1	scran
Spen	1.3033341029063	0.378390301683175	0.493168984392687	1.31868389225868	0.455155629788732	0.600206397473257	0.0168918123408509	0.26648481317052	0.283376625511368	1.21704003387882	> 1	scran
Fblim1	2.48807829823205	0.108669423301041	0.270378033796712	1.83590475774601	0.301228599608238	0.553027019189931	-0.438540669674155	1.47091268932983	1.03237201965567	2.04538442500005	> 1.5	scran
Tmem51	1.10324484490246	0.532882411140377	0.587899773029813	1.26992598916208	0.481937414844025	0.612024848260016	0.20299141359637	-0.144971406865765	0.0580200067306127	1.0410360342646	> 1	scran
Pramef12	1.17055560679024	0.522286885500066	0.611365842175115	1.15398858350468	0.694554159354644	0.801507570520949	-0.0205645193822629	0.411244717407869	0.390680198025604	1.31101137032672	> 1.25	scran
Zfp990	3.10440113151498	0.0402975017513336	0.125099610034067	2.64797443218272	0.118749128112239	0.314444655085199	-0.22942579359377	1.55915461425231	1.32972882065854	2.51355423889467	> 1.5	scran
Zfp980	1.65866034812284	0.247375645576131	0.410312174408418	1.36205669601663	0.48601961283956	0.661986268063533	-0.28423173170617	0.974311061255208	0.690079329549038	1.61337223058998	> 1.5	scran
Zfp992	1.55516612032258	0.285718274968973	0.444339381188757	1.48342651774636	0.379579181221746	0.563077823008788	-0.0681352309434519	0.409807550876189	0.341672319932737	1.26722466395476	> 1.25	scran
Zfp988	1.55945467281652	0.326503025000922	0.509166668026418	1.30619794208323	0.581499963594222	0.759554055768244	-0.255668079485437	0.832682743192166	0.577014663706722	1.49175918901438	> 1.25	scran
Zfp985	2.77827656227531	0.0619969077998934	0.172244555873987	2.62227734405686	0.142555558573155	0.373820211515755	-0.0833699392270046	1.20125612884784	1.11788618962084	2.17028752879272	> 1.5	scran
Zfp979	2.79939605229516	0.0577407867186569	0.161639330396625	2.30027848287119	0.176650981137248	0.406346450888097	-0.283307079216887	1.6132390925723	1.32993201335542	2.51390827895054	> 1.5	scran
Zfp534	1.88157398540487	0.167385466157109	0.314948138656083	1.49788823077282	0.453535630451604	0.67934568308959	-0.329010041775235	1.4380416293715	1.10903158759627	2.15700809024759	> 1.5	scran
Zfp984	1.59540028746248	0.25098798230158	0.400426299113568	1.29138043797001	0.545046354194331	0.703862199593435	-0.305004364780637	1.11876064370423	0.813756278923595	1.75778214655628	> 1.5	scran
Agtrap	1.95093147658749	0.167247842856984	0.326289081021048	1.66693581582534	0.257027659169877	0.428448610728016	-0.226964550982894	0.619936015287759	0.392971464304865	1.31309515288493	> 1.25	scran
Fbxo6	1.04345473376836	0.603638667640764	0.629869625235379	1.06818107156997	0.657900202707421	0.702756543514112	0.0337882085267514	0.124183532847381	0.157971741374134	1.11571746812127	> 1	scran
Exosc10	1.5766909959053	0.234642912643715	0.369959367618339	1.61704734645963	0.30761092864545	0.497421435908108	0.0364619763080316	0.390639874926995	0.427101851235029	1.34452991178551	> 1.25	scran
Srm	3.73677626877044	0.0316950239816823	0.11843721345286	3.5573270986657	0.0498876162643224	0.17746656922491	-0.0710005508265825	0.654425376383557	0.583424825556981	1.4984020988939	> 1.25	scran
Tardbp	3.18020500824906	0.0346196845859636	0.110097694304284	3.0701677783953	0.0554740777774873	0.170314726128636	-0.0508022720941083	0.680221198085413	0.629418925991306	1.54694180659157	> 1.5	scran
Pex14	1.60520202522595	0.217610484552689	0.349308790514377	1.49363004117374	0.324796773557457	0.485126218261721	-0.103932031734689	0.577789233418082	0.473857201683388	1.38881766344141	> 1.25	scran
Cenps	1.42605902608428	0.349743277314516	0.498754557426665	1.16036679880913	0.581040349733896	0.674219930599656	-0.29745277580036	0.732342027041611	0.43488925124124	1.35180705731955	> 1.25	scran
Pgd	2.83377994770453	0.0642942264627591	0.182195689703341	2.68299757294646	0.0936739097252252	0.251326872441185	-0.0788819830801381	0.542958089814263	0.464076106734122	1.37943368940509	> 1.25	scran
Ube4b	1.28563079177334	0.377739758054011	0.48563386423125	1.6274691990835	0.289416366964503	0.471016222945376	0.340153851590847	-0.384246128111207	-0.0440922765203658	0.969899872388402	< 1	scran
Lzic	1.72162493758741	0.204787214535348	0.352566775443118	1.76286051051656	0.234945556634079	0.414176243911549	0.0341474428842245	0.198200836805164	0.232348279689385	1.1747455312288	> 1	scran
Ctnnbip1	1.57386865175578	0.236451944597017	0.372144303247938	1.45843213440155	0.341527452898359	0.498094612087277	-0.109896890307219	0.53045454422985	0.420557653922632	1.33844481224109	> 1.25	scran
Eno1	6.3383348054419	0.00506293006375168	0.0320905458405955	6.1587016231417	0.00698990850620975	0.043048760862806	-0.0414776340553649	0.465301015824756	0.423823381769391	1.34147798783616	> 1.25	scran
Park7	4.2266315528657	0.0158249894755446	0.0668863998411045	4.03941309834383	0.0195837922931609	0.0791070271042391	-0.0653626605758622	0.307455621731513	0.24209296115565	1.1827072064301	> 1	scran
Dnajc11	2.3731999934459	0.0881373470463856	0.209167551432821	2.31941487285444	0.123336972735289	0.286069608935071	-0.0330727865483327	0.484779964454138	0.451707177905803	1.36765768387813	> 1.25	scran
Nol9	2.00557230904821	0.137703708900338	0.276174745423753	1.90741348750482	0.19811903749396	0.377894924247453	-0.0723963583392469	0.524800099745435	0.452403741406192	1.36831817720199	> 1.25	scran
Acot7	1.88763931687567	0.205747465293119	0.388377004834803	1.99965555302997	0.226973875946219	0.453869571428594	0.0831683864222579	0.141651599468053	0.22481998589032	1.16863142199072	> 1	scran
Rpl22	4.14700803326128	0.0114146217494237	0.0473365280914991	4.53637650297478	0.00861299646785875	0.0390717947969992	0.12946954183869	-0.406295908493375	-0.276826366654687	0.825404742854723	< 1	scran
A430005L14Rik	2.02749031263228	0.189396842043807	0.384000262486966	2.04818726633674	0.233578904823282	0.478413338543927	0.0146526061323863	0.302497710333749	0.317150316466128	1.24586721750005	> 1	scran
Lrrc47	1.60064159937706	0.249824599997193	0.399879647303241	1.65053612022836	0.241382376612164	0.398410331384941	0.0442844014530389	-0.0495951963751063	-0.00531079492207002	0.996325604645775	< 1	scran
Wrap73	1.24730987825793	0.406505023303888	0.507037731128409	1.1767027409015	0.534430792453062	0.628866178301679	-0.0840700166837905	0.394729954159272	0.310659937475483	1.24027491386517	> 1	scran
Tprgl	2.3138949230345	0.0909526596717315	0.210454897450904	2.08695477872354	0.16134022875344	0.336709761397341	-0.148924011550472	0.826918475111274	0.677994463560804	1.59991411687576	> 1.5	scran
Rer1	2.88564472398903	0.0409625077007617	0.118203244228063	2.81314763057621	0.0624911864213257	0.175796933013048	-0.0367084229070806	0.609348691540775	0.572640268633689	1.48724287697098	> 1.25	scran
Faap20	1.42562841035985	0.297612047748449	0.424284190535561	1.17248199350028	0.559678167001042	0.656212572963963	-0.282032226138431	0.911164539492964	0.629132313354531	1.54663451432316	> 1.5	scran
Prkcz	1.71574493121404	0.207471746549639	0.355968597512668	1.67706491975487	0.288634508875041	0.484058809465007	-0.0328965553667053	0.476328913439281	0.443432358072572	1.35983570699036	> 1.25	scran
Gnb1	2.74960369548677	0.0610219305769331	0.167786125820073	3.19174104770577	0.0434953873282698	0.1388260131215	0.21511991177596	-0.488465412067124	-0.273345500291169	0.827398644810307	< 1	scran
Nadk	2.71248667442008	0.0496540292002996	0.134685892537078	2.83822276024843	0.0569706752401083	0.161695467133197	0.0653717748744659	0.198308715037811	0.263680489912278	1.20053751797861	> 1	scran
Cdk11b	1.97805645817009	0.141881605539018	0.280649826131995	2.11090551465468	0.151444418733886	0.319684858669032	0.0937783998316113	0.0941008495793554	0.187879249410968	1.13908803392124	> 1	scran
Ssu72	3.27710333010722	0.0322494890699077	0.105684908025251	3.09406838673745	0.0497311049837303	0.153871439767681	-0.082916078761573	0.624872182943817	0.541956104182241	1.45594524935308	> 1.25	scran
Atad3a	2.55523110425139	0.0694152215953839	0.177371933329028	2.46470671523959	0.0986653061141557	0.24318104254073	-0.0520377944848923	0.507290819656107	0.455253025171217	1.37102323900154	> 1.25	scran
Mrpl20	2.29317076120421	0.112374632018264	0.257694220445364	2.33713526463604	0.127183194885644	0.297244329836317	0.0273974449646509	0.178591663894308	0.205989108858969	1.15347689724123	> 1	scran
Ccnl2	2.4182032188392	0.0828717157281973	0.200400649724654	2.39145971020987	0.0923477518443834	0.220845927864302	-0.0160440036992452	0.156197048802076	0.140153045102829	1.10202201523667	> 1	scran
Aurkaip1	3.14803290690356	0.0325925176470906	0.102602318071876	3.01357608289804	0.046253813818685	0.139389387066808	-0.0629741330883454	0.505031527675629	0.442057394587287	1.35854033014304	> 1.25	scran
Ints11	2.43061872765983	0.0774943853389568	0.188359304293355	2.41424275496747	0.0937094014741449	0.226237243581292	-0.00975285863229154	0.274102007405323	0.264349148773035	1.20109407087714	> 1	scran
Ube2j2	3.38497948061461	0.0225553928583262	0.0763495420026355	3.46238346035652	0.0280279567369162	0.0970435338334866	0.0326184242442779	0.313394160044259	0.346012584288535	1.27104277626363	> 1.25	scran
Sdf4	2.63856868203422	0.050797260778688	0.134032061423772	2.64307630566212	0.0721517962243977	0.190702703011667	0.00246253879169339	0.506284608804588	0.508747147596273	1.42281407139385	> 1.25	scran
Noc2l	1.67719651255816	0.232725122773551	0.390325764300471	1.64134278873431	0.264478598514976	0.434100040447113	-0.0311751633018999	0.184524026173448	0.153348862871543	1.11214805721342	> 1	scran
Fam133b	1.26122636974199	0.376953357517504	0.475423514663855	1.29920187101236	0.410248030961179	0.532995009403899	0.0427983759563844	0.122110387294459	0.164908763250843	1.12109517717219	> 1	scran
Gatad1	1.85672750919294	0.188427136004062	0.349857846897181	1.94366374213809	0.214660548081385	0.417227924173278	0.0660165484503814	0.188050319177622	0.254066867628004	1.19256414533385	> 1	scran
Krit1	1.77146988242879	0.198103830077556	0.350934968576182	1.83377892113556	0.214615098281353	0.393556643385782	0.049872781554814	0.115494800882605	0.165367582437416	1.12145177490441	> 1	scran
Akap9	1.7280477780899	0.253217975389653	0.437572759744514	1.75984028415349	0.25984978452325	0.457294118632619	0.0263013952105322	0.0372980405082341	0.0635994357187611	1.0450698962605	> 1	scran
Cyp51	1.97308416962467	0.209238948556848	0.412846057066429	1.56018879804002	0.439533481746142	0.685755214583859	-0.338731881373116	1.07082164229491	0.73208976092179	1.66104339098367	> 1.5	scran
Sri	1.3019775848078	0.421439131251789	0.548704302250703	1.44809780066381	0.437349040621366	0.633324183846228	0.153454430591342	0.0534608523455518	0.206915282936892	1.15421763825876	> 1	scran
Dbf4	2.8906515448886	0.0703742475152444	0.203427427300314	2.8090162484113	0.0997262855004414	0.280132756364444	-0.0413297392817509	0.502926224093152	0.4615964848114	1.37706483379398	> 1.25	scran
Abcb1b	1.68949433609338	0.277209351495167	0.468343629263204	1.0198020817526	0.833717596293792	0.850226940294181	-0.728302325881044	1.58858285807473	0.860280532193683	1.81539127933	> 1.5	scran
Crot	1.20284807371084	0.431359269389409	0.518859666262366	1.25389451069026	0.510587596178943	0.640222984075312	0.0599615465245514	0.243268532366991	0.303230078891543	1.23390393531105	> 1	scran
Dmtf1	1.07208344121866	0.546109602896499	0.585475062355834	1.16955923715652	0.564864855485051	0.660642909477623	0.125547738369501	0.0487152168325414	0.174262955202041	1.12838778618397	> 1	scran
Armc10	1.42319807613751	0.300566946116185	0.427766299463082	1.20549756028683	0.506666428852776	0.61078514386126	-0.239507734316161	0.753349878450364	0.513842144134195	1.42784773982405	> 1.25	scran
Pmpcb	2.77702077865261	0.0457704642897544	0.127105530381225	2.60346119106885	0.0814981985748059	0.21217739713153	-0.0931070708394807	0.832351244032097	0.73924417319262	1.66930106420351	> 1.5	scran
Dnajc2	3.44218347861947	0.0266023912829943	0.0915703117660937	3.36181901211705	0.0388993746209733	0.130772657160252	-0.0340819420575316	0.548191026330857	0.514109084273328	1.42811195722798	> 1.25	scran
Psmc2	4.0426928848753	0.0111471626562791	0.0450645551570873	3.98960669966959	0.0169853051935824	0.067764687396249	-0.0190700783679511	0.607610600529091	0.588540522161134	1.50372476018088	> 1.5	scran
Srpk2	1.90145385862905	0.174774070138127	0.332324830052446	1.80767244917386	0.236342014658525	0.42722894848046	-0.0729696457989962	0.435384961519195	0.362415315720197	1.28557636940049	> 1.25	scran
Tomm7	2.42983159471341	0.0911082457046027	0.221377693951956	2.8036414105182	0.0868230822495504	0.243420788783668	0.206445510657163	-0.0695029906294224	0.136942520027745	1.09957233919193	> 1	scran
Fastk	1.97566715066532	0.161543144894651	0.31915548478353	1.66957382993982	0.274107628507139	0.457642923142386	-0.242860018232431	0.762822948467049	0.51996293023462	1.43391840329107	> 1.25	scran
Abcf2	3.06095901219365	0.0431720532080392	0.132147885342051	3.10173238440578	0.0523303174715129	0.162314640387627	0.0190904903179602	0.277549304178981	0.296639794496944	1.22828027075494	> 1	scran
Nub1	1.65773742101273	0.204505312688863	0.339016109640236	1.63291816465686	0.285783901375601	0.466661723722723	-0.0217630172046817	0.48278632726742	0.461023310062744	1.37651784222863	> 1.25	scran
Rheb	3.65792886583221	0.0163391706311573	0.0597675238954682	3.49003381370425	0.0227108123060152	0.0792615028846834	-0.0677860056250403	0.47504455357384	0.407258547948795	1.32616340311018	> 1.25	scran
Paxip1	1.25512721578444	0.382379221494948	0.479934567648776	1.1099274561516	0.595523405556605	0.660987778608178	-0.177368212240146	0.639154081388987	0.461785869148835	1.37724561463949	> 1.25	scran
Insig1	1.22402896547618	0.489606651328403	0.599292722915763	1.24277245691661	0.530588933808822	0.659401312882353	0.0219244746022266	0.115971429170869	0.13789590377309	1.10029921550547	> 1	scran
Nom1	1.24704122480839	0.425455393803561	0.53056041539013	1.16160403565631	0.532248150285271	0.618261599341974	-0.102390788026431	0.323091148143034	0.220700360116592	1.16529914672838	> 1	scran
Dnajb6	3.43401374055951	0.0294002884357089	0.100960994464637	3.63266312521216	0.0347010206392309	0.12605711808336	0.0811317716977951	0.239147787610929	0.320279559308725	1.2485724685241	> 1	scran
Tyms	3.29210474966396	0.031579985253515	0.103964619447415	2.70649385836817	0.114788177369814	0.310673497064677	-0.28258512654422	1.86189165637982	1.57930652983559	2.98826176362637	> 1.5	scran
Hadhb	2.10510449480931	0.101195432674618	0.213026960177512	2.09627127471548	0.158803889088591	0.332896031009517	-0.0060664231435749	0.6501020670246	0.644035643881023	1.56269436850678	> 1.5	scran
Cenpa	3.37242504676826	0.127691883326272	0.430631305598529	3.06695608590236	0.192079702141081	0.589100011459902	-0.136978869591319	0.589038247756412	0.452059378165099	1.36799160627934	> 1.25	scran
Tmem214	1.63094243865156	0.228954175663504	0.373411081596092	1.43449095079263	0.360325721442739	0.516883986747437	-0.185166998298623	0.654242763482769	0.469075765184156	1.3842224085533	> 1.25	scran
Ost4	1.34912568429951	0.346089449680586	0.46691816562916	1.395672786408	0.396340171896807	0.553161192076643	0.0489359875448357	0.195594239603843	0.244530227148685	1.18470694180697	> 1	scran
Preb	1.88127807179661	0.189339262946521	0.356199803511423	2.00897676516077	0.158521268305234	0.318465544809032	0.0947477692233833	-0.256297195917636	-0.161549426694253	0.894064347227578	< 1	scran
Slc5a6	1.14214753851853	0.491925645583322	0.56185166523713	1.20718325544831	0.564276777244793	0.68118547692825	0.0798956749319301	0.197962707719914	0.277858382651844	1.21239380262539	> 1	scran
Atraid	1.7639145999372	0.211462086352844	0.373001061450962	1.55904296109714	0.318591346764821	0.496697596640153	-0.178120030804265	0.591308060888462	0.4131880300842	1.3316251559929	> 1.25	scran
Cad	1.6310238060467	0.221530672207371	0.36132180013975	1.85621493498724	0.205350484718755	0.381174636641821	0.186585933349704	-0.109418109386982	0.0771678239627194	1.0549450282114	> 1	scran
Mpv17	1.91466723288868	0.157791144037733	0.302117533129065	1.8495366899868	0.216933025621599	0.401225590156994	-0.0499297550314097	0.459233466914478	0.409303711883071	1.32804470499099	> 1.25	scran
Gtf3c2	1.90668668116346	0.135859416319007	0.259041339606094	1.98350225321954	0.170937577994681	0.339055071112341	0.0569822460204033	0.331355024985173	0.388337271005568	1.30888402456503	> 1.25	scran
Eif2b4	1.94027519729976	0.145773158775952	0.282840044405019	1.64090306149875	0.294167909423618	0.4827010231679	-0.241771278095432	1.01291477200106	0.771143493905623	1.70662193248947	> 1.5	scran
Snx17	2.3507936084005	0.0855469217703203	0.201103156916007	2.15988039902163	0.145230213070192	0.313679890556044	-0.122196453919808	0.763553768287848	0.641357314368043	1.55979595430745	> 1.5	scran
Ppm1g	3.24869726170648	0.0377121585914917	0.122515386349219	3.2830774435601	0.0468634061974802	0.153856191815342	0.0151874729804594	0.313432087470761	0.328619560451228	1.25581117931415	> 1.25	scran
Nrbp1	1.88567065144778	0.172277582175426	0.324858780610584	1.80672402800732	0.226978470433697	0.41008745637291	-0.0617015635149947	0.397820478822341	0.336118915307349	1.2623560785463	> 1.25	scran
Gpn1	2.62992799359662	0.0610331508960791	0.160512792079005	2.51565830988583	0.0904917144722932	0.22764623348804	-0.0640873186332523	0.568192630513958	0.504105311880705	1.41824355890583	> 1.25	scran
Slc4a1ap	1.30905122113284	0.363400481520149	0.475709844094214	1.4399581335682	0.346911952694277	0.499538687914149	0.137505317475965	-0.0669907823166942	0.0705145351592628	1.05009113037235	> 1	scran
Mrpl33	1.2050329558527	0.419550498831834	0.505572177736798	1.3221027928201	0.409015149571227	0.54076007155385	0.133761747461692	-0.0366901895067925	0.0970715579549039	1.06960013894469	> 1	scran
Babam2	1.67095473906948	0.221986117888349	0.370928755693172	1.55342036629227	0.287809953606175	0.447089843553465	-0.105224370026887	0.374647027941229	0.269422657914344	1.20532538039001	> 1	scran
Ppp1cb	2.74809910982875	0.0567096404662939	0.155843712484131	2.69061167412739	0.0766084557860042	0.206123605474695	-0.0304998484505078	0.433909631026557	0.403409782576047	1.32263023120476	> 1.25	scran
Yes1	1.79997908730396	0.216299948649156	0.389335384153402	1.65170922950307	0.30922425063511	0.510748548760181	-0.124020411062492	0.515620142971055	0.391599731908558	1.31184723903477	> 1.25	scran
Pisd	1.59867459778515	0.228268418397916	0.364926921969341	1.69995947907825	0.265606597380645	0.451520452922949	0.088624042766796	0.218559709816166	0.307183752582965	1.23729005929818	> 1	scran
Ywhah	4.37180320580988	0.010135577428665	0.0443107498953721	4.51341790323668	0.0117586438838986	0.0530716738233725	0.0459919053566578	0.214293402598544	0.260285307955197	1.19771554190996	> 1	scran
Ctbp1	2.57492646668085	0.0746182241145149	0.192136440169188	2.65852264108482	0.0847523541383521	0.225316052362047	0.0460935198633858	0.183725417105186	0.229818936968564	1.17268776377684	> 1	scran
Maea	2.01489187371406	0.132578577557432	0.26713149854904	2.19253261451221	0.129088192073771	0.283030071270159	0.121895882638423	-0.0384906385059511	0.0834052441324642	1.05951590436723	> 1	scran
Fam53a	1.55391503648651	0.251181085498238	0.390314065636714	1.69199031130532	0.246273465110361	0.416692316898318	0.122813683732812	-0.0284666380075924	0.0943470457252195	1.06758211805299	> 1	scran
Slbp	3.93209861360126	0.0367343543725007	0.144443103899647	4.02513164734043	0.0374593104219276	0.15077865586685	0.0337364656146097	0.0281944230048165	0.0619308886194302	1.04386192068819	> 1	scran
Tacc3	2.59660768359256	0.110643452370561	0.287297638564606	2.77522984095895	0.120089770347995	0.333276714263662	0.0959792020627779	0.118195184410858	0.214174386473632	1.16003986642137	> 1	scran
Letm1	1.86848489797258	0.156902447987429	0.293169854519439	1.90917639889307	0.194602247415997	0.371530017938173	0.0310815039319457	0.310660510196332	0.341742014128286	1.26728588294721	> 1.25	scran
Nelfa	1.93602054629748	0.143087706801719	0.277020740290717	1.90451286459787	0.200599588668883	0.382044497252928	-0.0236722304567373	0.487418917615254	0.463746687158517	1.37911875064659	> 1.25	scran
Rnf4	2.48776987357458	0.0735199398486334	0.182900691462446	2.42520577450289	0.0903669726287505	0.21915850384359	-0.0367458752121875	0.297660005722147	0.260914130509953	1.19823769987545	> 1	scran
Mfsd10	2.82888754313354	0.0608451624391589	0.172124122084073	2.80437931290159	0.0614144480098233	0.172229407512019	-0.0125533287191201	0.0134355312026311	0.000882202483516707	1.00061168316603	> 1	scran
Nop14	2.55230240758587	0.0621949055424447	0.158740207155558	2.21775973499648	0.136700865750795	0.303169675801272	-0.202696198847161	1.13615406234851	0.933457863501345	1.90984805446411	> 1.5	scran
Lrpap1	3.74374393858405	0.0312939933618111	0.11715669796237	3.41668808133658	0.0653947321189352	0.223433401812964	-0.131883215806324	1.06328865426092	0.931405438454591	1.90713297403388	> 1.5	scran
Grpel1	3.32648955903278	0.0259326463927448	0.0862646774635548	3.02174610939757	0.0410901774164123	0.124164083742499	-0.138618056801403	0.664024120839665	0.52540606403825	1.43933864234241	> 1.25	scran
Bloc1s4	1.5206982638317	0.229342597495106	0.34876088983346	1.55089899458254	0.293418597596475	0.455062608004193	0.0283708083667781	0.355455973273213	0.383826781639995	1.3047982766115	> 1.25	scran
Mrfap1	4.86340572724714	0.00853032209986548	0.0414864173557487	4.9645771244822	0.0120047333352871	0.0595984245018753	0.0297038835783075	0.492931233922708	0.522635117501015	1.4365767955043	> 1.25	scran
Jakmip1	1.91207653021487	0.165832187963137	0.317083834558494	1.73862493143148	0.28249889890414	0.491159628736677	-0.137193530106508	0.768521183787224	0.631327653680716	1.54898981028334	> 1.5	scran
Lyar	3.48087848731345	0.0358764493174995	0.124881560630475	3.15336724600842	0.0610717141664417	0.192581543110046	-0.142558254145141	0.767467225261701	0.624908971116566	1.54211352050521	> 1.5	scran
Tmem128	1.37930556173645	0.332665472586917	0.45884733653682	1.26218054609887	0.479389390659244	0.605075962896287	-0.128023804341936	0.527125844737767	0.399102040395823	1.3186868806151	> 1.25	scran
Wdr1	1.78195550683893	0.192194993168787	0.342482926463991	1.92616377373353	0.214074639824492	0.412342816104989	0.112269059734246	0.155543144911536	0.267812204645777	1.203980649086	> 1	scran
Rab28	1.32452590580783	0.353984340130237	0.468861428752791	1.30557856707719	0.449625498876633	0.587021414544723	-0.0207867822760383	0.345038316575518	0.324251534299478	1.25201472875738	> 1.25	scran
Bod1l	2.58822443986799	0.0706150125732977	0.182767501363794	2.40894366311096	0.115870017420793	0.279124344210375	-0.103562072855668	0.714460467662045	0.610898394806377	1.52720993681905	> 1.5	scran
Fbxl5	1.48887759491191	0.276989160933685	0.412402955747612	1.43588702345599	0.358462985839338	0.514712349755993	-0.0522829090903687	0.371994634635178	0.31971172554481	1.24808113662258	> 1	scran
Fgfbp1	1.75044013786479	0.495470018821439	0.86729060805367	2.63050842424139	0.355411507803307	0.934912965348933	0.587623945487686	-0.479307366860119	0.108316578627565	1.07796966399419	> 1	scran
Qdpr	2.64280775473891	0.0762601926306429	0.201541028462146	2.44155358816675	0.132287566307955	0.322987182189035	-0.114272039951618	0.794675388879964	0.68040334892835	1.60258774430984	> 1.5	scran
Lap3	4.51426717443781	0.00942563822915569	0.0425498492560036	3.41879225869862	0.0598136493372206	0.204490441318603	-0.401005045424842	2.66581252706309	2.26480748163825	4.80590283853357	> 1.5	scran
Med28	2.18079660111763	0.113765848323316	0.248100175346752	2.0874533143488	0.158685329392922	0.331248216779786	-0.0631112865036691	0.480101219709874	0.416989933206201	1.33513898697098	> 1.25	scran
Ncapg	1.91192691679841	0.223519391005006	0.427352740088858	1.83376379187636	0.278357163901186	0.510441288371389	-0.0602195609510933	0.316537218268918	0.256317657317832	1.19442615078414	> 1	scran
Dhx15	2.15625858587244	0.109351965699625	0.235791114921844	2.29428559497251	0.12281767123803	0.281778813929481	0.0895147892907492	0.167538998968663	0.257053788259415	1.19503575875995	> 1	scran
Anapc4	1.43939739384912	0.309200372553691	0.445062210430958	1.33439688798668	0.432053845180293	0.576531306451262	-0.109277122027645	0.482669063473245	0.373391941445605	1.29539487500635	> 1.25	scran
Rbpj	1.47769022727672	0.278836684408393	0.412034243556525	1.4936146699856	0.354390964926196	0.529323544124118	0.0154641380047962	0.345921445318545	0.361385583323341	1.28465910880415	> 1.25	scran
Rell1	1.42926764262407	0.364465368993389	0.520918558759294	1.32746234398673	0.516998080278563	0.686295483483218	-0.106605161950722	0.504377185391076	0.397772023440346	1.31747174667344	> 1.25	scran
Pgm2	1.37976192304889	0.341472257153797	0.471150418198367	1.41977500536489	0.432455291170206	0.613989213341257	0.0412429685622957	0.340782617499349	0.382025586061654	1.30317026076108	> 1.25	scran
Klf3	2.44664737661894	0.108768398180554	0.266117916067496	2.02203833720799	0.25280249157677	0.51117632970993	-0.274995837241237	1.21675122898448	0.941755391743254	1.92086401871672	> 1.5	scran
Rfc1	2.86313921978709	0.0555251012498946	0.158976095071222	2.92144055360686	0.059546939724995	0.173962844555784	0.0290821102591375	0.10088724754816	0.129969357807304	1.09427045920236	> 1	scran
Rpl9	6.12373597715554	0.00238444131190257	0.0146016890471137	6.2399531342351	0.00223476935067831	0.0139448560140576	0.0271231107684727	-0.0935253348845985	-0.0664022241161298	0.955016640134113	< 1	scran
Lias	1.49980025424686	0.251599828424552	0.37734948663961	1.55124223749907	0.31567815029608	0.489693280194859	0.0486536179252161	0.327323469393875	0.375977087319089	1.29771815659721	> 1.25	scran
Ugdh	1.60701318607193	0.264970356090205	0.425810856155136	1.76623140549093	0.276970630377727	0.48919422577176	0.13629260540316	0.063902037507473	0.200194642910621	1.14885334345147	> 1	scran
Smim14	1.67556191001084	0.217609575778812	0.364618316428595	1.62946528524496	0.292971270979845	0.47738651563575	-0.0402463767114832	0.429017156725913	0.388770780014425	1.30927738439393	> 1.25	scran
Ube2k	3.24935309200464	0.0269133842357115	0.087451088282618	2.97019540721303	0.0564018549460689	0.167524530519109	-0.129594674997594	1.06741879607883	0.937824121081234	1.91563688696149	> 1.5	scran
Pds5a	1.45252334185564	0.27206191412097	0.395176280690634	1.55648986192976	0.301038433486421	0.46856326977283	0.0997348322285289	0.146012678980173	0.245747511208699	1.18570696842923	> 1	scran
Uchl1	0.81279628513493	1.22077674413249	0.992242802610001	1.18975042047315	0.693984936936151	0.825668870521817	0.549693250929314	-0.81482312981394	-0.265129878884625	0.832123819240586	< 1	scran
Tmem33	2.50971717164068	0.0757020921245334	0.189990840534066	2.1051953425156	0.146741012720186	0.308918496534558	-0.253570683080536	0.954867070334882	0.701296387254347	1.62596520793416	> 1.5	scran
Commd8	2.90439556217691	0.0431987760744705	0.125466333522166	2.73406522313028	0.0722082863368757	0.197422164495486	-0.087190293681941	0.741173966642768	0.653983672960835	1.57350708316194	> 1.5	scran
Ociad1	2.69215019388493	0.0579831076241636	0.156099234432443	2.48850527554152	0.0847442659121419	0.210886552794258	-0.113479454040801	0.547483096656292	0.434003642615486	1.35097749557206	> 1.25	scran
Fip1l1	2.26033565389609	0.0910856283918715	0.205884093411677	2.143112655535	0.164954919892733	0.353516976414878	-0.076829335795864	0.856776461097364	0.7799471253015	1.71706794127121	> 1.5	scran
Chic2	2.30244012873142	0.0950674235172503	0.218887050841222	2.12275612126621	0.140412211353115	0.29806088115035	-0.117225009093713	0.562645442548454	0.445420433454744	1.36171089155274	> 1.25	scran
Srd5a3	1.73273628657408	0.200704391729871	0.347767782425126	1.34625793899875	0.435918126280894	0.586858238259112	-0.364097248052942	1.11898500936619	0.754887761313245	1.68750030312386	> 1.5	scran
Tmem165	2.41885646387514	0.078259046885866	0.189297401416585	2.33361825972575	0.11868192818152	0.276958314703854	-0.0517565816648699	0.6007708261285	0.549014244463622	1.46308566642367	> 1.25	scran
Ppat	2.84579294456074	0.058666664155548	0.166953178934773	2.46830942732579	0.118211040224477	0.291781425000064	-0.205307435342989	1.01075191475456	0.805444479411571	1.74768415229793	> 1.5	scran
Paics	4.3210700738216	0.0131849695593501	0.0569731773871565	4.06565754174025	0.0182532168194229	0.0742113286229066	-0.0878999276935174	0.469256496494495	0.381356568800975	1.30256608506508	> 1.25	scran
Srp72	2.97622811511243	0.0433285765684855	0.128955727770928	3.11876348061201	0.0577284616778229	0.180041418072704	0.0674890393329506	0.413963939633368	0.481452978966321	1.39614905971856	> 1.25	scran
Rest	3.7700193586654	0.0237030654555496	0.0893610156271351	3.57000827461451	0.0359908989930905	0.128487807216148	-0.0786445134482929	0.602558487675866	0.523913974227571	1.43785079337361	> 1.25	scran
Noa1	1.76393419148131	0.196797222695683	0.347137349901478	1.86116592254362	0.258586848075979	0.481273029656977	0.077409938975145	0.393939039684319	0.471348978659462	1.38640520760318	> 1.25	scran
Polr2b	2.26728665047244	0.108371162168861	0.245708489281641	2.29225502203385	0.1553098348396	0.356009748882322	0.0158007573962752	0.519168286750087	0.534969044146375	1.44891106499071	> 1.25	scran
Cenpc1	1.53410224527449	0.290007691525007	0.444901450715384	1.43093818769583	0.413779728484029	0.592093214782211	-0.100433285941782	0.512771804128314	0.41233851818654	1.33084127693931	> 1.25	scran
Ythdc1	1.87192977369882	0.200467865458194	0.375261766021043	2.10351120137212	0.175866170564638	0.369936459725135	0.168273188025693	-0.18889300032132	-0.0206198122956316	0.985809089073014	< 1	scran
Utp3	3.06070308244393	0.0340568965810283	0.104238048344028	2.85653248369257	0.0590463044021713	0.168667686566802	-0.0995981604545142	0.79389979077533	0.694301630320809	1.61810096453581	> 1.5	scran
Grsf1	3.33027590832369	0.0589178174887973	0.196212588153954	3.45455934246961	0.0692020863370842	0.239062713874162	0.0528599873498875	0.232111544408652	0.284971531758533	1.21838622141097	> 1	scran
Cox18	1.98126078469207	0.151214856233471	0.299596064718225	1.82865123304274	0.198458724953157	0.36291179209368	-0.115638843042559	0.392239104414066	0.276600261371506	1.21133697945934	> 1	scran
Ankrd17	2.03355940197532	0.140872137655123	0.286471860004937	2.32533687507466	0.128865080545237	0.299654723701306	0.193432603029593	-0.128524917257614	0.0649076857719795	1.04601800573411	> 1	scran
Rchy1	2.14568668968539	0.115599581506778	0.248040483372296	2.2304931018165	0.140048328754352	0.31237683120751	0.0559232552724607	0.27678859232282	0.332711847595267	1.25937841662181	> 1.25	scran
G3bp2	4.28393763141009	0.0140178438714615	0.0600515688721852	4.12585058012189	0.0277319519273434	0.114417889947342	-0.0542459022671266	0.984284703802197	0.93003880153507	1.90532723950761	> 1.5	scran
Uso1	1.60729720287537	0.256570143975699	0.412384474753472	1.81196567127114	0.225596536466506	0.408773179634977	0.172918902737795	-0.185608381109145	-0.0126894783713493	0.991242892641257	< 1	scran
Sdad1	1.95173003882819	0.16236077064513	0.316884393195396	1.71957365915624	0.271036824064936	0.466067783323427	-0.182702598641989	0.739285781863414	0.556583183221415	1.47078175300366	> 1.25	scran
Nup54	2.32918288655175	0.0942759649076664	0.21958596407609	2.21166266387979	0.143677133718015	0.317765352297396	-0.0746925700515794	0.607868558049907	0.533175987998319	1.4471114018348	> 1.25	scran
Sept11	2.7162402862722	0.0756316386593335	0.205433703843264	2.80313051580576	0.090829681873919	0.254607453001712	0.0454278087719467	0.264173950044439	0.309601758816385	1.2393655385582	> 1	scran
Mrpl1	1.69091033336275	0.211488817912088	0.357608627598223	1.30030254522946	0.465014041098844	0.604658941208263	-0.378952819230137	1.13669289357832	0.757740074348177	1.69083991420812	> 1.5	scran
Anxa3	1.04623378283796	0.912459016110987	0.954645448110404	1.19713872885361	0.819528493978974	0.9810892995413	0.194385086360999	-0.154965649538936	0.0394194368220554	1.02770018071446	> 1	scran
Hnrnpd	3.66897033404504	0.0209571203678988	0.0768910529168318	3.37231048747381	0.0321995069999083	0.108586735147277	-0.121637868693736	0.619598104024183	0.497960235330445	1.41221547927986	> 1.25	scran
Hnrnpdl	3.95479319179661	0.0215782111885535	0.0853373626996408	3.74903293649272	0.0311205446486888	0.116671946889526	-0.0770837535105768	0.528292037671153	0.45120828416057	1.3671848203251	> 1.25	scran
Enoph1	2.06098079385236	0.140302806514534	0.289161389550038	1.5139235399694	0.33246794492095	0.503331048101075	-0.445038716061004	1.24467138122537	0.799632665164363	1.74065786889565	> 1.5	scran
Sec31a	2.00770786367032	0.145706390943525	0.292535866884338	1.98690730255736	0.166616388978597	0.331051319987312	-0.0150247953033198	0.193466158299984	0.178441362996659	1.13166061827968	> 1	scran
Cops4	3.32008621831694	0.0199868752113498	0.0663581489364229	3.17926738836589	0.0377852339799165	0.120129362154123	-0.0625263493035824	0.918769620672911	0.856243271369327	1.8103181610629	> 1.5	scran
Coq2	1.68498997700256	0.217773253682008	0.366945749713419	1.7690973416747	0.277849042917683	0.491542003212532	0.0702734224338853	0.351474493712908	0.421747916146793	1.33954952086629	> 1.25	scran
Mrps18c	1.17506156118025	0.420584746631679	0.494212968985619	1.19663520711098	0.488709683862677	0.584807213766157	0.0262470741524137	0.216581163382785	0.242828237535206	1.18331013240402	> 1	scran
Nudt9	1.80329466270739	0.208521615167064	0.37602591568989	1.77034442949159	0.266445155977696	0.471699697650131	-0.0266050846334589	0.353641664953787	0.327036580320329	1.2544340109769	> 1.25	scran
Spp1	4.80286538734654	0.0411440905867365	0.197609528572888	3.03622604937807	0.262315736369755	0.796449871927641	-0.661616169389683	2.67254721744898	2.0109310480593	4.03042240766174	> 1.5	scran
BC005561	1.4623428610966	0.311088950365425	0.454918705732912	1.37831332824816	0.420382611148306	0.579418955909476	-0.0853777161217389	0.434375842007323	0.348998125885595	1.27367582077326	> 1.25	scran
Zfp644	1.71866702366647	0.216905586172082	0.372788478203004	1.71344308908006	0.295090640168402	0.505621018048759	-0.00439178819687311	0.444090952816186	0.43969916461931	1.35632147346952	> 1.25	scran
Evi5	1.59082191574181	0.253884476394663	0.403884989115264	1.72501629248018	0.251252167415521	0.43341408231273	0.116837645475273	-0.0150361433194851	0.101801502155784	1.07311262857813	> 1	scran
Rpl5	6.61796052518674	0.00116042500489475	0.00767964687483307	6.52055843721196	0.0017419747407976	0.0113586480935179	-0.0213911604674296	0.586070416292617	0.564679255825189	1.47905864405579	> 1.25	scran
Mtf2	4.06390125672337	0.0224959257711079	0.0914212210123612	3.91564307514455	0.0378756944011563	0.148307700498179	-0.0536160842997495	0.751608599619782	0.697992515320031	1.62224589494518	> 1.5	scran
Tmed5	1.42791503602879	0.31395327093432	0.448298596177538	1.55707633276976	0.297288164710148	0.46290036528273	0.12492953308235	-0.0786878136716356	0.0462417194107095	1.03257152538441	> 1	scran
Dr1	1.17306728920638	0.422205505536672	0.495275467867913	1.53674393117627	0.329956088416035	0.507058016428001	0.389591016401235	-0.355671352575854	0.0339196638253766	1.02378988931313	> 1	scran
Atp5k	2.65063940426998	0.0810257102702912	0.214769940401397	3.21239072361632	0.0491089998796828	0.157757295659568	0.277306960938263	-0.722392320352436	-0.445085359414175	0.734540855041099	< 1	scran
Gtpbp6	1.13960030855752	0.473496085128227	0.539596284712903	1.13100954239045	0.579139749444947	0.655012582999849	-0.0109168159203005	0.290559022547356	0.27964220662706	1.21389379719016	> 1	scran
Golga3	1.21419583806819	0.900549116945913	1.09344298977171	1.79838037559872	0.617031612384075	1.10965754283556	0.566697064543244	-0.545460559590979	0.0212365049522709	1.01482889662792	> 1	scran
Pgam5	1.74555442861679	0.217523927358662	0.37969985473103	1.78538620167173	0.230655607583667	0.411809339118089	0.0325508385744818	0.0845662625778853	0.117117101152367	1.0845654376397	> 1	scran
Fbrsl1	1.36591659616547	0.343431218648821	0.469098401193758	1.19352008229173	0.537177802196441	0.641132494682787	-0.1946465527775	0.645378500060561	0.450731947283058	1.36673348928762	> 1.25	scran
Noc4l	2.27826061363641	0.0876549374101174	0.199700791492235	2.27204520356636	0.133472661230515	0.303255919756029	-0.00394125020257429	0.606637007427021	0.602695757224447	1.51855141629632	> 1.5	scran
Ep400	1.20078189355046	0.417606266951608	0.501454043988689	1.41031037323464	0.36662279821687	0.517051935389562	0.232038569831871	-0.187846860582503	0.0441917092493724	1.03110532577782	> 1	scran
Pus1	2.35824490707809	0.0940438434861302	0.221778414943216	2.2434044759416	0.122310093715758	0.274391011694767	-0.072023796589854	0.379138061135157	0.307114264545294	1.23723046611647	> 1	scran
Ulk1	1.45433970614623	0.308740441167311	0.449013482482725	1.6325855554182	0.288635101351186	0.471221497252614	0.166794303191165	-0.097147711657948	0.0696465915332135	1.04945957223176	> 1	scran
Chek2	1.32757783592627	0.359842843593555	0.477719383571485	1.2319259103584	0.518498058498706	0.63875119273508	-0.107880955692428	0.526971620005586	0.419090664313161	1.33708452012079	> 1.25	scran
Pitpnb	2.40162611204439	0.092770461621516	0.222799963056645	2.20156358943882	0.13129401955414	0.289052132961463	-0.125483052740432	0.501063777550756	0.375580724810322	1.2973616736551	> 1.25	scran
Tpst2	2.22131667516025	0.116740899710197	0.259318507199472	2.02448411168758	0.211281022037329	0.427735072215686	-0.133860760242156	0.855853093356377	0.721992333114215	1.64945833151301	> 1.5	scran
Sart3	1.83550993436565	0.191438200570778	0.351386718964746	1.93765014219681	0.206984674215744	0.401063883426696	0.078127181672091	0.112645208687957	0.190772390360049	1.14137462169404	> 1	scran
Iscu	2.28826475315419	0.100979684131156	0.231068251981968	1.99435667777559	0.160264405980104	0.319624388276159	-0.19833053269534	0.666388975147689	0.468058442452349	1.38324666212086	> 1.25	scran
Coro1c	1.87547786125059	0.177902037987984	0.333651333717825	2.05103598570772	0.167413182595175	0.343370461984562	0.129094571262847	-0.087669903430432	0.0414246678324198	1.02912959513285	> 1	scran
Ung	2.96566528985999	0.112097957116424	0.332445020484394	3.00213839984424	0.131118615582823	0.393636230775608	0.0176347054305293	0.22611254034625	0.243747245776771	1.18406415052346	> 1	scran
Mvk	1.86204673156747	0.208986245709146	0.389142155765271	1.97522407944039	0.210096203866765	0.414987080876651	0.0851270487200835	0.00764209942725007	0.0927691481473338	1.06641512549714	> 1	scran
Gltp	2.072427731547	0.16231306028521	0.336382087327328	2.45208747701782	0.124790983781374	0.305998408575039	0.242688653579903	-0.379265386483468	-0.13657673290357	0.909675098951618	< 1	scran
1500011B03Rik	1.31757531382241	0.412656305129185	0.543705760731381	1.52921692049802	0.389306147836709	0.5953335485258	0.214907638522074	-0.0840355564313098	0.130872082090769	1.09495538124329	> 1	scran
2210016L21Rik	1.72723065550056	0.182493258498936	0.315207950501551	1.39192689530404	0.413616120191572	0.57572340202596	-0.311377312050115	1.1804492438149	0.869071931764786	1.82648756514512	> 1.5	scran
Sppl3	1.59707864492922	0.236813289642094	0.378209447722826	1.57974081444793	0.30941008049591	0.48878773256101	-0.0157474799702892	0.385770154826397	0.370022674856114	1.29237314272282	> 1.25	scran
Acads	2.85258000875983	0.0477854827325151	0.136311912751711	2.74023007871631	0.0776942516368528	0.212900125278658	-0.0579703199025909	0.701235469056728	0.643265149154133	1.56186000901074	> 1.5	scran
Mlec	2.78127055265398	0.0504956878185306	0.140442169565688	2.63358458598127	0.0935120421372216	0.246271872776218	-0.0787162950413708	0.888991970669035	0.81027567562766	1.75354648491834	> 1.5	scran
Pop5	1.98567615731573	0.152438240727757	0.302692980076262	1.80730757440222	0.242076440055983	0.437506583697504	-0.135788303451085	0.667237813360496	0.531449509909417	1.44538067446188	> 1.25	scran
Rnf10	3.29401270652891	0.0255601239255221	0.0841953729911235	3.58843545591513	0.0255176669671766	0.0915685008972506	0.123508851414855	-0.00239839884587014	0.12111045256898	1.08757165203015	> 1	scran
Coq5	1.84171673121114	0.168314708022375	0.309988013873726	1.84485526147783	0.205549500447828	0.379209077395314	0.00245645176838364	0.288324614962774	0.290781066731154	1.22330238726516	> 1	scran
Dynll1	4.225261939192	0.0169796929118586	0.0717436501996441	4.53171440177745	0.0195184781895996	0.0884521687125876	0.101016160307451	0.201030206600998	0.302046366908454	1.23289194885468	> 1	scran
Srsf9	2.52579505508497	0.0862140177481818	0.217758939707365	2.6586859155661	0.100322249121042	0.266725350756029	0.073975771661004	0.218647232528509	0.292623004189521	1.22486521616273	> 1	scran
Triap1	2.13484676816092	0.118660766325424	0.25332255349733	1.88729975906987	0.199550922114323	0.376612407228532	-0.177808938137524	0.749913940444758	0.572105002307231	1.48669118493037	> 1.25	scran
Cox6a1	2.56146585048962	0.0690018734265594	0.176745942401939	2.60879075792207	0.0764636878881903	0.199477762279349	0.0264115773358421	0.148139251742321	0.174550829078167	1.12861296598094	> 1	scran
Pla2g1b	2.1289585640229	0.207724591936102	0.442237048960525	1.59365687589563	0.43400646297558	0.691657383904177	-0.417806829183604	1.06304450367503	0.645237674491437	1.56399692321101	> 1.5	scran
Rplp0	8.39390438599337	0.00115324581960437	0.00968023514330567	8.43444579300122	0.00127563014381226	0.0107592332999029	0.00695124588831522	0.145510031955177	0.152461277843493	1.1114640440675	> 1	scran
Gcn1	1.45082693832668	0.316965026821273	0.459861399419742	1.59469563628103	0.277868938362759	0.443116383465136	0.136405659382222	-0.189919093968383	-0.0535134345861572	0.963586819907618	< 1	scran
Rab35	1.42592848102422	0.320548049720125	0.457078593632695	1.63893105499145	0.264890387714498	0.434137082594017	0.200853542101421	-0.275145138644403	-0.0742915965429835	0.949808388845456	< 1	scran
Cit	1.14427431618555	0.492360647377982	0.563395643095113	1.42358634139378	0.420883576966424	0.599164111486362	0.315097046098805	-0.22629424070534	0.0888028053934776	1.06348730031838	> 1	scran
Prkab1	1.38247974972935	0.326546743384157	0.451444260068664	1.12735390623642	0.593116789279075	0.668652529248167	-0.294317861542735	0.861026690070126	0.566708828527387	1.48114083706916	> 1.25	scran
Hspb8	1.91075179047198	0.215626815541092	0.412009323868913	1.70537293625754	0.340749517443749	0.581105005091388	-0.164053115444104	0.66017500986713	0.49612189442303	1.41041712268695	> 1.25	scran
Suds3	2.72795771150313	0.0580252778422364	0.158290504151841	2.83498066138507	0.0703152001826252	0.199342232719162	0.0555176139240501	0.277155067752033	0.332672681676075	1.25934422779993	> 1.25	scran
Pebp1	5.62394834118315	0.00489391665579378	0.02752313445824	5.50038293695609	0.00670261380092673	0.0368669425836238	-0.0320512799457292	0.453734277049831	0.421682997104104	1.33948924456845	> 1.25	scran
Wsb2	1.18407203138018	0.458712075083434	0.54314813856266	1.23146170066834	0.523947458820484	0.645221228699928	0.0566149117075024	0.191833261048817	0.248448172756317	1.18792863841416	> 1	scran
Rfc5	3.75484389964611	0.0274047968555268	0.102900734294015	3.66574358723194	0.035066968334962	0.128546514297552	-0.0346470564888655	0.355684269415853	0.321037212926993	1.24922834787806	> 1	scran
Tbx3	2.5427343429145	0.101028663039218	0.256889051128558	1.96757776632889	0.290713090483193	0.57200061321549	-0.369960083767236	1.5248313749928	1.15487129122556	2.22664457945013	> 1.5	scran
Plbd2	1.41654032248893	0.317719998946754	0.450063189769218	1.21815328218248	0.492863269517135	0.600383009429487	-0.217675987996787	0.633431564985312	0.415755576988524	1.33399714323971	> 1.25	scran
Ddx54	2.71603132706034	0.0627883760362063	0.170535196289581	2.7952323561411	0.0762368241785403	0.213099637673296	0.0414680934319589	0.279990522884217	0.321458616316176	1.24959329399333	> 1	scran
Dtx1	0.988210654726313	0.758497181518595	0.749554996356554	0.876560712173006	1.08885922088896	0.954451214118573	-0.172964592670965	0.521601714685226	0.348637122014263	1.27335715025312	> 1.25	scran
Oas1a	1.27166684600497	0.531287673279498	0.675620919800661	1.30212410724579	0.664655288655615	0.865463674366883	0.0341462005159392	0.323113066725236	0.357259267241165	1.2809900478248	> 1.25	scran
Ptpn11	1.2445894492022	0.375945119730302	0.467897329495391	1.25189412261826	0.423837566773668	0.530599758788781	0.00844263211363575	0.172989393002814	0.181432025116456	1.13400894884571	> 1	scran
Rpl6	7.2882892316182	0.00123655604890026	0.00901237813549213	7.33910132046224	0.00145012240565255	0.0106425952621565	0.0100232017729932	0.22984705039175	0.239870252164739	1.18088645440257	> 1	scran
Naa25	1.42461436151917	0.3199657256169	0.455827767907739	1.46204574379927	0.363459591675077	0.531394549051565	0.037417011096264	0.183877605187609	0.221294616283864	1.16577924045891	> 1	scran
Erp29	3.66033729709997	0.0211458371541141	0.0774008964136059	3.51404272778761	0.0285545458403121	0.100341894155427	-0.0588448644032053	0.433346761590007	0.374501897186811	1.29639188697805	> 1.25	scran
Aldh2	3.78897488953239	0.0269075632245452	0.101952081396307	3.85147268170225	0.0334051931327842	0.128659188777906	0.0236026136058429	0.312060654832213	0.335663268438056	1.26195745114593	> 1.25	scran
Ppp1cc	4.82479668578396	0.00786070144009812	0.0379262862561226	4.90676822197306	0.00833917516894238	0.0409183997164333	0.0243049760024018	0.0852466378402262	0.109551613842629	1.07889286707653	> 1	scran
Vps29	2.92002687645066	0.0430508052461782	0.125709508371683	2.78653998951153	0.0570479447395781	0.158966379336278	-0.0675067903731142	0.406134688780715	0.338627898407603	1.26455334521129	> 1.25	scran
Fam216a	1.26132106771925	0.46605627738969	0.587846601414423	1.58443158796135	0.368388894478487	0.583687001065877	0.329029810224001	-0.339274603885431	-0.0102447936614264	0.992924003747683	< 1	scran
Gpn3	2.84295102834513	0.060035514522635	0.170678027749354	2.84744736949033	0.0792284110161947	0.225598730536962	0.00227992838773123	0.400201676356833	0.402481604744563	1.32177957240202	> 1.25	scran
Arpc3	2.94941282044102	0.0394279430919366	0.116289280838977	2.79493629890129	0.0630605159687816	0.176250125108592	-0.0776123641180118	0.677518525620177	0.599906161502161	1.51561798161467	> 1.5	scran
Anapc7	1.46082611083864	0.296507278402241	0.433145574343695	1.36384264894652	0.402193869913986	0.548529152933543	-0.0991072519811925	0.439823573575285	0.340716321594095	1.26638521879088	> 1.25	scran
Atp2a2	1.20771457189009	0.432970177031543	0.522904391994827	1.25768293579621	0.494739643031344	0.622225606702428	0.0584887297888223	0.19240185035389	0.250890580142706	1.18994144288729	> 1	scran
Anapc5	3.97085386354768	0.0146054828136286	0.0579962378594763	3.86953365882292	0.0220003736112373	0.0851311861953623	-0.0372895585417669	0.591017973720247	0.553728415178482	1.46787428525335	> 1.25	scran
Rnf34	2.28574769122654	0.0966834502171419	0.220993973113648	2.28796818633997	0.119155629200046	0.272624288833026	0.00140082927138757	0.301506246815106	0.302907076086489	1.23362770935308	> 1	scran
Kdm2b	1.74561428628552	0.208548418273631	0.364045098320697	1.90634126700238	0.223905066611419	0.426839468372266	0.127071594947301	0.102504804216404	0.229576399163715	1.17249063465278	> 1	scran
Orai1	1.06002345238107	0.540877508391637	0.573342843760576	1.16867252891744	0.564723700029326	0.659977074652884	0.140774548285256	0.0622432725082876	0.203017820793534	1.15110371017116	> 1	scran
Psmd9	1.83339679725964	0.160843233875362	0.294889469847971	1.91587415133777	0.201194119153831	0.385462612287996	0.0634837390231953	0.322932888177211	0.38641662720041	1.30714268124501	> 1.25	scran
Diablo	2.46041852058683	0.0748041110175316	0.184049420163568	2.32534874799778	0.119924366255052	0.278865974925612	-0.0814566378508303	0.680935351831846	0.599478713981014	1.51516899470685	> 1.5	scran
Rsrc2	2.65798026444229	0.0571356000445732	0.151865297315543	2.6491451534579	0.0822795603450126	0.217970498516637	-0.00480349777873121	0.526144144895493	0.521340647116768	1.43528839286925	> 1.25	scran
Denr	3.12394319645649	0.0422810276397129	0.13208352863427	2.89025880433719	0.0660421978627729	0.190879043830658	-0.112169538088943	0.643377691642785	0.53120815355384	1.44513888903732	> 1.25	scran
Arl6ip4	1.91947834324	0.156547457638839	0.300489454627033	1.6314352686463	0.284687357323219	0.464448995274811	-0.234572536923892	0.862778346860545	0.628205809936652	1.54564157950662	> 1.5	scran
Cdk2ap1	1.84871866211938	0.201642503167232	0.372780258681727	1.67538982059762	0.273064970685311	0.457490272247957	-0.142028879143057	0.437444485174532	0.295415606031477	1.22723846446642	> 1	scran
Sbno1	2.77867044308131	0.0522052024611289	0.145061053053814	2.84437903188117	0.0725864101990827	0.206463263169796	0.0337189885781098	0.475505884296508	0.509224872874621	1.4232852914228	> 1.25	scran
Kmt5a	2.0536741174133	0.143530721576029	0.294765327954345	1.89652558609323	0.242334108993646	0.459592838089555	-0.114848433837575	0.755637914176092	0.640789480338518	1.55918215103216	> 1.5	scran
Tmed2	3.35955327345429	0.0306917665668769	0.103110624837846	3.48423628708474	0.0327730296563907	0.114188979166501	0.0525730574091057	0.094657359635047	0.147230417044158	1.10744144307221	> 1	scran
Ddx55	1.22310068907866	0.427159464759577	0.52245903569391	1.25341999288387	0.486030919553454	0.609200871728033	0.0353267349136387	0.186273346695616	0.22160008160926	1.16602609986239	> 1	scran
Eif2b1	2.59987884158079	0.0594867440781197	0.154658327283235	2.52437369059651	0.0869023201714142	0.219373930692512	-0.0425189003790865	0.54682647891184	0.504307578532749	1.41844241138571	> 1.25	scran
Gtf2h3	2.21747416498399	0.102715923518102	0.227769906733863	2.0858655899023	0.146733407993541	0.306066166622823	-0.0882711005735588	0.514537526033312	0.426266425459755	1.34375155617219	> 1.25	scran
Scarb1	1.20875713872335	0.420271600306899	0.508006297073652	1.29402012869586	0.484182009034759	0.626541265643376	0.0983356488136423	0.204227503258006	0.302563152071637	1.23333365994189	> 1	scran
Ubc	2.33009476639413	0.161509443833773	0.376332309800302	2.85543873465809	0.0926987687692205	0.264695654998745	0.293323799570653	-0.800996443002625	-0.50767264343198	0.703356177786605	< 1	scran
Bri3bp	2.09260970387992	0.147774309035728	0.309233953072313	1.95440072292444	0.209300457118614	0.409056964701035	-0.0985769548649479	0.502179987647456	0.403603032782515	1.32280741049602	> 1.25	scran
Ran	6.9465935849934	0.00177479020643303	0.0123287462627168	6.71349078023163	0.00285828975937719	0.0191891019468092	-0.0492425815361976	0.687503679906561	0.638261098370359	1.55645201368437	> 1.5	scran
Sfswap	1.4194713237613	0.298416392095189	0.42359351111943	1.483207529846	0.323587157590012	0.479946908698971	0.0633667693184816	0.116827566336931	0.180194335655412	1.13303649867208	> 1	scran
Mrps17	2.40332696377678	0.0880738045273519	0.21167014922299	2.18626046125483	0.152420255338254	0.333230377740389	-0.136567647705635	0.791269744810321	0.654702097104683	1.5742908433883	> 1.5	scran
Psph	2.29160426303703	0.16934086670937	0.388062252057578	2.33741106498903	0.164666571005271	0.384893465101523	0.0285535469369997	-0.04038247513226	-0.0118289281952581	0.99183433343683	< 1	scran
Cct6a	5.36446608133092	0.00586677803337876	0.0314721317667577	5.29442882901657	0.00628904294182448	0.0332968902581187	-0.0189595359842546	0.100272077004577	0.0813125410203217	1.05798013635951	> 1	scran
Sumf2	2.21752026758847	0.094978740702701	0.21061728249827	2.0293152483585	0.170756828183964	0.34651943519505	-0.127954289383206	0.846266736685095	0.718312447301882	1.64525641526068	> 1.5	scran
Chchd2	5.06530750208757	0.00650592583175894	0.0329545149236339	5.09707070573227	0.00802013408058862	0.0408791904782133	0.00901851213714265	0.301871980258098	0.31089049239524	1.24047313616794	> 1	scran
Asl	1.28759899699386	0.36510213646697	0.470105144715186	1.5439282274378	0.35886086544838	0.554055419888513	0.261922329521086	-0.0248755082862446	0.237046821234844	1.17857765675844	> 1	scran
Crcp	1.42689106821166	0.314755055287951	0.449121177064846	1.25793523665568	0.486920851392822	0.612514896429415	-0.181817552082097	0.629457733116388	0.447640181034288	1.36380764860032	> 1.25	scran
Tpst1	1.08883924628697	0.562036736350934	0.61196765639394	1.4046220656074	0.418865625401209	0.588347899962982	0.367391030557691	-0.424176939313457	-0.056785908755766	0.961403586963829	< 1	scran
Tmem248	2.22327270720859	0.108462127021334	0.241140886772324	2.2063068704864	0.133443729561262	0.294417817354342	-0.0110514543262331	0.299040147676305	0.28798869335007	1.22093694393817	> 1	scran
Sbds	2.53744290329192	0.0823958142314121	0.209074674082456	2.32614282695701	0.127309392017727	0.296139829046294	-0.125435677497497	0.627695900952797	0.502260223455302	1.41643090128411	> 1.25	scran
Tyw1	1.22818938521473	0.384897114179802	0.472726550035417	1.29789957303587	0.43817155700464	0.568702676752785	0.0796457173498454	0.187022983438812	0.266668700788652	1.20302673228355	> 1	scran
Rcc1l	1.27407187836488	0.392258970335581	0.499766123140927	1.16409556474566	0.53915065994473	0.627622891971356	-0.130237172267008	0.458882035473303	0.328644863206297	1.25583320459353	> 1.25	scran
Gtf2i	1.44976747707291	0.294226691250309	0.42656028786147	1.50678920286093	0.332928094079017	0.501652457487331	0.0556560703836693	0.17828248823973	0.233938558623403	1.176041164081	> 1	scran
Rfc2	3.12207075324988	0.0412722591805298	0.128854913308081	2.96720335054669	0.0614870995960332	0.182444727936748	-0.0733994304127784	0.575111343716777	0.501711913304	1.41589267535758	> 1.25	scran
Eif4h	3.78902467817188	0.0212792455364906	0.0806275864706416	3.79598167836452	0.0218145586227207	0.0828076648534564	0.00264649283603502	0.0358442832813562	0.038490776117391	1.02703886446618	> 1	scran
Cldn4	2.46862666180691	0.109995497877185	0.271537818738343	2.10167092204892	0.313402632829282	0.658669200310878	-0.232171878709189	1.51057282428015	1.27840094557098	2.42569968106571	> 1.5	scran
Abhd11	1.99574300132738	0.150123112359768	0.299607150829491	1.83379429069846	0.210609716932393	0.386214896476241	-0.122094140849259	0.48842589406636	0.366331753217101	1.28907102319477	> 1.25	scran
Bud23	2.31696906215593	0.100315449981533	0.232427794063462	2.11565948726699	0.155833956099179	0.329691587659575	-0.131131334241213	0.635465811528893	0.504334477287682	1.41846885820186	> 1.25	scran
Bcl7b	1.28539979137961	0.359910894636457	0.462629388880951	1.38826648458892	0.365604696807166	0.507556747185682	0.11106738357943	0.0226448305206582	0.133712214100086	1.09711306584609	> 1	scran
Baz1b	2.71953746145276	0.0605597400800512	0.164694481803542	2.73854473307195	0.0704433581198839	0.19291228735911	0.0100481474549174	0.218104672473616	0.228152819928534	1.17133425022235	> 1	scran
Fkbp6	0.405543933233941	3.24734798258513	1.31694227343688	1.1934311451376	1.04750733121488	1.2501278738318	1.55718521518689	-1.6323016496912	-0.0751164345043198	0.949265506201186	< 1	scran
Por	1.20767331143971	0.424399795411757	0.512536306299251	1.27377927674787	0.481163038534611	0.612895507222423	0.0768850629225925	0.181101862592328	0.25798692551492	1.19580895965753	> 1	scran
Tmem120a	1.74105638286322	0.20027985845727	0.348698525925973	1.95025432543615	0.200908536038828	0.391822741426769	0.163699348364117	0.00452152048304566	0.16822086884716	1.12367191798784	> 1	scran
Mdh2	4.7750920191999	0.00621106019791901	0.0296583839818532	4.72682371062905	0.00907569381632015	0.0428992047213915	-0.0146574754782608	0.547168387578047	0.532510912099786	1.44644444375796	> 1.25	scran
Hspb1	4.9588299122675	0.017318061509335	0.0858773214349787	4.29517352033078	0.0395584770028026	0.169910522927052	-0.207283325950007	1.19170943198087	0.984426106030867	1.97852611245797	> 1.5	scran
Ywhag	2.59538763701027	0.0703588934764542	0.182608602282511	2.47769339739675	0.106786033671893	0.264583050563036	-0.0669523580271034	0.60191827315701	0.534965915129911	1.44890792249592	> 1.25	scran
Dtx2	1.13415224438415	0.439464352229424	0.498419481407829	1.53134804681942	0.346780954760072	0.531042337746009	0.433187902449734	-0.341721476072953	0.0914664263767756	1.06545261081295	> 1	scran
Polr2j	1.6661308821637	0.226281005932777	0.377013772031666	1.6055847348071	0.293058277282475	0.470529896413607	-0.0534029300474826	0.373072096489139	0.319669166441657	1.24804431911863	> 1	scran
Lrwd1	1.72295641851756	0.207660075863322	0.357789260578555	1.71615886325651	0.262005632168705	0.449643287869448	-0.00570310165994516	0.335373950406109	0.329670848746161	1.256726619302	> 1.25	scran
Prkrip1	1.39344495935173	0.327627296731024	0.456530605175877	1.30048732544929	0.415773244916183	0.540707835274421	-0.0996036787136001	0.343741361333569	0.244137682619979	1.1843846374026	> 1	scran
Fis1	2.01822680414267	0.146121893881276	0.294907122903281	1.85770792807242	0.214405042108761	0.398301946544147	-0.119564613993766	0.553166476027563	0.433601862033804	1.35060131007679	> 1.25	scran
Znhit1	1.07021976157648	0.507037819867046	0.542641894688369	1.12290223978923	0.571711027995632	0.641975593848495	0.0693252581168388	0.173192757718483	0.242518015835312	1.1830557134133	> 1	scran
Ap1s1	2.6870919785553	0.0628491603068511	0.168881474519476	2.18535176040187	0.14715834297919	0.321592743887395	-0.298180186631153	1.22740396176338	0.929223775132226	1.90425116077671	> 1.5	scran
Srrt	3.24675574783243	0.0363262462499312	0.11794244880914	3.1151138306654	0.0527328738065222	0.16426890452543	-0.0597139729916295	0.537690328583365	0.477976355591736	1.39278865399223	> 1.25	scran
Trip6	1.33282349189794	0.362932273880364	0.483724660595687	1.06105280749369	0.74761179340569	0.793255592308499	-0.328989275027212	1.04258897276135	0.713599697734135	1.63989074142227	> 1.5	scran
Pop7	1.10982954010453	0.53708656376756	0.596074534062471	1.06248195054459	0.639552631055997	0.679513126920303	-0.0628997755909952	0.251908458277903	0.18900868268692	1.1399801335064	> 1	scran
Gnb2	3.66182572014117	0.0219332152700181	0.0803156118011454	3.70106030368765	0.0241901171453077	0.0895290823080526	0.015375512996498	0.14130043842154	0.156675951418041	1.11471581054153	> 1	scran
Mospd3	1.73464751578568	0.228257675146467	0.395946609151833	1.59278356188721	0.325618494933679	0.518639786176819	-0.1230922966556	0.512519274604702	0.389426977949109	1.30987303386133	> 1.25	scran
Pcolce	3.50491708695202	0.0362182353785615	0.12694191203757	3.09360951557171	0.0796855172661334	0.246515874467764	-0.18008920884842	1.13760128303965	0.957512074191229	1.94195810123614	> 1.5	scran
Tsc22d4	1.12714531698854	0.490612718998415	0.552991828674077	1.35251044982551	0.447510195386271	0.605262215663385	0.262966214032986	-0.132664084944884	0.130302129088099	1.09452289216395	> 1	scran
Ppp1r35	1.26234633389366	0.407723735628499	0.514688562912063	1.03941808878625	0.703366201798858	0.731091553190611	-0.280331707228365	0.786684066415391	0.506352359187024	1.420454243347	> 1.25	scran
Cops6	3.31435928534368	0.0261216257778943	0.0865764529452369	3.18505917659427	0.0408481723857312	0.130103846304278	-0.0574098258215878	0.645026840025664	0.587617014204076	1.50276249347584	> 1.5	scran
Mcm7	3.57578218102376	0.03645752311606	0.130364161522669	3.41469086683949	0.0502332746968682	0.171531104318835	-0.0665038806072986	0.462426777473668	0.395922896866371	1.3157842026162	> 1.25	scran
Ap4m1	1.190021176017	0.419816456987424	0.499590473855464	1.42011578565589	0.418754696619646	0.594680154987103	0.255021315102432	-0.00365335065291059	0.251367964449525	1.19033525679104	> 1	scran
Pdgfa	3.51554459009797	0.0326449083585405	0.114764630974111	2.90184517599676	0.0987579255246637	0.286580209775193	-0.27677764487647	1.59703854053351	1.32026089565704	2.49711263254827	> 1.5	scran
Sun1	1.37295373082084	0.326607032650525	0.448416343989863	1.24968670456777	0.498752670425574	0.62328458109851	-0.135716549057871	0.610768709848115	0.475052160790241	1.38996847338954	> 1.25	scran
Get4	2.58458386148928	0.0720311694561902	0.186170598100668	2.49151874179526	0.107876915448774	0.268777356647684	-0.0529065875317947	0.582692943590889	0.529786356059105	1.44371538465138	> 1.25	scran
3110082I17Rik	1.00751926024531	0.629687416448533	0.634422200006007	1.11777939606904	0.577898240611157	0.645962746379698	0.149828068984055	-0.123820359409852	0.0260077095741972	1.01819064082811	> 1	scran
Nudt1	1.44165884430673	0.311990539584457	0.449783920731961	1.29971710478364	0.443694131441994	0.57667685192728	-0.149532162305183	0.50806318810686	0.358531025801678	1.28211975872507	> 1.25	scran
Eif3b	3.48096734980526	0.0278062751476574	0.0967927359086969	3.49018602605485	0.0321610089483333	0.112247904015298	0.00381565159864333	0.209902168991297	0.213717820589941	1.15967280975692	> 1	scran
Wipi2	1.93449339579206	0.138933012309257	0.268764994769754	1.894176325227	0.190786238791412	0.361382776697797	-0.0303851687814248	0.4575676716852	0.427182502903776	1.34460507778324	> 1.25	scran
Fbxl18	1.1162111441298	0.478307655948997	0.533892335892874	1.14171530874363	0.553132021054786	0.631519296194556	0.0325929985122478	0.209684978960352	0.242277977472603	1.18285889071326	> 1	scran
Actb	6.74679877571388	0.0043615856073391	0.0294267404357667	6.53099514964558	0.00525264779616622	0.0343050172795581	-0.0469002970767003	0.268192144684103	0.221291847607403	1.16577700321379	> 1	scran
Fscn1	4.59421171578733	0.0151554786443884	0.0696274775464141	4.44662581384099	0.0194061448030953	0.0862918644285796	-0.0471063360251986	0.356674126364267	0.309567790339062	1.23933635784891	> 1	scran
Rnf216	1.39157693601387	0.345829814727276	0.481248793960427	1.71747931610609	0.25543753002745	0.438708674379373	0.303572051476235	-0.437091744324995	-0.133519692848763	0.91160472480155	< 1	scran
E130309D02Rik	1.36891469131191	0.32129986491543	0.439832105399265	1.4795203679907	0.351458205909277	0.519989574140242	0.112097014869557	0.129432765363141	0.241529780232689	1.18224560635066	> 1	scran
Zdhhc4	1.25377623509843	0.393046070405885	0.492791822373725	1.27976507161088	0.427051661084293	0.546525799629086	0.0295991074910171	0.119712179301802	0.149311286792814	1.10903991262787	> 1	scran
Kdelr2	2.91903344094623	0.0447861792435393	0.130732354904103	2.71505094694472	0.0764977822986793	0.2076953762692	-0.104511468763943	0.77236433050607	0.667852861742127	1.58870676215962	> 1.5	scran
Rac1	3.4751679765506	0.0257535672261445	0.0894979721062404	3.14751681092853	0.045391853055886	0.142871620572599	-0.142868630556163	0.817661105985308	0.674792475429149	1.596367126654	> 1.5	scran
Aimp2	2.9137258317641	0.0446024559906315	0.129959328180024	2.56999728361604	0.103742168336595	0.266617090821487	-0.181098298253682	1.21780737116028	1.0367090729066	2.05154254454255	> 1.5	scran
Ccz1	2.57429330656955	0.0587208187990575	0.151164610790697	2.55647632396237	0.0763170330632917	0.195102688141359	-0.0100197738835415	0.378133000383983	0.368113226500445	1.29066378116435	> 1.25	scran
Bri3	2.62893709621732	0.071627906182612	0.188305259687843	2.23668085271728	0.134559652917145	0.300966999228061	-0.233120206379942	0.909652214315859	0.676532007935913	1.59829311048974	> 1.5	scran
Arpc1a	3.45426287827248	0.0206532200766132	0.0713416514274368	3.60809608538927	0.0241423572798725	0.0871079447935773	0.062859878948784	0.225199816840587	0.288059695789376	1.22099703400021	> 1	scran
Arpc1b	4.0561585737717	0.0235383353830049	0.0954752208760892	4.36477144112304	0.0217744899457648	0.0950406718602949	0.105792054908543	-0.112373372491056	-0.00658131758251585	0.995448567577987	< 1	scran
Pdap1	3.3674533930602	0.0357078657092219	0.120244573541457	3.57477619245537	0.029641721812786	0.105962521439732	0.086194942958753	-0.268612652749361	-0.182417709790611	0.881224976054317	< 1	scran
Bud31	2.36205247940733	0.0949985346223819	0.224391524244861	2.24867550692397	0.121274431725058	0.272706844236262	-0.0709655291392539	0.352298254508553	0.281332725369298	1.21531704530283	> 1	scran
Cpsf4	1.55130641882927	0.223996184850086	0.347486719351205	1.58101407869693	0.28706358142292	0.453851563710799	0.0273665346435976	0.357896153153945	0.385262687797547	1.30609758139301	> 1.25	scran
Atp5j2	2.92212907079992	0.0506993413847554	0.148150019330803	3.04747059819356	0.0475385426651402	0.144872311052985	0.0605923983148404	-0.0928693289627973	-0.0322769306479534	0.977875748564708	< 1	scran
Zfp655	1.37306316335568	0.354030764773252	0.48610660180479	1.27909806765519	0.468867014157633	0.599726891796289	-0.102271114564246	0.405304051891841	0.303032937327607	1.23373533617864	> 1	scran
Cdk8	1.04820906421809	0.556457869022792	0.583284182165174	1.19956765724428	0.493936359084588	0.592510081094866	0.194588040270805	-0.171947290576145	0.0226407496946519	1.01581715947696	> 1	scran
Rpl21	5.07437388987899	0.00503196057599853	0.0255340493617474	5.46505238764188	0.00535557444569393	0.0292684949116335	0.107005501610609	0.0899207094214192	0.196926211032029	1.14625355723956	> 1	scran
Gtf3a	2.73470659783187	0.0669201619871565	0.183007008514254	2.61979717202824	0.0909443585957565	0.238255773461085	-0.0619309361121232	0.442543210712521	0.3806122746004	1.30189425746789	> 1.25	scran
Polr1d	3.62683738984521	0.0169048865139286	0.0613112744798062	3.52193465859892	0.0251058765602109	0.0884212567919132	-0.0423439196403637	0.57058476577595	0.528240846135592	1.44216960978419	> 1.25	scran
Cdx2	0.303654337513603	5.22420052787206	1.58635115032921	0.756809165781172	1.7914158286705	1.35575991886331	1.31749958404963	-1.54411001616952	-0.226610432119894	0.85464048649125	< 1	scran
Pomp	3.11897029758321	0.0393896149546698	0.122855039076855	2.93179742394568	0.0530693767178419	0.155588661951772	-0.0892843916048419	0.430064290633114	0.340779899028269	1.26644102774197	> 1.25	scran
Ubl3	2.2026968745625	0.115494224902078	0.254398768221826	2.09515215783962	0.170967765367381	0.358203482530485	-0.0722159496881784	0.56590362804148	0.493687678353295	1.40803937469597	> 1.25	scran
Hmgb1	5.2866641641402	0.0110399429439653	0.0583644707360138	5.04725726113091	0.0229592925044818	0.115881455803674	-0.0668580589148499	1.0563454696647	0.989487410749846	1.98547942510801	> 1.5	scran
Uspl1	1.1315118834771	0.476271394490585	0.538906742626306	1.13523248463054	0.559907561579264	0.635625252295056	0.00473604146031867	0.233404762777703	0.238140804238026	1.17947170079447	> 1	scran
Hsph1	1.69562831790766	0.287002181896531	0.486649026925045	2.0307730881025	0.234308752259778	0.475827908396033	0.260209081154111	-0.292650859878114	-0.0324417787240083	0.97776401897403	< 1	scran
Brca2	1.84146096112436	0.212670264421387	0.391623989523979	2.0828488349485	0.225316896627722	0.469301035635262	0.177707325491324	0.0833371764309966	0.26104450192232	1.19834598540733	> 1	scran
N4bp2l2	1.4872016333679	0.298876340763872	0.444489382159051	1.57929035985529	0.324501845835816	0.512482636883753	0.0866761818990811	0.118677987701707	0.205354169600793	1.15296935642069	> 1	scran
Pds5b	1.12374357333927	0.502161321301287	0.564300557591876	1.28290011200499	0.445628724278595	0.571697140289652	0.191095979971528	-0.172308681374002	0.0187872985975347	1.01310752328394	> 1	scran
Rfc3	2.41087134430872	0.0996531251653994	0.240250863832072	2.24237761169005	0.153090201160745	0.34328603965198	-0.104525418425171	0.619394988829735	0.514869570404558	1.42886495464144	> 1.25	scran
Vps50	1.60887749738603	0.236557038322101	0.380591295804713	1.48075911460151	0.384808091485359	0.569808088839357	-0.119717514574645	0.701951049205532	0.582233534630886	1.4971653191242	> 1.25	scran
Bet1	1.34745168307221	0.329835032470992	0.444436769639216	1.16140595481551	0.544218129529163	0.632058176353732	-0.214361205514361	0.72244037928172	0.508079173767364	1.42215545501967	> 1.25	scran
Sgce	1.03024637780704	0.894115495685014	0.921159250770629	1.08896435160723	0.771551404500189	0.840191974933195	0.0799673353628653	-0.212698921514742	-0.132731586151874	0.912102846744797	< 1	scran
Peg10	0.891977236776673	1.37066238775846	1.22259964918651	1.5969327466551	0.715596853121079	1.14276004815239	0.840224758053454	-0.937654311858492	-0.0974295538050423	0.93469685592725	< 1	scran
Slc25a13	2.69656518017122	0.0567403756844548	0.153004121380535	2.44412879437888	0.12120108772628	0.296231068421841	-0.141802595878889	1.09495503841651	0.953152442537619	1.9360986210632	> 1.5	scran
Sem1	2.8415380984225	0.0497709201071238	0.141425965677935	2.97236780536977	0.0491056196981075	0.145959963053386	0.0649405895220612	-0.0194149206298682	0.0455256688921868	1.03205915797511	> 1	scran
Asns	6.14611666415886	0.00625847921197108	0.0384653433769872	5.89998693383242	0.0117422553197975	0.0692791529605296	-0.0589633926211737	0.90782549650296	0.848862103881792	1.80107980010852	> 1.5	scran
Ndufa4	3.98187982849504	0.0142238273171838	0.0566375710782909	4.25793062249473	0.0143031111891443	0.0609016551292047	0.0967027613518051	0.0080192792776666	0.104722040629475	1.07528719840439	> 1	scran
Phf14	1.73137579134076	0.220878911793792	0.382424400697461	1.76486887902932	0.272269434439116	0.480519851552509	0.0276421099141202	0.301779346061412	0.329421455975536	1.25650939290522	> 1.25	scran
2610001J05Rik	2.15110193507098	0.113683003042526	0.244543727829457	1.72130702930351	0.30970948868021	0.533105119907241	-0.321571438258027	1.44589901372147	1.12432757546345	2.17999915450305	> 1.5	scran
Capza2	4.20065594948831	0.0113169532179307	0.0475386268649817	4.15548214236033	0.0142672779259904	0.0592874186415447	-0.0155987518903431	0.334224503237917	0.318625751347563	1.24714200959005	> 1	scran
Lsm8	2.61272775584337	0.086810235299764	0.226811511258988	2.33791072259769	0.152546265355085	0.356639549465886	-0.160336965842884	0.813309802464896	0.652972836622009	1.57240497841687	> 1.5	scran
Ing3	1.36629751581751	0.324688671780822	0.443621325668225	1.36560218010622	0.424233861570603	0.579334686235695	-0.000734402808119401	0.385802728121676	0.385068325313552	1.30592163341797	> 1.25	scran
Fam3c	1.32602877049026	0.392934428557267	0.521042357183087	1.25322369740913	0.53772411456789	0.673888603044821	-0.0814681223242191	0.452577590646385	0.371109468322161	1.29334706431175	> 1.25	scran
Ndufa5	1.95291337561605	0.153372006154274	0.29952224226375	1.68774920997999	0.256684516609052	0.433219090121022	-0.210527414135366	0.742961091627741	0.532433677492365	1.44636701049915	> 1.25	scran
Wasl	1.60980230159978	0.227022510801421	0.365461360403088	1.48499816693707	0.373019292306112	0.553932965306739	-0.116422372930787	0.716414890145863	0.599992517215077	1.51570870500721	> 1.5	scran
Pot1a	1.28859033789822	0.372825898763223	0.480419850864507	1.05349102709248	0.66829551134726	0.704043324650518	-0.290615655974046	0.841984102380019	0.551368446405977	1.46547509097221	> 1.25	scran
Arf5	3.0961504486042	0.0349039537052717	0.108067891922637	2.90137332562226	0.0736484827613578	0.213681743356354	-0.0937396348453773	1.07726533916916	0.983525704323787	1.97729167798816	> 1.5	scran
Snd1	1.97502926006373	0.147422481073547	0.291163713711446	1.86339422561342	0.19737005886512	0.367778227998245	-0.0839410992531975	0.42094660500902	0.337005505755824	1.26313208232646	> 1.25	scran
Rbm28	2.62058411743877	0.0679538658563169	0.178078821581629	2.43109299763411	0.105770605639207	0.257138178724994	-0.108283335957826	0.638311215993206	0.530027880035371	1.44395709967749	> 1.25	scran
Impdh1	1.20733858392927	0.483349122869079	0.583566045548209	1.72998893325314	0.313730799365013	0.542750810922133	0.518932489246531	-0.623538456202602	-0.104605966956074	0.930058928312504	< 1	scran
Calu	2.24021910453928	0.118423387404512	0.265294334887843	2.14244698976238	0.156704327596469	0.335730714941792	-0.0643803335169391	0.404090995705383	0.339710662188447	1.26550276727065	> 1.25	scran
Atp6v1f	2.60657626988544	0.0676322640484608	0.176288654547344	2.57317617465926	0.0772934750410929	0.198889728432361	-0.0186058388425923	0.192634979859699	0.174029141017112	1.12820492585328	> 1	scran
Tnpo3	2.51540406498874	0.068968335039608	0.173483230314135	2.57683110935975	0.0816132959217659	0.210303679868589	0.0348078154738508	0.242870066907313	0.277677882381162	1.21224212558056	> 1	scran
Nrf1	2.02429985288929	0.153360296748103	0.310447226146242	1.99822206830603	0.189733707576689	0.379130081581263	-0.0187060845490821	0.307050973115475	0.288344888566396	1.22123842524741	> 1	scran
Zc3hc1	3.06890135480148	0.0330912581559624	0.101553806986919	3.08639931939724	0.0457722854115033	0.14127155054132	0.00820245706450048	0.468024182434593	0.476226639499087	1.39110048882281	> 1.25	scran
Tmem209	1.34509653988232	0.32635616342255	0.438980546188942	1.0982923872624	0.62461553308567	0.686010484953835	-0.292447541621581	0.936521161404368	0.64407361978278	1.56273550367895	> 1.5	scran
Mest	2.7342528363365	0.0852412687266959	0.23307118078889	2.87107669095938	0.167219364039517	0.480099618370908	0.0704452125955059	0.972117950106476	1.04256316270198	2.05988409526174	> 1.5	scran
Mkln1	1.96566612861466	0.147206814633311	0.289359449425957	1.88578431009893	0.189249705080737	0.356884124532105	-0.0598536238736891	0.362446592466677	0.30259296859299	1.23335914980522	> 1	scran
Chchd3	3.52742633183021	0.0221941596910112	0.0782882633069177	3.34239067995978	0.0367432097249427	0.122810161736456	-0.0777355786605747	0.727297572651715	0.649561993991137	1.56869186451354	> 1.5	scran
Exoc4	1.64925052677335	0.277622504350624	0.457869061544402	1.92827975019237	0.218307053751989	0.420957071074118	0.225503803768253	-0.346765772703729	-0.121261968935471	0.919383086627913	< 1	scran
Akr1b3	4.01152832226603	0.0683153144012888	0.274048818565278	3.35579047867426	0.125490979572517	0.42112143440896	-0.257499340206156	0.877302733269614	0.619803393063464	1.53666575398372	> 1.5	scran
Cald1	0.973998791244282	1.26731549077006	1.2343637561352	0.987616320968206	1.28265448587829	1.26677050441648	0.0200306962123434	0.0173568781584609	0.0373875743707925	1.02625380737259	> 1	scran
Cnot4	1.31624863077519	0.347862596735333	0.457873666650784	1.34053994451295	0.40167263232882	0.538458208254446	0.0263821779318097	0.207502603505769	0.233884781437577	1.17599732737005	> 1	scran
Nup205	1.28123372884812	0.367427320457759	0.470760275870769	1.27648710186489	0.488342081228875	0.623362367986514	-0.00535472283674255	0.410433199107304	0.405078476270554	1.32416093697259	> 1.25	scran
1810058I24Rik	3.00269002971088	0.0432996901346478	0.130015547856877	2.61809898733058	0.0988500062091179	0.258799101153713	-0.197735906959594	1.19088435593749	0.993148448977904	1.99052425205794	> 1.5	scran
Mtpn	2.37265823159802	0.0893913844856199	0.212095204233749	2.62206858410979	0.0823055462211208	0.215810787044397	0.144201118699658	-0.119146140587929	0.025054978111732	1.0175184668794	> 1	scran
Trim24	1.89884640534792	0.199440805757076	0.378707457091516	2.11054624548994	0.264054079978755	0.557298347105463	0.152493228519324	0.40487281653605	0.557366045055379	1.47158007234801	> 1.25	scran
Ubn2	1.82247938329526	0.169851479447741	0.309550819515706	1.91552668066957	0.193649827527997	0.370941411336938	0.0718386264418577	0.189176431950091	0.261015058391948	1.1983215289731	> 1	scran
Luc7l2	3.60537772313873	0.0214997363786158	0.0775146705928168	3.86703420377553	0.0164657878631327	0.063673764858846	0.101077111434173	-0.384847425790979	-0.28377031435681	0.821441468716589	< 1	scran
Mkrn1	5.4280205114629	0.00663644357593771	0.0360227518533561	4.85923788833537	0.0181530873983606	0.0882101700763771	-0.159696109829062	1.45173271289653	1.29203660306746	2.44873491163221	> 1.5	scran
Ndufb2	1.63835250646439	0.241931714112753	0.396369430209856	1.73381293200119	0.254080088192127	0.440527342671512	0.0817024494731355	0.0706834180185713	0.152385867491701	1.11140594883485	> 1	scran
Mrps33	2.12519777218241	0.142235104178107	0.302277726525446	2.21950263068039	0.150083681525923	0.333111125968985	0.0626393130623093	0.0774895507891156	0.14012886385143	1.10200354421729	> 1	scran
Agk	2.32357319918465	0.100993967260007	0.234666875604686	1.68861668109003	0.303947039526493	0.513250041112366	-0.460503223541506	1.58955084877812	1.1290476252366	2.18714311421172	> 1.5	scran
Ssbp1	2.93198079521732	0.055668249307349	0.163218237872517	2.65326327693436	0.103970273919442	0.275860509683261	-0.14410781586933	0.901244489037795	0.757136673168463	1.69013287533912	> 1.5	scran
Cul1	2.90495390503758	0.0467275517975523	0.135741384067146	2.98415599635038	0.0610720942573177	0.18224865628765	0.0388076827054662	0.386239866409795	0.425047549115252	1.34261675273252	> 1.25	scran
Ezh2	3.56959788018839	0.033635699999148	0.120065923415611	3.34124731530237	0.0691584179345709	0.231075378254444	-0.0953747886870905	1.03991158362783	0.944536794940738	1.92457086641121	> 1.5	scran
Pdia4	2.93161678734322	0.0624757852815832	0.18315506093394	2.7809959374838	0.0926551599698546	0.257673623463077	-0.0760948936021741	0.568574192037697	0.49247929843552	1.40686051561531	> 1.25	scran
Malsu1	1.30213455946719	0.369673763878364	0.481364983674331	1.20019493013626	0.512540376505097	0.615148361371545	-0.117609800105678	0.47141300296768	0.353803202861999	1.2779250303502	> 1.25	scran
Igf2bp3	2.54297940044309	0.0880847674018849	0.223997748995815	2.48722925082624	0.114852874325316	0.285665428563396	-0.0319802868667337	0.382822503322571	0.350842216455832	1.27530490750036	> 1.25	scran
Tra2a	3.04583743123221	0.0442342109523163	0.134730215459587	3.16633085363319	0.0523384589415988	0.165720877378398	0.05597307089148	0.242708857538765	0.298681928430241	1.23002013181005	> 1	scran
Mpp6	3.73211556295126	0.0274762388172726	0.102544498501308	3.16912444715904	0.0865086572802497	0.274156700677742	-0.235909345674511	1.65465998722527	1.41875064155076	2.67353885078725	> 1.5	scran
Cycs	3.03925528159193	0.0452739697594202	0.137599151709951	2.92955205020551	0.0665170927436427	0.194865285420848	-0.0530377758514696	0.55504330224299	0.502005526391518	1.41618086303039	> 1.25	scran
Hnrnpa2b1	5.393878088053	0.00504779965683804	0.0272272159619002	5.36524347860356	0.00596863062306109	0.032023156526572	-0.00767927127375369	0.241745321342117	0.234066050068361	1.17614509582555	> 1	scran
Cbx3	2.86362203512073	0.0689456071819436	0.197434159950992	3.2639455393127	0.0844424537432458	0.275615570223886	0.188775899204122	0.292509866946634	0.481285766150754	1.39598725110336	> 1.25	scran
Snx10	1.84709131138719	0.190318770557166	0.351536147490033	1.77513548158096	0.276805096044551	0.491366547471108	-0.057326050108114	0.540452646341472	0.483126596233361	1.3977696205055	> 1.25	scran
Skap2	2.63931649071331	0.0729808593335116	0.192619585545366	2.40603792092406	0.132191321292054	0.318057331845739	-0.133504979589018	0.857037419679766	0.723532440090749	1.65122010280118	> 1.5	scran
Hibadh	2.83785042942624	0.0502987223411926	0.142740250795544	2.69939273304796	0.0908479699481402	0.245234349890169	-0.072163664391586	0.852932522943526	0.780768858551946	1.71804623099222	> 1.5	scran
Tax1bp1	3.28638064802917	0.0312982143541573	0.102857845971371	3.18200061929954	0.0409750844375157	0.130382744056026	-0.0465654749773197	0.388666572354065	0.342101097376751	1.26760134654498	> 1.25	scran
Gars	3.94254327986843	0.0235682967274842	0.0929190298808881	3.96991567656118	0.0262617552412234	0.104256953826145	0.00998177146105249	0.156115844706402	0.166097616167446	1.12201939645507	> 1	scran
Lsm5	2.3513700897822	0.111516385987046	0.262216294530547	2.49425924926085	0.101673589581777	0.253600291219898	0.0851097970187246	-0.133310734503932	-0.0482009374852132	0.967141617472421	< 1	scran
Fkbp9	2.67965462935911	0.0633841579093751	0.169847652169886	2.63736983237225	0.090627458656396	0.239018125444942	-0.0229471778766464	0.515825928263741	0.492878750387092	1.40725009967091	> 1.25	scran
Nt5c3	1.35482354044293	0.325399094020716	0.440858352618067	1.24563392212631	0.495483514381696	0.617191073368198	-0.121224820676478	0.606626822928164	0.485402002251687	1.39997590995604	> 1.25	scran
Smarcad1	2.29759657997054	0.104647771539256	0.240438361990132	2.09550450096919	0.167246118043387	0.350464993129542	-0.132827886527187	0.676431134884016	0.543603248356836	1.4576084707478	> 1.25	scran
Mad2l1	3.03536332216938	0.0756785730864444	0.229711965020708	2.61897589004024	0.152522965033812	0.399453968101004	-0.212866433788121	1.01106969017679	0.798203256388671	1.73893409542247	> 1.5	scran
Gadd45a	1.44654654580678	0.431526381544112	0.624222996647136	1.33520361334819	0.642561268358827	0.857950127310299	-0.115552981829009	0.574385260296483	0.458832278467465	1.37442890107954	> 1.25	scran
Serbp1	6.65585510980337	0.00222479965623614	0.0148079441602481	6.60598716755432	0.00238107999492024	0.0157293838913634	-0.0108498609116762	0.0979406634200864	0.087090802508409	1.0622260403702	> 1	scran
Krcc1	1.88884275535932	0.207778311129774	0.392460557698269	1.79577594318271	0.297193409359767	0.533692775000722	-0.0728952455508319	0.516357055784391	0.44346181023356	1.35986346788773	> 1.25	scran
Chmp3	2.16414114356204	0.110873644453039	0.239946215697491	2.33209776818697	0.122879343667191	0.286566643122535	0.107833678040425	0.148325949186802	0.256159627227222	1.19429532276442	> 1	scran
Kdm3a	3.27328315597068	0.0395167558728046	0.129349531377057	2.29275603813489	0.210872373724054	0.483478908131662	-0.513655555994584	2.41583368193296	1.90217812593837	3.73777085223687	> 1.5	scran
Mrpl35	2.76047459892675	0.0565982159666632	0.156237937520544	2.37043563380631	0.102134596720501	0.242103487510713	-0.219764106906946	0.851643158867051	0.631879051960108	1.54958194759118	> 1.5	scran
Immt	4.29219133571801	0.00924267378340431	0.039671324331996	4.11422165579053	0.0165487977759318	0.0680854221870368	-0.0610948675659172	0.840344243316389	0.779249375750471	1.71623769393864	> 1.5	scran
Ptcd3	2.77687944987264	0.0584011545520798	0.162172965924507	2.68330656197049	0.0802141868874828	0.21523925403831	-0.049452659313756	0.457860527492804	0.408407868179043	1.32722030957062	> 1.25	scran
Polr1a	1.67001084003288	0.210398144998335	0.35136718287003	1.77063935611386	0.244689569736039	0.433256982205197	0.0844129265779855	0.217830620679825	0.302243547257805	1.23306046588152	> 1	scran
Usp39	2.61050877966047	0.0769831012903245	0.200965061803883	2.47148268368678	0.103398138416252	0.255546708621215	-0.0789542124181955	0.425596514663285	0.346642302245088	1.27159769129719	> 1.25	scran
Tmem150a	1.0901132067408	0.60160370168196	0.655816140427659	1.50042515197785	0.345068834317963	0.517749958174349	0.460893387893043	-0.801929264629312	-0.341035876736274	0.789474253922331	< 1	scran
Rnf181	2.48381030683336	0.0865477531497379	0.214968201306589	2.31395468447543	0.127189817620917	0.294311474301497	-0.102194384905428	0.555414906394397	0.453220521488968	1.36909306824291	> 1.25	scran
Mat2a	4.42388469365542	0.014284690473083	0.0631938235374771	4.28591709893248	0.0183703871041809	0.0787339562038178	-0.0457098382226386	0.362912251838998	0.317202413616367	1.2459122078145	> 1	scran
Capg	1.20039004196335	0.607021735780984	0.728662846886802	1.7050282769219	0.397165848128128	0.677179001686126	0.506292409742466	-0.612006603975844	-0.105714194233382	0.929344764288944	< 1	scran
Tgoln1	1.48236457523544	0.281954089835745	0.41795875461526	1.58351872481208	0.306362774777848	0.485131190446108	0.0952336169386296	0.119780740499674	0.2150143574383	1.16071546555516	> 1	scran
Tcf7l1	1.01391323362758	0.69298804796362	0.702629752576061	1.17919258745302	0.564184847192788	0.665282589763049	0.21786516268705	-0.296662551548895	-0.078797388861853	0.946846596410007	< 1	scran
Kcmf1	2.28584627547714	0.100089773181494	0.22878983524027	2.3842234778565	0.123764408732135	0.295082009022183	0.0607910840072791	0.306301922220317	0.367093006227589	1.2897513943847	> 1.25	scran
Tmsb10	4.71593938297566	0.0135750406823785	0.0640190689795257	4.91732754424435	0.0175110231357885	0.0861074363935128	0.0603292820431374	0.367306858583765	0.427636140626898	1.34502793880135	> 1.25	scran
Suclg1	4.06823516304061	0.0121734753228676	0.049524560364897	4.09867567844123	0.0145835436713849	0.0597732157513908	0.0107547602362404	0.260600232253944	0.271354992490188	1.20694086552171	> 1	scran
Mrpl19	2.94107678509924	0.0460967402270536	0.135574052550538	2.51993155944231	0.089403453492597	0.225290583979128	-0.222959899228598	0.955665828398494	0.732705929169893	1.6617529662997	> 1.5	scran
Pole4	3.43668685632132	0.0309752242471709	0.106452146041858	3.38272290679649	0.0442502701991414	0.149686402634569	-0.0228333976685108	0.514571537657185	0.491738139988663	1.40613795212462	> 1.25	scran
Hk2	2.54406151523511	0.099373523101025	0.252812355754645	2.78668006132952	0.10320328422242	0.287594534406341	0.131413820854155	0.0545554630744163	0.185969283928569	1.13758100765238	> 1	scran
M1ap	1.86888243429837	0.202070817682755	0.377646601651609	1.98830305686156	0.20954795553113	0.416644840541635	0.089361852640836	0.0524194576857027	0.141781310326536	1.10326648967439	> 1	scran
Dok1	1.03399886610997	0.770749883080843	0.796954505159981	1.3653037531916	0.514863353983301	0.702944869574215	0.400987354499244	-0.582073177242558	-0.181085822743312	0.88203889308977	< 1	scran
Htra2	1.61819396369905	0.23538463923935	0.380898002364595	1.52487112211704	0.319005384661595	0.486442098870304	-0.0856972305351121	0.438560600340603	0.352863369805489	1.2770928066057	> 1.25	scran
Aup1	1.69412076956589	0.208674326135269	0.353519509980927	1.45450570049723	0.350901070505835	0.510387607361318	-0.220007773742317	0.749811236960004	0.529803463217682	1.44373250401047	> 1.25	scran
Dqx1	0.360934225086543	4.14867985440157	1.49740054838058	0.475670966728477	4.00926208252249	1.9070895706613	0.398228019715832	-0.0493156030314141	0.348912416684421	1.27360015509798	> 1.25	scran
Mrpl53	1.73775416625446	0.198980262743265	0.345778780584516	1.69241189030754	0.272761124680426	0.461624170622811	-0.0381432770553315	0.455012704677862	0.416869427622531	1.33502746999821	> 1.25	scran
Ino80b	1.50050879220237	0.281961606529801	0.423085869661472	1.73818209765287	0.259607939688111	0.45124587317442	0.21212745912557	-0.119164224065791	0.0929632350597757	1.06655860082371	> 1	scran
Rtkn	0.844878763047833	1.71227062896498	1.44666109100307	1.17005905035112	1.05376138585743	1.23296304643302	0.469765101345762	-0.700362522056539	-0.230597420710786	0.8522818883434	< 1	scran
Dctn1	1.7030537228572	0.225821359557891	0.38458590709574	1.79767475636185	0.24395299989326	0.438548149646859	0.0780080798243889	0.111421272775017	0.189429352599409	1.14031258440701	> 1	scran
Slc4a5	1.72848485092763	0.335090751236066	0.579199287197501	2.00777840122014	0.25334448137654	0.508659577776134	0.216092088274365	-0.403451464733594	-0.187359376459236	0.878211677775574	< 1	scran
Mthfd2	2.64730706643637	0.202984337589759	0.537361871277275	2.66373719323278	0.20721473360629	0.551965592892897	0.00892620618782102	0.0297581743665315	0.0386843805543516	1.02717669860147	> 1	scran
Dguok	1.71798271240479	0.230457675935438	0.395922303198068	1.46711465550997	0.372988252741616	0.547216531930284	-0.227733896573648	0.694628372711841	0.466894476138198	1.38213110883154	> 1.25	scran
Tex261	2.83145820038791	0.0553679810051851	0.156772123856053	2.60296999457588	0.0799161225314739	0.208019269032276	-0.121386550745958	0.529434671462941	0.408048120716987	1.32688939790902	> 1.25	scran
Nagk	1.17975770704127	0.513529820620885	0.605840763673011	1.30218530769922	0.494414298479173	0.643819035395997	0.142444169827182	-0.0547275894825668	0.0877165803446149	1.06268688738066	> 1	scran
Zfp638	2.80564045764596	0.0577458315949955	0.16201404138333	2.77815006953392	0.0610499480094999	0.169605917307634	-0.0142056070500049	0.0802732578131652	0.0660676507631547	1.04685937008596	> 1	scran
Exoc6b	1.48515336170036	0.320132911267711	0.475446469360163	1.55298040071557	0.346668924500691	0.538370045286717	0.0644277063681638	0.114887517961403	0.179315224329565	1.13234628918632	> 1	scran
Spr	3.27536434996341	0.0289917729488415	0.0949586195588692	3.29885399137985	0.0367472269527586	0.121223736305249	0.0103095247632274	0.341991822333225	0.35230134709645	1.27659539353452	> 1.25	scran
Smyd5	2.22496806040279	0.130769758345777	0.290958535585945	1.91161122280433	0.216046390061471	0.41299670388787	-0.21899548363885	0.724312181488877	0.505316697850027	1.41943491383114	> 1.25	scran
Pradc1	1.28625483926214	0.387450064856983	0.498359520894723	1.24147668712547	0.516875523478648	0.641688912544515	-0.0511193346174012	0.415806499734029	0.364687165116631	1.28760239473797	> 1.25	scran
Cct7	5.88537834328391	0.00335098399464457	0.0197218086307721	5.83400798516638	0.00414253551778913	0.0241675852896171	-0.0126478014277883	0.305929271266193	0.293281469838407	1.2254243889127	> 1	scran
Tprkb	1.25170197954965	0.405525368225615	0.507596906165603	1.26735536750662	0.469245705854009	0.594701063993509	0.0179300053514886	0.21055137563349	0.228481380984975	1.17160104163339	> 1	scran
Dusp11	2.17110367934174	0.123055064489221	0.267165303274182	1.76156623573124	0.280240795091993	0.493662722508532	-0.301569900485674	1.18736295145053	0.885793050964861	1.84778006896316	> 1.5	scran
Fam136a	3.60023247683208	0.0333477842023667	0.120059775715748	3.54854662478813	0.0343253228808942	0.12180500865376	-0.0208618061053844	0.0416823865918161	0.0208205804864373	1.01453636680235	> 1	scran
Snrpg	3.89045022628587	0.0188084050165582	0.0731731635527452	4.30595237506966	0.014560372046326	0.0626962685947753	0.146395240803558	-0.36933029143273	-0.222935050629174	0.856820527509134	< 1	scran
Tia1	1.8849533253833	0.16517448638516	0.311346197380186	1.82575932730339	0.207865385832543	0.379512167007284	-0.0460321994544545	0.331658679059619	0.285626479605167	1.21893946417422	> 1	scran
Pcbp1	4.95568808611815	0.00633969770369026	0.0314175643797684	4.86022987863828	0.00895836513533962	0.0435397138945291	-0.0280608343914172	0.498821420551818	0.470760586160402	1.38583988778477	> 1.25	scran
Snrnp27	2.46134377585772	0.0814467282579661	0.20046839766172	2.45656993486674	0.110594282718101	0.27168258989344	-0.00280086202889454	0.44134815444927	0.438547292420379	1.35523899558418	> 1.25	scran
Gmcl1	1.78216304763441	0.211045305190249	0.376117144286788	1.87981079818608	0.208367318605275	0.391691135503276	0.0769581297575813	-0.0184237204708007	0.0585344092867847	1.04140728880099	> 1	scran
Anxa4	2.75406164196834	0.0678617902082039	0.186895553367717	2.65642582419767	0.0841751980843523	0.223605169948228	-0.0520744217588708	0.310795721915544	0.258721300156676	1.19641781689843	> 1	scran
Nfu1	3.93621146478164	0.0149300830841439	0.0587679642059496	3.67952374765062	0.034337010280461	0.12634384475028	-0.0972886827501309	1.20154223559516	1.10425355284504	2.14987615203947	> 1.5	scran
Aplf	1.3901406428445	0.332038814868818	0.461580651551064	1.26364505549461	0.485024761694162	0.61289914190728	-0.137639567524336	0.546706501827423	0.40906693430309	1.3278267619055	> 1.25	scran
Isy1	2.71807451404326	0.0680517412411244	0.184969703503767	2.30714019043228	0.145407949193337	0.335476523592283	-0.236479336877352	1.09540215940106	0.858922822523711	1.81368363163025	> 1.5	scran
Cnbp	6.01727984210033	0.00542419148373635	0.032638878074779	5.86035562217805	0.00716015018944219	0.0419610264183368	-0.0381232389707627	0.400581740293074	0.362458501322313	1.28561485239167	> 1.25	scran
Copg1	3.29722190604601	0.0361894452871121	0.11932463176832	3.23735981484661	0.0466023386649219	0.150868538471691	-0.0264332628437305	0.364833361865555	0.338400099021823	1.26435368989545	> 1.25	scran
Hmces	3.97916409027762	0.0310386894346929	0.123508038407809	2.73106356004793	0.141209931309138	0.385653297715257	-0.543002502874648	2.18570200892866	1.64269950605401	3.12249552892967	> 1.5	scran
H1fx	1.28399424378752	0.471898356280009	0.605914773116321	1.29112234497977	0.651904988306953	0.841689097206884	0.0079869801244831	0.466185568353065	0.474172548477557	1.38912126680447	> 1.25	scran
Rab7	4.70497766088327	0.00983599767749261	0.0462781493451024	4.55556679243682	0.0128393025148621	0.0584903001747563	-0.0465573113201394	0.384423531908366	0.337866220588227	1.26388589436855	> 1.25	scran
Rpn1	3.96607812143127	0.0205656817975074	0.0815651006294116	3.88911256043652	0.0281722323872421	0.10956498283276	-0.028272104687406	0.454034987259128	0.425762882571721	1.34328262930202	> 1.25	scran
Eefsec	1.42683310027878	0.297899988270753	0.425053563837373	1.5347708278232	0.313311802728481	0.480861814840369	0.105206658712518	0.0727710515272644	0.177977710239771	1.13129698407693	> 1	scran
Ruvbl1	4.42571846543324	0.0166519702082124	0.0736969320363297	4.22474751224588	0.0232056878365109	0.098038171957254	-0.0670465566980908	0.47878557837229	0.411739021674203	1.33028837494789	> 1.25	scran
Sec61a1	2.92592644465425	0.0526358335150785	0.154008577218187	2.91551008787452	0.060132695635641	0.1753174807368	-0.00514518718626925	0.192104338840037	0.186959151653768	1.13836179713825	> 1	scran
Abtb1	1.96735419721641	0.154162790026003	0.303292812012249	1.84239016309811	0.229708733250278	0.42321311051804	-0.0946781065611891	0.575351120528559	0.48067301396737	1.39539446289597	> 1.25	scran
Mcm2	4.67116523696552	0.0180616343837374	0.0843688786560953	4.57208706984092	0.0246527271636109	0.112714415101061	-0.0309296014902062	0.448818803858876	0.417889202368665	1.33597147308912	> 1.25	scran
Chchd6	1.6113584074799	0.268040030944509	0.431908557403607	1.08648662039815	0.643270186454937	0.698904450884313	-0.568607013676335	1.26297634707853	0.694369333402198	1.61817690088322	> 1.5	scran
Txnrd3	1.04951456167174	0.600699273664397	0.630442634896421	1.17503870053054	0.597558408520454	0.702154255838971	0.162986089817204	-0.00756318279844197	0.155422907018763	1.11374805092985	> 1	scran
Zxdc	1.36770850613881	0.407502122326959	0.557344118976197	1.55338997228664	0.39502941811042	0.613634736850954	0.18365927040155	-0.0448474773420309	0.138811793059528	1.10099795791899	> 1	scran
Klf15	2.30720870829341	0.150854466421731	0.348052738613175	1.73383755579155	0.34648847561333	0.600754731667358	-0.412179777000265	1.19964995668168	0.787470179681415	1.7260451219579	> 1.5	scran
Aldh1l1	1.46004658338341	0.420027998395456	0.613260443982657	1.60820655041766	0.449201385059364	0.722408609909156	0.139438311706778	0.0968768772812463	0.236315188988029	1.17798011757886	> 1	scran
Chchd4	4.65498320239927	0.0114889212520852	0.0534807354421445	4.29501480692844	0.0199088546662927	0.0855088255807136	-0.116112856781239	0.793166883806979	0.677054027025744	1.59887153521322	> 1.5	scran
Tmem43	1.86316776679002	0.272574617698767	0.507852241741455	1.95069020935613	0.246532126623099	0.480907805695424	0.066227094668266	-0.144875561403117	-0.0786484667348532	0.946944339649586	< 1	scran
Xpc	1.39888240901505	0.320790077004409	0.448747595708052	1.42590278811926	0.380999399501529	0.543268106020994	0.027600934734898	0.248159208253896	0.275760142988791	1.21063179216326	> 1	scran
Lsm3	3.54890396068752	0.0318573477188838	0.113058667496547	3.51679682291864	0.0445465200918113	0.156661060330963	-0.0131115451051103	0.48368657455413	0.470575029449007	1.38566165513801	> 1.25	scran
Slc6a6	3.23147844663997	0.0401817973938876	0.129846612225602	2.77433238938652	0.0842598132709246	0.233764729081187	-0.22005372358703	1.06830261923869	0.848248895651662	1.80031442541629	> 1.5	scran
Ccdc174	2.01503984297486	0.133198644828315	0.268400576359312	1.8614226681209	0.223718519260268	0.416434723029505	-0.114402683765883	0.748105282201423	0.63370259843554	1.55154183600566	> 1.5	scran
Mrps25	2.98479318845255	0.0485857109453694	0.145018299085863	3.02749607886037	0.0504353295423776	0.152692762425579	0.020494118456663	0.0539026044234327	0.0743967228800988	1.05292065475938	> 1	scran
Rbsn	1.3472162232271	0.384416702662744	0.517892418306717	1.17107607970375	0.550112454574175	0.644223536698932	-0.202146612121694	0.517055544381572	0.314908932259878	1.24393312959719	> 1	scran
Trh	6.71607313096682	0.0177685469409073	0.11933486068615	5.34022662902066	0.05396512544319	0.288185999930164	-0.330716971356205	1.60270167070602	1.27198469934982	2.41493557099037	> 1.5	scran
Slc25a26	1.67217469719783	0.216383074476202	0.361830302040978	1.4366843241232	0.366551150329158	0.526618291667226	-0.218982478016869	0.760426877378213	0.541444399361341	1.45542893642884	> 1.25	scran
Suclg2	3.01238781927997	0.0692712504099581	0.208671870961251	3.17591901111586	0.0725619471212364	0.230450867345918	0.0762666062185328	0.0669564534999445	0.143223059718471	1.10436958409555	> 1	scran
Tafa4	1.49540683094495	0.444114940648549	0.664132515970551	2.75342486676896	0.172395149868393	0.474677092557994	0.880689213600017	-1.36521391990662	-0.484524706306609	0.714732498625383	< 1	scran
Tmf1	2.54002037014876	0.0827154727691771	0.210098985760195	2.91679182900279	0.0609609076810666	0.177810277412729	0.199542357985235	-0.440272841314129	-0.240730483328891	0.846316686248452	< 1	scran
Uba3	3.17448817361926	0.0395269979356157	0.125477987485285	3.07950916155576	0.0501078551571961	0.154307599022494	-0.0438235830538853	0.342198398181647	0.298374815127757	1.22975831948683	> 1	scran
Arl6ip5	2.7033115239099	0.0707698932304721	0.191313067915809	2.67684184935295	0.0989983535968435	0.265002935925072	-0.014195869033896	0.484268789764279	0.47007292073038	1.38517947995947	> 1.25	scran
Frmd4b	1.39664593475064	0.392394845969204	0.548036666439991	1.21550059885843	0.587557584204523	0.71417659546441	-0.200415723729586	0.582424159305312	0.38200843557573	1.30315476901145	> 1.25	scran
Mitf	1.6085695802473	0.295615765147496	0.475518527257792	1.21407196839626	0.640984889488386	0.778201786493424	-0.405924397559195	1.11656713704005	0.710642739480853	1.63653305157454	> 1.5	scran
Rybp	1.42762403993488	0.302988036763512	0.432553005096262	1.36772923643328	0.40146569359037	0.549096366548515	-0.06183344616107	0.406015879346846	0.344182433185782	1.26943139934103	> 1.25	scran
Shq1	2.09446056679043	0.143876019129527	0.30134264857358	1.86954024861364	0.213518683965258	0.399181773504065	-0.163895191531616	0.569536170924671	0.405640979393051	1.3246773246124	> 1.25	scran
Ppp4r2	3.52962360093003	0.0232988257850979	0.0822360853650387	3.56980622683519	0.0288660848270374	0.103046329359911	0.0163314225466709	0.309118197096907	0.325449619643579	1.25305489557896	> 1.25	scran
Trnt1	2.6206997877067	0.0910240530218286	0.238546716430509	2.67380910603761	0.109625715711807	0.293118236926119	0.0289443730330235	0.268266529969679	0.297210903002702	1.22876659679995	> 1	scran
Crbn	1.97067430996417	0.150136991331793	0.295871111792878	1.78649444036204	0.246251495622557	0.439926927860534	-0.141557940084818	0.713853009355106	0.572295069270282	1.48688706104062	> 1.25	scran
Arl8b	1.88455820807611	0.170948639876864	0.322162662439392	1.91390391385354	0.208309721627709	0.398684791517015	0.0222920461894655	0.285167225967488	0.307459272156955	1.23752637409377	> 1	scran
Edem1	1.00418304231073	0.578246894952468	0.580665726180102	1.27008800106516	0.470930976694623	0.598123782829738	0.338906193553875	-0.296169991224294	0.0427362023295839	1.03006558827655	> 1	scran
Rad18	1.60921038778893	0.253335743652062	0.407670510283132	1.56226119151782	0.340227447616291	0.531524137700093	-0.0427172808812971	0.425448889959953	0.382731609078654	1.30380815951329	> 1.25	scran
Thumpd3	2.84352779366157	0.053020953344025	0.150766554480168	2.50553154446399	0.0881423515293339	0.22084344215998	-0.182565204468551	0.733272775617239	0.550707571148693	1.46480393427728	> 1.25	scran
Gt(ROSA)26Sor	1.26867514748352	0.466562602044825	0.591916377959514	1.05573396717156	0.721267113507776	0.761466191133947	-0.265076367104481	0.628462974207338	0.36338660710286	1.28644217238745	> 1.25	scran
Setd5	3.29491967585151	0.027928343269875	0.092021647753846	3.37408922469961	0.031229016452088	0.105369487908957	0.0342548294980085	0.16115713844211	0.195411967940123	1.14505108831365	> 1	scran
Mtmr14	2.62756421238403	0.0662376709409632	0.174043733676145	2.68663405911657	0.0732415836770988	0.19677333325053	0.0320738070339954	0.145011040894712	0.177084847928704	1.13059705795946	> 1	scran
Ogg1	1.76664683506944	0.218281776777931	0.385626810098066	1.6388883731107	0.275037339237832	0.450755497448186	-0.108296070102289	0.333435800924594	0.225139730822304	1.16889045482485	> 1	scran
Tada3	3.55366200284394	0.0306756807180742	0.109011000979193	3.21909430914669	0.0637670248860098	0.205272066921769	-0.142651625995378	1.0557152135863	0.913063587590919	1.88303992329131	> 1.5	scran
Arpc4	3.88801813008893	0.0142653262980849	0.0554638472785887	3.82816591745806	0.0224303902369387	0.0858672554203326	-0.0223815869718565	0.652941973404608	0.630560386432744	1.54816623140171	> 1.5	scran
Rpusd3	1.41403182681585	0.297679727159105	0.420928608400834	1.2097866130166	0.542192779660985	0.655937566508119	-0.225061990836592	0.865044927783586	0.639982936946991	1.55831072874832	> 1.5	scran
Jagn1	3.6795863837358	0.0231503320188351	0.0851836464754685	3.58313449937816	0.0236400486489001	0.084705473880852	-0.0383214057051426	0.0302001198782306	-0.00812128582691128	0.994386568145399	< 1	scran
Creld1	1.23339949585574	0.454916108342007	0.561093298685687	1.31143334660556	0.45440890267226	0.59592698795884	0.0885043229805046	-0.0016094205514608	0.0868949024290378	1.06208181305096	> 1	scran
Emc3	2.57781770390213	0.0631045045221667	0.162671908953213	2.51814057878403	0.0850817584300743	0.21424782841707	-0.0337914181159007	0.431106859295273	0.397315441179373	1.31705486088991	> 1.25	scran
Brk1	4.29164838297731	0.0107978891938297	0.0463407436982673	4.20710167408203	0.0136373586079551	0.057373754229585	-0.0287051956671306	0.33681492149811	0.308109725830985	1.23808445119387	> 1	scran
Irak2	1.02877123192767	0.603167662031129	0.620521538726698	1.05940591840471	0.699791207339296	0.741362946702829	0.0423332679314496	0.214365455018295	0.256698722949745	1.1947416816894	> 1	scran
Sec13	3.95608248786627	0.0129324145474499	0.0511616987169936	3.71311612964914	0.0211584731529787	0.0785638679430737	-0.0914420709552548	0.710243864030856	0.618801793075603	1.53559928448932	> 1.5	scran
Vgll4	1.04487564216622	0.6551535573506	0.684553993954189	1.36545564933781	0.482900341472966	0.659378999331421	0.386051207961293	-0.440107606881625	-0.054056398920322	0.963224238197268	< 1	scran
Tamm41	2.59940567450075	0.0819738613563639	0.21308332037047	2.21373372973713	0.156020177623204	0.345387129724065	-0.231700100962943	0.928496758224554	0.696796657261612	1.62090176332699	> 1.5	scran
Tsen2	1.68273416158433	0.218493639835663	0.367666711840372	1.11176897021858	0.59696732018885	0.663689742820503	-0.597950255903428	1.45006067141727	0.85211041551385	1.80513960455755	> 1.5	scran
Mkrn2	1.6810332558959	0.218459997309608	0.36723852056038	1.49933423461563	0.322686908003521	0.483815528231944	-0.165026238075178	0.562765917393693	0.397739679318517	1.3174422102934	> 1.25	scran
Raf1	3.26651734160769	0.0295974372517948	0.096680542050133	3.29785664546785	0.0402917137738476	0.132876296026372	0.0137753887465792	0.445010907725789	0.458786296472373	1.37438509558076	> 1.25	scran
Rpl32	6.98401134460516	0.00260927299068993	0.0182231921681503	7.11053725756955	0.00214278293111688	0.0152363378665907	0.025902668595847	-0.284162182472959	-0.258259513877108	0.836095988342817	< 1	scran
Washc2	3.35621899633808	0.0369240848609136	0.123925315032597	3.37916258445474	0.0422490721336312	0.142766483781896	0.00982890974483925	0.194357492350772	0.204186402095618	1.15203648055559	> 1	scran
Hnrnpf	6.74551692492532	0.00206615607674071	0.0139372907851918	6.67791061718896	0.00270909892347492	0.0180911204640883	-0.0145322212669748	0.390863835877303	0.376331614610319	1.29803709651447	> 1.25	scran
Bms1	2.28776614649214	0.104768303789403	0.239685378634799	2.23245949962671	0.136423211006956	0.304559293382059	-0.0353055857975192	0.380886809649922	0.345581223852416	1.27066279602356	> 1.25	scran
Ankrd26	1.37310795301966	0.388578977843639	0.533560884853351	1.27702533012438	0.525107510549962	0.670575592010856	-0.104657912313591	0.434404977400705	0.329747065087113	1.25679301284457	> 1.25	scran
Adipor2	2.37951549679828	0.0946428320512431	0.22520408552681	2.09350789915207	0.161330441299398	0.337746553233978	-0.18474548858806	0.769453535020852	0.584708046432787	1.49973546192069	> 1.25	scran
Wnt5b	1.17477287128002	0.545097885441757	0.640366208009079	1.29684105167854	0.586621215405278	0.760754473923121	0.142619810013074	0.10591392395396	0.248533733967031	1.18799909240735	> 1	scran
Fbxl14	1.08946672036491	0.520657409952248	0.567238920854362	1.43556642409408	0.384693677781817	0.552253327384843	0.397997958501719	-0.436624278377242	-0.0386263198755187	0.973581514034777	< 1	scran
Erc1	2.22811207959511	0.120496627592582	0.268479991489506	2.32201388515437	0.110300631535134	0.256119597965877	0.0595547935797212	-0.127551718276991	-0.0679969246972737	0.953961584045595	< 1	scran
Wnk1	3.69386013509887	0.0189135466763567	0.0698639960811259	3.94388099424644	0.0197409037910244	0.0778557752706685	0.0944867784400977	0.0617681182714072	0.156254896711499	1.1143905249889	> 1	scran
Ccdc77	1.5328045957061	0.294316516286743	0.451129708756527	1.60645855410015	0.290962823540268	0.467419716801396	0.0677099686839166	-0.0165336738188192	0.0511762948651034	1.03610936661602	> 1	scran
Kdm5a	2.23033792515728	0.115061293214342	0.25662556597359	2.54827403071804	0.0952377328782467	0.242691841438098	0.192258113580496	-0.272797407419663	-0.0805392938391714	0.945704067002716	< 1	scran
Hdhd5	1.17883930888104	0.417432893155895	0.49208630327211	1.09593197070025	0.571854626475425	0.626713767747267	-0.105208826960643	0.454104152728216	0.348895325767566	1.27358506745658	> 1.25	scran
Cecr2	1.41599448617954	0.317668787344426	0.449817251311049	1.25116567456807	0.489859217670126	0.612895038519631	-0.178542809334195	0.624843843173882	0.446301033839686	1.36254231409149	> 1.25	scran
Atp6v1e1	4.19400452998081	0.0126425787275634	0.0530230324540399	4.32411724429694	0.0136918364527612	0.0592051061114781	0.0440772211941181	0.115025202346024	0.159102423540141	1.11659223117419	> 1	scran
Bcl2l13	1.334512033661	0.345777446802351	0.461444163726312	1.45842486720593	0.330046259520838	0.481347672213493	0.128098750984962	-0.0671755250169143	0.0609232259680555	1.04313308099176	> 1	scran
Bid	2.96097846801058	0.0504284106224083	0.149317438028947	2.25146795479482	0.151648909973268	0.341432661184378	-0.395208055487352	1.58842646717237	1.19321841168502	2.28662281975523	> 1.5	scran
M6pr	4.01033397976977	0.0158752163088313	0.0636649193995013	3.69068072422842	0.0253450541434722	0.0935405027818383	-0.119835451627652	0.674927996336291	0.555092544708637	1.469262879214	> 1.25	scran
Phc1	2.55307290704388	0.0872631149919739	0.222789094670263	1.90344369687837	0.24831316878204	0.472650135970068	-0.423622840601986	1.50871689495118	1.0850940543492	2.12151378715197	> 1.5	scran
Gdf3	4.55343578669147	0.0131824243901832	0.0600253229736149	3.51963464511167	0.0597106086993254	0.210159527058852	-0.371529861133104	2.17937155390585	1.80784169277274	3.50118111236538	> 1.5	scran
Nanog	3.70632361981813	0.0371385144869293	0.137647353447864	3.13717164830497	0.123344219193317	0.386951987435588	-0.24052438916645	1.73170208723906	1.49117769807261	2.81118363515904	> 1.5	scran
Slc2a3	4.74024605393891	0.0274555641867724	0.130146129795014	4.57432745648261	0.0518208163567637	0.237045383078088	-0.0514023018470618	0.916433185472235	0.865030883625181	1.82137865683325	> 1.5	scran
Necap1	2.0189310135973	0.142021523880562	0.286731659160817	1.97196608168352	0.191267858868369	0.377173730204655	-0.0339568777491059	0.429484867949796	0.395527990200689	1.3154240843461	> 1.25	scran
Pex5	1.91221969490136	0.156410850587076	0.29909190898888	1.68536963535101	0.271351404791666	0.457327418145714	-0.182183246002579	0.794821778309585	0.612638532307008	1.52905312514728	> 1.5	scran
Clstn3	1.02681277005873	0.678287103423098	0.696473859560987	1.18848574998149	0.612906113098469	0.728430181494074	0.210951462022906	-0.146229968222926	0.0647214937999727	1.04588301699253	> 1	scran
Lpcat3	3.36875455053259	0.030140886779757	0.101537249496394	3.5285165352885	0.0355187871941149	0.125328627927828	0.0668464540786903	0.236860457703355	0.303706911782047	1.23431182693479	> 1	scran
Emg1	5.06705732222532	0.00581271512527383	0.0294533607375287	4.79953462778143	0.010852274195631	0.0520858657921097	-0.0782536236686316	0.900713294071241	0.822459670402602	1.76841842451423	> 1.5	scran
Phb2	6.31796293341509	0.00313649943041179	0.0198162871420192	6.0734384002435	0.00447270204419918	0.0271646803480869	-0.0569459617269041	0.511991353579507	0.455045391852605	1.37082593491926	> 1.25	scran
Ptpn6	1.32091169627785	0.381122006066042	0.503428515521512	1.70734703428744	0.276305353194024	0.471749125333561	0.37022230466286	-0.463989398597503	-0.0937670939346404	0.937072713977805	< 1	scran
Grcc10	1.37305349270418	0.38122871400399	0.5234474172823	1.62599373843827	0.30134733195026	0.489988874846202	0.243933869284639	-0.339229494982773	-0.0952956256981289	0.936080413559375	< 1	scran
Tpi1	4.64106429142242	0.0208346626230763	0.0966950087237927	4.9146798675584	0.0176158763705683	0.0865763929478297	0.0826417624345416	-0.242109489466065	-0.159467727031523	0.895355345539431	< 1	scran
Usp5	2.85226063256661	0.0498365106740976	0.142146717460214	2.77961762397619	0.0688962049506263	0.191505105505837	-0.0372193844006982	0.467221455365426	0.430002070964734	1.34723551079847	> 1.25	scran
Cdca3	3.84568284210963	0.0824680493069675	0.317145962242056	3.46423059752143	0.124220951498601	0.430330021034681	-0.150704820185462	0.591001335901705	0.440296515716249	1.35688317767779	> 1.25	scran
Ptms	3.89143566874102	0.021611351047984	0.0840991823178084	4.08700999813437	0.0359143446962666	0.146782285850086	0.0707432652457382	0.732770925865569	0.803514191111313	1.74534736016101	> 1.5	scran
Mlf2	5.21486811097146	0.00498342075792821	0.0259878819940731	5.58531402937835	0.00609978505049435	0.0340692150187184	0.0990076311894809	0.291622016495211	0.390629647684688	1.31096543483183	> 1.25	scran
Cops7a	3.59761942997689	0.0287904849976891	0.103577208226145	4.13838215448776	0.0166247249207855	0.0687994649354469	0.202024294655401	-0.792261622991187	-0.590237328335788	0.664233629325419	< 1	scran
Ing4	2.16505055536522	0.108216373373269	0.234293919271407	2.03462570594032	0.170331917855413	0.346561698610739	-0.0896372955694025	0.654430002943678	0.564792707374273	1.47917495976189	> 1.25	scran
Chd4	3.20078844792965	0.0477120410449778	0.15271614980391	3.67541449235366	0.0268106211919597	0.0985401456779329	0.199479631141919	-0.831548757427396	-0.632069126285473	0.645250327515852	< 1	scran
Nop2	3.43141337415628	0.0297497448595947	0.10208367238895	3.25479786890621	0.0440006920346751	0.143213358664859	-0.0762349831834811	0.564648918765587	0.48841393558211	1.40290171105131	> 1.25	scran
Gapdh	8.50501013360446	0.00135210913847378	0.0114997019244587	8.31273474667062	0.00161737279062382	0.0134447909949382	-0.0329897779174766	0.25844063939842	0.225450861480937	1.16914256415138	> 1	scran
Ncapd2	2.25490854657195	0.105626420132339	0.23817791750021	2.28165250483273	0.133584286023081	0.304792920810855	0.0170101636447037	0.338779570279077	0.355789733923787	1.27968589199956	> 1.25	scran
Mrpl51	2.96571190189247	0.0403433485081074	0.11964674883269	2.88550330247098	0.0593266631380877	0.171187282409535	-0.0395554747154357	0.556349806903669	0.516794332188229	1.43077253732082	> 1.25	scran
Tuba3a	0.549591103008412	2.59577504592159	1.42661487064976	0.583236137953533	2.89519941503895	1.68858492543265	0.0857214639638473	0.157497358873059	0.243218822836909	1.1836305369953	> 1	scran
Cd9	5.97292330399731	0.00542372298205442	0.0323954813939386	5.55670292906007	0.011322371974335	0.0629150575136948	-0.10420808342799	1.06182082699296	0.957612743564964	1.94209361326134	> 1.5	scran
Ndufa9	4.17314471278989	0.0109049840940596	0.0455080767151826	3.88451019505389	0.0180945437742748	0.0702884397660192	-0.103402251966941	0.730567067187268	0.627164815220325	1.54452670469744	> 1.5	scran
Rad51ap1	1.91549107917405	0.219260299364346	0.419991147449436	1.78425830320006	0.318762287910016	0.568754258950496	-0.102389820651665	0.539836344927856	0.437446524276198	1.35420535029008	> 1.25	scran
Tigar	2.98070056639261	0.0593333442408881	0.176854932784783	2.0815918581745	0.205428432425876	0.427618152375254	-0.51796422882887	1.79172086672227	1.2737566378934	2.41790345138763	> 1.5	scran
Ccnd2	0.22558060612466	8.97141156057657	2.02377645762864	0.540767650807129	2.94351156346775	1.59175583330007	1.26136581089412	-1.60779670119798	-0.346430890303865	0.786527497787582	< 1	scran
Tead4	1.28977532452377	0.419009122292315	0.540427626682992	1.16959400045102	0.597450123864627	0.698774080440788	-0.141111957871645	0.511836626191656	0.370724668320011	1.29300214485645	> 1.25	scran
Tulp3	1.63797290915912	0.243605885491314	0.39901984094649	1.72056783756518	0.320089090334908	0.550734993985737	0.0709732788671266	0.393924517018748	0.464897795885875	1.38021957173702	> 1.25	scran
Rhno1	2.28949970961955	0.125102254785081	0.286421576003194	2.04192487995101	0.19444064730772	0.397033195411413	-0.165102589918405	0.63622204988368	0.471119459965275	1.38618466161567	> 1.25	scran
Itfg2	2.13250598821172	0.142130459340447	0.303094055650785	1.91119167053033	0.21533188591214	0.411540506754868	-0.158077321447292	0.599346201490994	0.4412688800437	1.35779801379223	> 1.25	scran
Fkbp4	6.11966035373744	0.00439146386088299	0.0268742672843164	6.03856029129725	0.00516656964764408	0.0311986423164851	-0.0192469600066549	0.234504787376068	0.215257827369409	1.16091136500277	> 1	scran
Magohb	0.980528451822267	0.599760199153405	0.588081939540502	1.05369914442238	0.651530460855847	0.686517089168924	0.103831604263703	0.119446844051521	0.223278448315224	1.16738339168405	> 1	scran
Ybx3	4.91038397283258	0.0150053690013357	0.0736821234505979	4.45725994974642	0.0335079305058526	0.149353556642623	-0.139678739925507	1.15902378943795	1.01934504951244	2.02699853978504	> 1.5	scran
Smim10l1	1.3297629870765	0.40525671058804	0.538895374004351	1.39553830391586	0.450925893703455	0.629284356890664	0.0696525961443044	0.154054281504191	0.223706877648492	1.1677301146875	> 1	scran
Gpr19	1.44763667320646	0.321700115661128	0.465704885205809	1.1355088513358	0.680303265154552	0.772490379175637	-0.350360609352586	1.08046155873991	0.73010094938732	1.65875515528305	> 1.5	scran
Ddx47	3.03347762899821	0.0391931602589404	0.118891574855237	2.75259604264304	0.0742319937559656	0.204330692250174	-0.140179769268581	0.921439211564895	0.78125944229632	1.71863054635257	> 1.5	scran
Gprc5a	1.53472697260902	0.423105054780531	0.649350739818897	1.30730790796133	0.627974196814705	0.82095563349153	-0.231383046866617	0.569689359140616	0.338306312274004	1.26427149943726	> 1.25	scran
Hebp1	2.72433090108874	0.0830135218134927	0.226156302684702	2.09903722128022	0.251141797827514	0.527155981459183	-0.376174196257947	1.5970839012347	1.22090970497675	2.33093650365395	> 1.5	scran
Emp1	0.627989031968265	1.82213272346619	1.14427936512723	0.676848612704141	1.58899454913589	1.07550875617707	0.10809382739834	-0.197513872640076	-0.0894200452417333	0.939900507650495	< 1	scran
Atf7ip	1.26623839143862	0.386987779984644	0.490018784034159	1.70081625375739	0.313606486341556	0.533387009253462	0.425678246269083	-0.30333261161773	0.122345634651348	1.08850318933137	> 1	scran
H2afj	1.78851707727285	0.208014811337783	0.372038042403314	1.94135930374392	0.209716393999706	0.407134872638955	0.118303260841685	0.0117533878927383	0.130056648734427	1.09433667054294	> 1	scran
Wbp11	3.75310928341311	0.0187358064067956	0.0703175289575753	3.89589175461136	0.0213792543043927	0.083291260564223	0.0538672940469797	0.19041345963559	0.244280753682573	1.18450209782649	> 1	scran
Eps8	1.43741075811856	0.347005719540028	0.498789754395507	1.48714902757605	0.43071806537969	0.640541952088845	0.049076838585197	0.311784392746348	0.360861231331552	1.28419228030281	> 1.25	scran
Strap	4.68500871412245	0.00776743026405239	0.0363904784734239	4.5060422626749	0.0124837338731589	0.0562522324284402	-0.0561908864665394	0.684540218476717	0.628349332010177	1.54579535054812	> 1.5	scran
Dera	3.53877881073184	0.0208475610286478	0.0737749072236177	3.39740617035797	0.0338504506449514	0.115003729890556	-0.0588178826264312	0.699296428669009	0.640478546042581	1.55884614726753	> 1.5	scran
Aebp2	1.63179198167383	0.300659335122886	0.490613492268912	2.10246876235024	0.181574233996159	0.381754155024598	0.365627209155862	-0.727570259433378	-0.361943050277518	0.77811589171574	< 1	scran
Golt1b	1.98305631412253	0.197614584505111	0.39188084956556	2.39491220108154	0.167071148110169	0.400120731057746	0.272247119579743	-0.242226813072964	0.0300203065067855	1.02102649696029	> 1	scran
Ldhb	6.76575770716809	0.00481365489150199	0.0325680226818269	6.19155971155087	0.0105915847836456	0.0655784296278954	-0.127948629252905	1.13771385259121	1.00976522333831	2.01358339339675	> 1.5	scran
Cmas	2.65116761724016	0.0645051981910778	0.171014092587844	2.49472079665911	0.104802832957397	0.261453806927608	-0.0877495244128548	0.700190384532265	0.612440860119404	1.52884363487944	> 1.5	scran
St8sia1	1.90140215160908	0.182811642768109	0.347598450898474	1.68734376100501	0.326004378218918	0.550081453648008	-0.172309775581296	0.834533385312397	0.662223609731095	1.5825198651667	> 1.5	scran
C2cd5	1.55962011031769	0.252777075990221	0.394236211141651	1.65527862661711	0.275488134859735	0.456009621519931	0.0858794181108737	0.124124550566171	0.210003968677046	1.15669136581694	> 1	scran
Etnk1	2.44870996857468	0.0893282434233857	0.21873896014611	2.63059573858306	0.106775051761725	0.280881996151379	0.10336764928805	0.257386299604489	0.360753948892538	1.28409678807909	> 1.25	scran
Bcat1	4.97116407107271	0.0171999361400785	0.0855037045643031	5.15815360297205	0.0212645631446602	0.109685883000256	0.0532710157330058	0.306048008302804	0.359319024035817	1.28282024222432	> 1.25	scran
Kras	3.38711648952061	0.0296853118531372	0.100547609274323	3.19125858108661	0.0527524753623789	0.168346789673752	-0.0859320928216792	0.82948952344129	0.743557430619609	1.67429927860794	> 1.5	scran
Ints13	2.46534792912238	0.0959042338353873	0.236437304280141	2.39445991771843	0.105369259380936	0.252302468147329	-0.042090979694711	0.135787622203098	0.0936966425083904	1.06710093365127	> 1	scran
Fgfr1op2	2.61859167034888	0.0734770256288999	0.192406327273848	2.50546773584572	0.101217555874222	0.253597320544024	-0.0637111512330405	0.462094410725576	0.398383259492535	1.31803004681381	> 1.25	scran
Tm7sf3	2.88261586616961	0.0527348692898605	0.152014370915333	2.65740515043255	0.0845785419375653	0.224759452960962	-0.117360398672064	0.681534475195946	0.56417407652388	1.47854082221046	> 1.25	scran
Med21	2.64730727995918	0.0591026696494598	0.156462927628037	2.64839364186617	0.0873944787326482	0.231454981809754	0.000591909921253634	0.564318840378466	0.564910750299725	1.47929599246665	> 1.25	scran
Ppfibp1	1.35893649657211	0.32732514822735	0.444814090172021	1.54187579120387	0.347262676192145	0.535435913609339	0.182208510639729	0.0853029099464033	0.26751142058614	1.20372966018741	> 1	scran
Mrps35	2.82710666537941	0.0449499020296529	0.127078167636183	2.52937022042583	0.0870424113793627	0.220162483257014	-0.16054809865109	0.953400553518636	0.792852454867546	1.73249652046704	> 1.5	scran
Ccdc91	1.24965710525131	0.449823440300486	0.562125058280089	1.18127403790943	0.565449640594187	0.66795098017913	-0.0811885993197188	0.330039700423865	0.248851101104148	1.18826045973263	> 1	scran
Ergic2	3.45743030045404	0.0219923296171165	0.0760369467957914	3.60541177463725	0.0237295696620502	0.0855548698666306	0.0604638714248295	0.109685502378854	0.170149373803682	1.12517497705952	> 1	scran
Sinhcaf	3.57840330241658	0.0271080276729726	0.0970034557469653	3.52448674598249	0.0355146103237322	0.125170773374727	-0.0219028147999618	0.389692506426023	0.367789691626059	1.29037437285983	> 1.25	scran
Resf1	2.57344089084829	0.0867115229716753	0.22314697892304	2.71448749965988	0.122685362332099	0.333027882441724	0.0769811944237764	0.500667501410432	0.577648695834201	1.49241492781572	> 1.25	scran
AU018091	1.49604086850849	0.310840362526657	0.465029885921875	1.47745703554021	0.348976006415097	0.515597055912708	-0.0180334095509916	0.166953999001621	0.148920589450618	1.10873961334891	> 1	scran
Ndufa3	1.17864466799594	0.451085235970598	0.531669208188434	1.50379162444437	0.329666644622064	0.495749939041336	0.351475824013075	-0.452392143599396	-0.100916319586324	0.9324405690721	< 1	scran
Prpf31	2.70165102760589	0.0540583350165077	0.146046756348011	2.47130396639305	0.103016508783683	0.254585106761081	-0.128568862971342	0.930286570236512	0.801717707265178	1.74317535785894	> 1.5	scran
Cnot3	1.47557425792256	0.273520972239773	0.403600505638961	1.59225703848699	0.274462122842384	0.437014246893866	0.109796723454071	0.0049556077709357	0.114752331225001	1.0827891461682	> 1	scran
Mboat7	1.19102276682008	0.432349317161367	0.514937879958305	1.57449126243868	0.314369460282001	0.494971968391574	0.402684760240892	-0.459736338324271	-0.0570515780833845	0.961226562768411	< 1	scran
Tsen34	3.23964491287572	0.039567183874289	0.128183625955159	3.33852410673376	0.0431993405887688	0.144222039950607	0.0433747650627795	0.126704903062474	0.17007966812525	1.12512061408731	> 1	scran
Rps9	6.12825269249478	0.00306618357562156	0.0187903477529861	6.14976397483022	0.00264255183394523	0.0162510700700179	0.00505525492320815	-0.214512304737769	-0.209457049814562	0.864862656277095	< 1	scran
Hspbp1	1.8063948246595	0.185581324364743	0.335233143885928	1.60566591536354	0.277493563519163	0.445561956675487	-0.169941509736684	0.580402773639628	0.410461263902941	1.32911069445777	> 1.25	scran
Kmt5c	1.285903048404	0.372292111951467	0.478731561655154	1.14078578005018	0.577212388277652	0.658475684615951	-0.172753969980617	0.632667214657624	0.459913244677013	1.3754591035096	> 1.25	scran
Cox6b2	1.42812843465729	0.38324028741707	0.547316351766549	1.63692998414674	0.348153926615445	0.569903601575247	0.196866885359147	-0.138523934887605	0.058342950471548	1.04126909370749	> 1	scran
Rpl28	4.70504675014215	0.00753197677084122	0.0354383028277926	4.95484991041788	0.00589472338334206	0.0292074696278906	0.0746322988632132	-0.353604435910196	-0.27897213704698	0.824178002254232	< 1	scran
Ube2s	5.10733167381059	0.0214792527866816	0.109701668087203	5.07842570395728	0.0258616882592968	0.131336662403743	-0.00818841638665999	0.267872651630424	0.259684235243767	1.19721663939825	> 1	scran
Fiz1	2.21446071319566	0.112285129707524	0.24865100841339	1.87622986086371	0.195804749671259	0.367374718232159	-0.239118816277777	0.802248881585555	0.563130065307778	1.47747125811526	> 1.25	scran
U2af2	2.71436749884785	0.0598701598870264	0.162509616148169	2.73690120939127	0.0735259070110647	0.201233143820173	0.0119272996285978	0.296415553165687	0.308342852794281	1.23828453103168	> 1	scran
Epn1	1.47143468937834	0.275809989984776	0.405836386940691	1.45165758278091	0.334778946218398	0.485984395833341	-0.0195223183769831	0.279534088678257	0.260011770301281	1.19748847435004	> 1	scran
Epp13	0.476605251926779	3.1275505795209	1.4906070318663	1.07288936325128	1.00697191106525	1.08036945247472	1.17063455808598	-1.63500977548943	-0.464375217403444	0.724784889228688	< 1	scran
Zfp110	1.13201199384864	0.454740913660343	0.514772168357199	1.17723502333408	0.538788619185979	0.634280832679542	0.0565131250964163	0.244674565959962	0.301187691056372	1.23215836377428	> 1	scran
Rps5	6.89293658649964	0.00253273374204909	0.0174579730744323	6.97832485345892	0.00219044805127772	0.0152856580764419	0.0177620162209046	-0.209469419173196	-0.191707402952297	0.875568888282236	< 1	scran
Trim28	4.69399125799403	0.00757367546177078	0.0355507664084359	4.52389471046813	0.0129450235312655	0.0585619234799773	-0.0532498027094671	0.773332080760216	0.720082278050746	1.64727597732129	> 1.5	scran
Zbtb45	1.56191875098482	0.258406136330093	0.403609389703511	1.06959211477148	0.653241005004577	0.698701427998295	-0.546258673509805	1.33797502417351	0.791716350663714	1.73113273829322	> 1.5	scran
Chmp2a	2.07582625462175	0.128206918408529	0.266135287256573	1.81895816793537	0.225174814412105	0.409583567888229	-0.190573331526819	0.812571356410619	0.621998024883798	1.53900511319028	> 1.5	scran
Ube2m	2.60936990923152	0.10437453631179	0.272351774341979	2.43337367997316	0.128982157562639	0.313861787399078	-0.100743593713987	0.305401719324863	0.204658125610873	1.15241322791963	> 1	scran
Lig1	2.4528922956572	0.0996962689068971	0.244544209907497	2.36538281593716	0.155463880801907	0.367731592147733	-0.0524101981371885	0.64096801693917	0.588557818801975	1.50374278862229	> 1.5	scran
Crxos	2.72196573327338	0.0889184095382807	0.242032863820369	2.49060153189953	0.210840391482591	0.525119402012836	-0.128154679784293	1.24559722736171	1.11744254757741	2.1696202479452	> 1.5	scran
Selenow	2.81662606010108	0.0687680809834345	0.193693969001083	2.51208633674509	0.111450274474237	0.279972711733221	-0.165081993457385	0.696589177645608	0.531507184188224	1.4454384572586	> 1.25	scran
Nop53	4.31188247045209	0.0118120051164018	0.0509319778023035	4.16642395506005	0.0164476829889568	0.0685280204104232	-0.0495082064114226	0.477630477056528	0.428122270645099	1.3454812353139	> 1.25	scran
Napa	3.33603313092557	0.0272081150391034	0.0907671732004833	3.24844843105874	0.0339131574319872	0.110165143052187	-0.0383828139345186	0.317808099448202	0.279425285513683	1.21371129195418	> 1	scran
Bbc3	1.19690674415017	0.623609525634814	0.746402446948597	2.20253577867901	0.197300477871038	0.434561361661427	0.879854704475662	-1.66024851502821	-0.780393810552547	0.58220784703745	< 1	scran
Sae1	4.31876016835008	0.00824193840128365	0.0355949552774587	4.20174425968284	0.0152212210951241	0.0639556783618009	-0.0396288476196751	0.88502851476597	0.845399667146294	1.79676243061056	> 1.5	scran
Tmem160	1.31178504391352	0.342130468522335	0.448801631674726	1.40166776488487	0.384891923750633	0.539490602485787	0.0956130984957963	0.169906809735406	0.265519908231195	1.20206916466112	> 1	scran
Ap2s1	1.77234456642182	0.198770541428517	0.352289889065556	1.78471206930782	0.231835254760125	0.413759177261448	0.0100322310312808	0.221996011308067	0.232028242339344	1.17448496282121	> 1	scran
Slc1a5	1.78165118490961	0.229878884818654	0.409563987522856	1.54600081335779	0.351355049508051	0.543195192316812	-0.204673832629153	0.612055676893989	0.407381844264827	1.32627674518502	> 1.25	scran
Strn4	1.30751367607693	0.370749641848222	0.484760227117176	1.4408112888016	0.359029538341799	0.517293811856091	0.140055353390185	-0.0463427556105333	0.0937125977796463	1.06711273516062	> 1	scran
Calm3	3.00013781749619	0.0534715207261989	0.160421931489701	3.00886557955287	0.052725892550896	0.158645123247594	0.00419088060352361	-0.0202590951045534	-0.0160682145010332	0.988924156282079	< 1	scran
Ppp5c	2.44382767739169	0.075963663054081	0.18564210224762	2.59740249076966	0.0822632889291705	0.213670871563531	0.0879270304470251	0.114939277133392	0.202866307580411	1.15098282650627	> 1	scran
Snrpd2	2.84519785158577	0.059910596865331	0.170457501488461	2.98802190304936	0.0618284216068307	0.18474467799218	0.0706617442579913	0.0454589695121758	0.116120713770163	1.08381664860133	> 1	scran
Vasp	3.53126704710766	0.0241299192325723	0.085209188635352	3.67220872985676	0.0256417930593293	0.0941620163216498	0.0564621374547352	0.0876740625518581	0.144136200006596	1.10506880572013	> 1	scran
Ercc1	1.57597366629874	0.264504643677627	0.416852353049672	1.30336927242446	0.408205604902818	0.532042642261771	-0.273997540092629	0.626002940855491	0.352005400762856	1.2763335468047	> 1.25	scran
Cd3eap	1.85764417419506	0.181146989616597	0.336506649934245	1.74879192136054	0.229328866981122	0.401048469911351	-0.0871155430294254	0.340257136283197	0.253141593253765	1.19179953795777	> 1	scran
Gemin7	1.92641520208423	0.166222734275933	0.320214002241166	1.68789680511662	0.277523063294225	0.4684302918805	-0.190691979077853	0.739489957325631	0.548797978247773	1.46286636000292	> 1.25	scran
Zfp296	2.24642382901641	0.188187314071779	0.42274846664944	2.64604170889702	0.181411562969835	0.480022562094382	0.236205658366248	-0.052902963011272	0.183302695354976	1.13548031504142	> 1	scran
Relb	1.50444869655295	0.297634554075868	0.447775916928558	1.35545257301762	0.433047127447198	0.586974843136192	-0.150460275452456	0.540982011644732	0.390521736192272	1.31086738018973	> 1.25	scran
Clptm1	2.2579085911244	0.105726818182751	0.238721491087081	2.19824954507322	0.121945926593502	0.268067577657698	-0.0386319112325636	0.205900197455505	0.167268286222941	1.12293022482803	> 1	scran
Apoe	6.56261326362068	0.00710034555221215	0.0465968218972375	6.31455174810539	0.0180581463541274	0.114029099627998	-0.055590092370233	1.34668866658243	1.29109857421219	2.44714328113348	> 1.5	scran
Tomm40	4.77919838457004	0.0100062965383414	0.04782207625157	4.54693237048226	0.0134647653081832	0.0612233772407245	-0.0718751090229447	0.428280971185885	0.356405862162935	1.28023252103603	> 1.25	scran
Nectin2	1.71195187627533	0.233706599223314	0.400094451038279	1.81941947920514	0.266955158428448	0.485703415319014	0.0878360567183837	0.191898954374575	0.279735011092963	1.21397188603484	> 1	scran
Bcam	2.04398779150671	0.185632686291271	0.379430944483953	1.86634174979939	0.265334914849875	0.495205629263787	-0.131173393926561	0.515363765932046	0.384190372005483	1.30512715544931	> 1.25	scran
Bcl3	1.09512135116888	0.594894923177554	0.651482132073711	0.946297672226635	0.93051522458928	0.88054439100028	-0.210724763151461	0.645394888670066	0.434670125518603	1.35160175183539	> 1.25	scran
Zfp428	3.42351618409746	0.0424383270667633	0.145288299539086	3.50498676866057	0.0876437809067952	0.307190292433703	0.0339301655219412	1.0462839369328	1.08021410245473	2.11434983689834	> 1.5	scran
Xrcc1	2.16768735576238	0.131915073679801	0.285950637250166	2.33360281900167	0.132632365703464	0.309511262496464	0.106402341469424	0.00782344507845892	0.11422578654789	1.08239402951806	> 1	scran
Rps19	5.70385051910711	0.00553029441661331	0.0315439726790149	6.09077275718942	0.00363910001559219	0.0221649312356565	0.0946891058549862	-0.603774585159321	-0.509085479304331	0.702667715991336	< 1	scran
Arhgef1	1.09769093806436	0.491120047561516	0.539098025710012	1.33620802158962	0.457719504161593	0.611608473098745	0.283672713383961	-0.101611945871655	0.182060767512312	1.13450327014875	> 1	scran
Rabac1	2.04322433560132	0.135961481585302	0.277799807879499	1.6786044962495	0.26782035341895	0.449564449436181	-0.283585263039556	0.97806761638912	0.694482353349573	1.61830367294994	> 1.5	scran
Dedd2	0.984605043097666	0.595066027992016	0.585905012137036	1.18720987799143	0.577676899184652	0.685823720999476	0.269957966720474	-0.0427869537831887	0.227171012937279	1.17053738539972	> 1	scran
Erf	1.29917150658608	0.40136045678383	0.521436069323924	1.20958798610862	0.562119153716716	0.679932575097285	-0.10307618123099	0.485977489186629	0.382901307955646	1.30396153066063	> 1.25	scran
Pafah1b3	1.46170335968922	0.300361480829851	0.439039385650221	1.25663442411056	0.495493894660338	0.622654684966794	-0.21808555148826	0.722167471435805	0.504081919947553	1.41822056361672	> 1.25	scran
Dmac2	1.08681158816624	0.487225462249221	0.529522278422107	1.14540742019256	0.56761959442208	0.650155695297743	0.0757590011504008	0.220334862580288	0.29609386373069	1.22781556469183	> 1	scran
Bckdha	1.664850609222	0.199380404706991	0.331938588243363	1.90351728078347	0.191988842801558	0.365454079990387	0.193274940396932	-0.0545011543704843	0.138773786026448	1.10096895309578	> 1	scran
Exosc5	3.05698051153181	0.046567053631468	0.142354575430854	2.80155831803047	0.0801511972830307	0.224548253448376	-0.125877830541932	0.783414467709853	0.657536637167925	1.57738697733285	> 1.5	scran
Tgfb1	0.876167048081091	0.864511662101209	0.757456631014894	1.08228911566519	0.751047944325764	0.812851015486487	0.304808080581075	-0.202980418301756	0.101827662279313	1.07313208730825	> 1	scran
Hnrnpul1	1.66165614092617	0.245571964567282	0.408056162962528	1.84858164178561	0.210035765119664	0.388268259518605	0.153796895719516	-0.225510854038742	-0.0717139583192267	0.951506911940109	< 1	scran
Egln2	2.3004498661593	0.101357533695189	0.233167924823335	2.16659765114999	0.148483751599105	0.32170454744856	-0.0864847539770812	0.550851741936076	0.464366987958992	1.37971184369508	> 1.25	scran
Rab4b	1.83232022917175	0.215331116347773	0.39455556045416	1.53080880933106	0.336923150954502	0.515764927548729	-0.259377552596625	0.645862752860572	0.386485200263945	1.30720481281533	> 1.25	scran
Snrpa	3.64901037788969	0.0211124193382716	0.0770394372677119	3.42236483340773	0.0310820792221324	0.106374214879019	-0.0925116907499924	0.557991104326661	0.465479413576671	1.38077611482764	> 1.25	scran
Ltbp4	2.15649340211223	0.13813782358503	0.297893305143259	1.37377423404451	0.507125266795093	0.696675624956045	-0.650542370849337	1.87623375770211	1.22569138685278	2.33867499848984	> 1.5	scran
Shkbp1	1.82310301548798	0.182117797236726	0.332019505316303	1.75272556240113	0.251569732074309	0.440932700133046	-0.0567959639729646	0.46608643821318	0.409290474240222	1.32803251939366	> 1.25	scran
Blvrb	1.52580956407682	0.312563095575727	0.476911760606901	1.39822415431699	0.50405201145477	0.704777697448124	-0.125979248130453	0.689425159391403	0.563445911260952	1.4777947529565	> 1.25	scran
Pld3	1.2717641637238	0.379682981869162	0.482867209916995	1.57695910931469	0.331503020718392	0.522766708287206	0.310314089724363	-0.195773319495602	0.114540770228761	1.08263037446065	> 1	scran
2310022A10Rik	1.9594569181823	0.143348327741251	0.280884872502458	1.92198249679028	0.205715354955904	0.395381311546248	-0.0278586555520886	0.521124408549773	0.493265752997687	1.40762764482017	> 1.25	scran
Akt2	2.10863123693652	0.136684545516091	0.288217302281701	2.33203703803798	0.140888446020659	0.328557074351791	0.145283887162037	0.0437031727109693	0.188987059873004	1.13996304784875	> 1	scran
Psmc4	5.28631511759771	0.00819899167362379	0.0433424536333352	5.23060448368218	0.0108763650853785	0.0568899639817452	-0.0152847430833434	0.407678083438477	0.392393340355136	1.31256906826314	> 1.25	scran
Fbl	5.00080323804046	0.011652817045415	0.0582734452130044	4.82355574578531	0.013979489804014	0.067430848367299	-0.0520628020522053	0.262632943312713	0.21057014126051	1.1571453879348	> 1	scran
Eid2	2.47610953536181	0.12834154627948	0.317787726525699	2.43154233598606	0.159506909712582	0.387847803848451	-0.0262034254946292	0.313630651484516	0.287427225989896	1.2204618727372	> 1	scran
Timm50	3.74346939453191	0.0260469232817618	0.0975058601269961	3.59362515839431	0.0383254463614181	0.137727288251084	-0.0589360264966581	0.557189626137611	0.498253599640954	1.41250267493361	> 1.25	scran
Supt5	2.12150212008668	0.136454564443898	0.289488647763235	2.46272269676163	0.0967439760357996	0.238253585558327	0.21516806877033	-0.496176917208462	-0.281008848438135	0.823015297488239	< 1	scran
Rps16	6.24600658620571	0.00334719743294683	0.0209066172115167	6.54954946148591	0.00261310781058118	0.0171146788535966	0.0684615775382529	-0.357187002223179	-0.288725424684922	0.818624968374546	< 1	scran
Med29	1.73191578279583	0.19673714378324	0.340732164380366	1.65968397356209	0.293133185024229	0.486508449303924	-0.0614602194582352	0.575286939139841	0.513826719681606	1.42783247419174	> 1.25	scran
Paf1	1.07185639701004	0.504683736681409	0.540948491628898	1.31972741552012	0.44245648338914	0.58392195130327	0.300128345107315	-0.189844027062215	0.1102843180451	1.07944094556022	> 1	scran
Samd4b	1.16610919170539	0.456913809021696	0.53281139251732	1.25150771773875	0.438065279821674	0.548242078570211	0.101964302383975	-0.0607761708124152	0.0411881315715643	1.02896087859531	> 1	scran
Pak4	2.17918693122471	0.153424386916452	0.334340418899496	2.34663108233843	0.125009829465983	0.293351951422703	0.106801094750988	-0.295486280678686	-0.188685185927696	0.877404988569108	< 1	scran
Mrps12	2.31872093836094	0.109255107255349	0.253332104815848	1.98818969792791	0.189112855719819	0.375992231487872	-0.22187378541228	0.791546717979898	0.56967293256762	1.48418705856957	> 1.25	scran
Sars2	1.36632714803978	0.353904729034538	0.483549639099553	1.36719090648231	0.389161521201079	0.532058092938938	0.000911748185440103	0.137008029183905	0.137919777369341	1.10031742331504	> 1	scran
Nfkbib	2.27142176416868	0.111052059010823	0.252246063792929	2.06882681191323	0.180534000606775	0.373493580917257	-0.134782737057895	0.701034428489077	0.566251691431182	1.48067159225866	> 1.25	scran
Sirt2	1.65679273064301	0.212204812850981	0.351579391338966	1.69542009370219	0.261467751363003	0.443297679515963	0.0332496620661063	0.301175642568369	0.334425304634473	1.2608750411328	> 1.25	scran
Rinl	1.21002040632523	0.4743822325632	0.574012181799594	1.27198937501945	0.498307614199112	0.633841990752561	0.0720552418211234	0.0709866423153864	0.143041884136506	1.10423090458707	> 1	scran
Hnrnpl	2.6883349791027	0.0694773558779587	0.186778406062283	2.84672980085382	0.063173643136013	0.179838292543793	0.0825926494106546	-0.137220077153607	-0.0546274277429492	0.962843062724415	< 1	scran
Ech1	2.94788981445039	0.0439622530855739	0.129595878091253	2.64071151778531	0.0857095210618198	0.226334119451811	-0.158755896558097	0.963190148387091	0.804434251829005	1.74646078860966	> 1.5	scran
Actn4	2.88445953767995	0.0569068444256558	0.164145490162852	3.22699237369769	0.0478402306481836	0.154380059457627	0.161889142475307	-0.250377836871216	-0.0884886943959095	0.940507468736811	< 1	scran
Eif3k	5.13419722245017	0.00810961615486777	0.0416363687374591	4.84203560793457	0.00995256466729043	0.0481906725092918	-0.0845250270965279	0.295434710052758	0.210909682956233	1.15741775689329	> 1	scran
Fam98c	1.60907827890081	0.276581750780909	0.445041687521919	1.34122493001999	0.44475616028878	0.59651804995928	-0.262683307820648	0.685308619549197	0.422625311728548	1.34036443480343	> 1.25	scran
Psmd8	5.08224110552703	0.00782813634180915	0.0397844762960124	5.06129398247803	0.010006323479052	0.0506449448112547	-0.00595854467697286	0.354171208307059	0.348212663630093	1.27298256823682	> 1.25	scran
Yif1b	4.05749113436555	0.0172306284567823	0.0699131222029412	3.73747752747939	0.0346277026430628	0.129420260456686	-0.118523037711015	1.00695135357776	0.88842831586674	1.85115835738261	> 1.5	scran
Spint2	3.78324974661741	0.0460557069430983	0.174240241622763	3.94745111626931	0.0287035915936254	0.113306024677195	0.0612953831260679	-0.682148669124638	-0.620853285998575	0.650286200374463	< 1	scran
Zfp568	2.35425584954801	0.10048939132267	0.236577737338913	2.28182037810807	0.143172049212496	0.326692899468565	-0.0450858852215501	0.510706665756826	0.465620780535288	1.38091142109689	> 1.25	scran
Zfp566	1.26080192667435	0.426089269952472	0.537214172491344	1.28329818862397	0.495596518334935	0.635998114267568	0.0255147910979019	0.218010331170515	0.243525122268416	1.18388186096824	> 1	scran
Zfp260	1.1882083856208	0.490888414608052	0.583277730641387	1.2527663698611	0.497734449237176	0.623544979125671	0.0763295142323182	0.0199811241443995	0.0963106383767186	1.06903614928004	> 1	scran
Capns1	4.83934525119006	0.0125615314664006	0.0607895876496001	4.46425447526866	0.020983192158808	0.0936743095003807	-0.116392601164225	0.740221806577708	0.623829205413484	1.54095977818328	> 1.5	scran
Tbcb	3.54766732209925	0.0303079710477271	0.107522598485152	3.57002721316901	0.0374675576326522	0.133760200359547	0.00906434237058747	0.305944662096187	0.315009004466774	1.24401941772285	> 1	scran
Polr2i	1.94501104933961	0.18628503778977	0.362326456827751	2.13900663889431	0.177433654050731	0.379531763977791	0.137162609256203	-0.0702321299818279	0.0669304792743737	1.04748564954565	> 1	scran
Syne4	1.44189403497083	0.331710913519486	0.478291987538472	0.979226796375337	0.815672681240668	0.798728546542181	-0.558250201790487	1.29806385513285	0.739813653342358	1.66996012342342	> 1.5	scran
Sdhaf1	1.38456437640914	0.34189064318033	0.473369605175096	1.27174290713532	0.48554232862314	0.617485012540447	-0.122625086593828	0.506062132619885	0.383437046026054	1.30444584060703	> 1.25	scran
Lin37	1.9972474214652	0.160606205572181	0.320770329950348	1.40149623507105	0.409905773333421	0.574481398060677	-0.511045197916072	1.35176467240039	0.840719474484316	1.79094306555597	> 1.5	scran
Psenen	1.78148485926067	0.205244850264349	0.365640593187161	1.76859892191065	0.258372723139621	0.456957719595853	-0.0104733075063167	0.332107745993696	0.32163443848738	1.24974559201076	> 1	scran
U2af1l4	1.82613388300039	0.1955916474301	0.357176534603972	1.66226073409548	0.255375890569427	0.424501315328221	-0.135645846430771	0.384777567483067	0.249131721052289	1.1884916118549	> 1	scran
Kmt2b	1.13923515269069	0.505898503906016	0.576337359343359	1.15316023241147	0.570635024026921	0.658033616929009	0.0175274219186515	0.173720325669399	0.191247747588058	1.14175075806075	> 1	scran
Cox6b1	3.93100777277365	0.0202121135990379	0.0794539756620021	3.96874897568663	0.0225071305131138	0.0893251511695655	0.0137850980173747	0.15516194240559	0.168947040422959	1.12423765362674	> 1	scran
Rbm42	3.66777823677002	0.0236785268081329	0.0868475853056453	3.62818582354743	0.0282456761035026	0.102480561615241	-0.0156580647717167	0.25445070968351	0.2387926449118	1.18000473190565	> 1	scran
Haus5	1.23195539948908	0.418473183643922	0.515540298131514	1.12186147560052	0.583578216078114	0.654693918617715	-0.13505548016538	0.479790855268018	0.344735375102648	1.26991802772846	> 1.25	scran
Tmem147	2.75584998837197	0.0643837152518806	0.17743186092824	2.3545044213178	0.129071772182777	0.303900058271673	-0.227073926929323	1.00340578492632	0.776331857996999	1.71277050627667	> 1.5	scran
Lsr	1.26500956723166	0.529148721827039	0.669378195599608	1.52421530519704	0.369932145637377	0.563856238264869	0.268918411139542	-0.516412590866521	-0.247494179726982	0.842358239290696	< 1	scran
Wtip	0.964343829191885	0.659413598158724	0.635901434269583	1.24901937865403	0.480966570548203	0.600736567099475	0.373176335834456	-0.455247014634647	-0.0820706788001936	0.944700758207128	< 1	scran
Uba2	4.55205915172628	0.0106282589503037	0.0483804634216468	4.28679074080193	0.0177704756358938	0.0761783104155961	-0.0866213109841285	0.741577012702884	0.654955701718758	1.57456760493765	> 1.5	scran
Pdcd2l	2.12834584161126	0.123747798487168	0.263378112318713	1.85419957175806	0.227163130121288	0.421205778590114	-0.198936065042306	0.876325836749366	0.67738977170706	1.599243668663	> 1.5	scran
Gpi1	4.5327902755594	0.00939464396418236	0.0425839508031886	4.62816856714627	0.0104339816681701	0.0482902259868053	0.0300419994981025	0.151379410853026	0.18142141035113	1.13400060529822	> 1	scran
Lsm14a	2.3846463395702	0.078651172983329	0.187555231757598	2.35490823874082	0.0897278502071603	0.211300853697344	-0.0181044749706979	0.190087564225799	0.171983089255102	1.12660602275513	> 1	scran
Pepd	2.0290938502937	0.138850887581711	0.281741482099873	1.98705429607597	0.213577933326208	0.424390949962869	-0.0302042999918127	0.621226197433339	0.59102189744152	1.50631332950974	> 1.5	scran
Faap24	1.59678386125942	0.278718056154942	0.445052493909808	1.17765809377376	0.552097651439658	0.650182267771397	-0.439248298214242	0.9861169966919	0.546868698477658	1.4609114130774	> 1.25	scran
Cep89	1.1205425164949	0.575233088036715	0.644573132039791	1.03724823068334	0.722903767828764	0.749830654134702	-0.111436193450952	0.32965694638595	0.218220752934996	1.16329802913413	> 1	scran
Tdrd12	0.958274610982145	0.973649360979168	0.933023462625326	1.29357362244355	0.663210775136552	0.857911964836984	0.43285111512683	-0.553934863650683	-0.121083748523853	0.919496667771897	< 1	scran
Nudt19	1.75946501579591	0.233262771411597	0.410417685786303	1.53656687075565	0.329267765236783	0.505941939670591	-0.195426274853626	0.497305208923019	0.301878934069397	1.23274887314195	> 1	scran
Pdcd5	2.4113806913582	0.0934933441735797	0.225448044910677	2.3469830426086	0.115057280692861	0.270037486714803	-0.0390520130315093	0.299416710774646	0.260364697743137	1.19778145258165	> 1	scran
Uri1	1.82913540593052	0.17919276318867	0.327767827634921	1.85212035530373	0.207158407743726	0.383682303754465	0.0180159736524885	0.209222000379613	0.227237974032096	1.17059171585877	> 1	scran
Ccne1	2.38380595813218	0.195138554303168	0.465172448409192	2.37518867245589	0.247202371015658	0.587152271440627	-0.00522468708771527	0.341193735639801	0.33596904855208	1.26222495216255	> 1.25	scran
Pop4	1.78176008761566	0.177468111784229	0.316205598401653	1.68500834274756	0.266168906356621	0.448496827790901	-0.0805473579142984	0.58478222818788	0.504234870273586	1.41837092720037	> 1.25	scran
Etfb	2.60757420335725	0.0716363128210077	0.18679700133569	2.37428693069333	0.116091015181649	0.275633380116712	-0.135214013823115	0.696493332043946	0.56127931822084	1.47557711390332	> 1.25	scran
2410002F23Rik	1.54312082093173	0.258551690251706	0.398976496514499	1.37487873187952	0.424073799562439	0.583050047765735	-0.166546649735745	0.713862615744065	0.547315966008318	1.46136439830246	> 1.25	scran
Emc10	3.96830287872823	0.0142051325084379	0.0563702682259501	3.73405769562896	0.022989218145059	0.0858430669310507	-0.0877779238138361	0.694545112006852	0.606767188193019	1.52284297436663	> 1.5	scran
Pold1	1.5297321559086	0.27068153145565	0.414070242678293	1.4974707322769	0.345620872652167	0.517557141260621	-0.0307512643091678	0.35259389089288	0.32184262658371	1.24992594955134	> 1	scran
Nr1h2	2.09274761948706	0.120649590591979	0.252489143503452	2.03239711219283	0.182395176492285	0.370699429980822	-0.0422160170627352	0.596244557432628	0.554028540369897	1.4681796802711	> 1.25	scran
Vrk3	1.65976628153132	0.212147076911526	0.352114564983182	1.63679530498647	0.276941399452341	0.453296382379972	-0.0201061921443944	0.384515935156047	0.364409743011647	1.28735481987694	> 1.25	scran
Nup62	2.47649898848631	0.0814826296743675	0.201791649967775	2.53065171968382	0.0938127316063319	0.2374073505678	0.031206938851538	0.203291187590952	0.234498126442492	1.17649739523768	> 1	scran
Akt1s1	2.00572840809127	0.159253220988792	0.319418709417257	2.08945452358987	0.164997436514022	0.344754640104955	0.0590000925814531	0.0511210580638976	0.110121150645348	1.0793188687473	> 1	scran
Ptov1	3.6135945785254	0.0296744782264437	0.107231533639647	3.6662214396629	0.0316231827323971	0.115937590523892	0.02085927283101	0.0917599129964627	0.112619185827474	1.08118933478562	> 1	scran
Med25	2.53920433511724	0.0647641346769224	0.164449371531758	2.70658538365168	0.0723787029721581	0.195899139552109	0.092097404575851	0.160370161587697	0.252467566163545	1.19124285929106	> 1	scran
Ap2a1	1.63680599791195	0.218317036400883	0.357342634627326	1.72402547239944	0.242552314098742	0.418166367895661	0.0748977535220294	0.151871228165696	0.226768981687729	1.17021124090544	> 1	scran
Prmt1	4.87912489775433	0.00688142449033212	0.0335753295627958	4.9200000904098	0.00852063281552002	0.0419215142227072	0.0120359276648565	0.308253340229042	0.320289267893901	1.24858087079388	> 1	scran
Nosip	1.74253945546231	0.193886064515315	0.337854117282247	1.47281568066712	0.342933455793225	0.505077771117628	-0.242614430833394	0.822719543092343	0.580105112258955	1.4949581647267	> 1.25	scran
Rps11	5.54697911544647	0.0044720760197925	0.024806512284478	5.81746874172924	0.00398468548805951	0.0231807832724084	0.0686892601196371	-0.166478855899922	-0.0977895957802822	0.934463620140311	< 1	scran
Rpl13a	6.86903775045608	0.00236698019193384	0.0162588762929753	7.21821836837712	0.00279696074658818	0.0201890734366526	0.0715347756915543	0.240812373793744	0.312347149485302	1.24172624681174	> 1	scran
Aldh16a1	1.31944780845487	0.36876092073855	0.48656078871228	1.52734097045958	0.331562985253254	0.506409731665179	0.211087886682835	-0.153402817493606	0.0576850691892245	1.04079437433795	> 1	scran
Pih1d1	1.75347593780398	0.203230273620814	0.356359394627417	1.66835670061666	0.277216485066138	0.462495980381489	-0.0717898581331488	0.447897726815518	0.376107868682364	1.29783580103182	> 1.25	scran
Tead2	1.8343673464439	0.193726142259334	0.355364909513067	1.84132620906258	0.268736651555941	0.494831839845672	0.00546265809884242	0.472174445533209	0.477637103632055	1.39246117610123	> 1.25	scran
Snrnp70	2.98875913929997	0.0419749102018743	0.125452896487147	3.00961301707683	0.0482676748335437	0.145267022483065	0.0100313573352547	0.201530091705086	0.211561449040346	1.15794076143908	> 1	scran
Ruvbl2	3.46844785478065	0.0269379903563264	0.0934330148635023	3.34933105349432	0.0405655562630864	0.135867477294227	-0.0504172135409086	0.590613045736677	0.540195832195774	1.45416989372245	> 1.25	scran
Ftl1	3.41779065270147	0.0283205564069501	0.0967937329669787	3.38086087881344	0.0409011501367742	0.138281098395895	-0.0156733803517987	0.530291802225009	0.514618421873213	1.42861623534108	> 1.25	scran
Bax	4.25263823780917	0.0130863989752278	0.0556517206772806	4.21094560122452	0.0147892963344066	0.0622769223445754	-0.0142138951389963	0.17648525048092	0.16227135534192	1.11904756199209	> 1	scran
Nucb1	1.73552556415468	0.202657836058148	0.351717855255185	1.70076859728148	0.263370403050506	0.447932110961667	-0.0291857515694486	0.378047267659034	0.34886151608958	1.27355522123457	> 1.25	scran
Ppp1r15a	1.13037458481921	0.479523230469706	0.54204087255336	1.29144238326049	0.487983583751679	0.630202682392263	0.192182346327745	0.0252319067247823	0.217414253052527	1.16264790037623	> 1	scran
Hsd17b14	3.54363148746131	0.0463830148153623	0.164364311783102	3.22952640482644	0.0872973794543956	0.281929192020124	-0.133905965795812	0.91234175110904	0.778435785313231	1.71527011528003	> 1.5	scran
Bcat2	3.415153947942	0.0318036850313574	0.108614480493944	2.79514415477063	0.0864865316515118	0.241742323412109	-0.289027924120918	1.44328154518971	1.15425362106879	2.22569147606049	> 1.5	scran
Rpl18	5.93135403993115	0.00308758819885436	0.0183135787369186	6.02391219512222	0.00291664251486996	0.0175695984141371	0.0223392531651966	-0.0821717789856953	-0.0598325258205022	0.959375481249784	< 1	scran
Cyth2	2.34947971912694	0.095449028316686	0.224255556240427	2.60771923222037	0.0888488319477013	0.231692807830336	0.150447231566965	-0.103377700914038	0.047069530652924	1.03316417980715	> 1	scran
Grwd1	2.7517085655086	0.0619064034948149	0.170348380756514	2.51721263583929	0.0957866625957622	0.241115397430927	-0.128500591710948	0.629736140924117	0.501235549213165	1.41542523832712	> 1.25	scran
Kdelr1	2.98648134892837	0.0367897897717089	0.109872020984205	2.89319050463656	0.0495885377800441	0.143469086644035	-0.0457853900371023	0.430701252823453	0.384915862786343	1.30578363225575	> 1.25	scran
Saal1	1.38912303967074	0.331509716443197	0.460507784985959	1.27414322662453	0.442546040907828	0.563867040492211	-0.124646929447955	0.41677639995229	0.292129470504335	1.22444627186792	> 1	scran
Gtf2h1	2.35859961250969	0.0903766004418859	0.213162214782175	2.39883102894832	0.125064960383775	0.300009707602791	0.0244010067609445	0.468656448835201	0.493057455596143	1.40742442514666	> 1.25	scran
Ldha	4.66910637196594	0.0322500717042854	0.150579015290838	4.89822188724227	0.027198317251433	0.133223392857128	0.0691116722650829	-0.245784972909117	-0.176673300644042	0.884740762846747	< 1	scran
Tsg101	2.77679523221015	0.0430979302759442	0.119674127308367	2.72650285497495	0.0676202634353029	0.184366841310512	-0.0263691270246581	0.649837049341785	0.623467922317134	1.54057393571335	> 1.5	scran
Prmt3	1.9202766045617	0.181631450330472	0.348782624722216	2.13587203817618	0.159416935755683	0.340494175492292	0.153511078927514	-0.188209130555849	-0.0346980516283344	0.976236060392844	< 1	scran
Cyfip1	2.09203722691023	0.141882101857099	0.29682263891732	2.05937573604777	0.153669780677942	0.316463817691936	-0.0227014481974129	0.115140877654294	0.0924394294568814	1.06617143101435	> 1	scran
Nipa2	1.71562904570298	0.211435781218723	0.362745367559742	1.89379887705064	0.182103234268141	0.344866900564295	0.142545477372191	-0.215462998548839	-0.0729175211766499	0.950713451929879	< 1	scran
Ube3a	2.12913626030966	0.125700239331287	0.267632937489845	2.18310345169852	0.188486261457613	0.411485007985866	0.0361122153444666	0.584471974347957	0.620584189692432	1.53749763330786	> 1.5	scran
Snrpn	2.98075269209448	0.0728564867573224	0.217167169038434	2.40479371931502	0.243946141846368	0.586640149763277	-0.309763535943124	1.74343333328399	1.43366979734087	2.70132982052851	> 1.5	scran
Klf13	1.96925440420145	0.174929155910599	0.344480010700189	1.80006651858775	0.307742665409045	0.553957268343775	-0.129599282251505	0.814953705474054	0.685354423222551	1.6080969900628	> 1.5	scran
Trpm1	0.515672821439148	2.92508889022666	1.50838884098349	0.392168084069198	4.13653303121759	1.62221623354155	-0.394983881197704	0.499941635193517	0.104957753995807	1.07546289754029	> 1	scran
Mphosph10	2.90259073291344	0.0398360376896717	0.115627713834032	2.47530653063585	0.110851324965565	0.2743910086169	-0.229733972403908	1.47647995300712	1.24674598060321	2.37305572789194	> 1.5	scran
Nsmce3	2.27971643037106	0.105214735588132	0.239859761437412	2.08476912183498	0.195338002780419	0.407234636517533	-0.1289667604626	0.892635879320187	0.763669118857582	1.69780305824158	> 1.5	scran
Tm2d3	1.48584276129858	0.283830229529036	0.421727091983433	1.17398232021747	0.521205141962542	0.611885621870461	-0.33987076923761	0.87682306413581	0.5369522948982	1.4509042304887	> 1.25	scran
Snrpa1	3.83415883731991	0.0273372286038817	0.104815276639407	3.62840966070071	0.0339867465720511	0.123317839597817	-0.0795727540284209	0.314105271842603	0.234532517814192	1.17652544124903	> 1	scran
Selenos	2.54190661492335	0.0730128601561373	0.185591872205359	2.49632439536286	0.114945936735936	0.286942346021752	-0.0261056058441527	0.654732967337134	0.628627361492975	1.54609327775005	> 1.5	scran
Arrdc4	1.76808275827822	0.211313043216378	0.373618948310179	1.58065928887837	0.380743790604244	0.601826209301358	-0.161659375953827	0.849438688759104	0.687779312805271	1.61080216092713	> 1.5	scran
Chd2	1.44606670943724	0.341127430567258	0.493293021019174	1.20159914248383	0.567546810438622	0.681963760742483	-0.267178419328872	0.734428619824304	0.46725020049544	1.38247194199809	> 1.25	scran
Mrpl46	2.22532822403929	0.0949052995235668	0.211195441640695	1.97668191749186	0.163322059636098	0.322835762010201	-0.170937406580091	0.783159111578679	0.612221704998588	1.52861141084398	> 1.5	scran
Mrps11	1.57430207155817	0.245402260225872	0.386337286638648	1.26056114330523	0.471295824297015	0.594097203110827	-0.320646289096422	0.941484362363477	0.620838073267055	1.53776822392632	> 1.5	scran
Aen	3.47446708100566	0.025717318061478	0.0893539750163577	3.61787318367769	0.0308188996553435	0.111498870613521	0.058350126383222	0.261075154804087	0.31942528118731	1.24783335708467	> 1	scran
Mfge8	2.39014275753371	0.113138159246896	0.270416351924665	2.47947796574213	0.156775261922445	0.388720807510153	0.0529396151617319	0.470612326180105	0.523551941341829	1.43749002138172	> 1.25	scran
Polg	1.32676746232215	0.348028325655834	0.461752658446616	1.33450517166767	0.423596408262348	0.565291597525952	0.00838935944766086	0.283485626284005	0.291874985731668	1.22423030422316	> 1	scran
Ap3s2	1.52107863886693	0.253954716707726	0.386285094823624	1.56038412977476	0.26653517481209	0.415897256803525	0.0368064888351559	0.0697546694897374	0.10656115832489	1.07665882628327	> 1	scran
Idh2	3.53130433639916	0.0305000679394636	0.107705022175097	3.47510853497062	0.0412242428010318	0.143258718005567	-0.0231431244747555	0.434680538451987	0.411537413977231	1.33010248837487	> 1.25	scran
Cib1	1.53995151332259	0.260629059283734	0.401356114259828	1.66699627454971	0.245888045613455	0.40989445599394	0.11436595299211	-0.08399635177496	0.0303696012171584	1.02127373031269	> 1	scran
Ngrn	2.49933104106079	0.0707284480409117	0.176773805674706	2.35825806117876	0.0953378393719104	0.224831228234174	-0.0838204024926145	0.430758324870452	0.34693792237784	1.27185827886685	> 1.25	scran
Prc1	1.67564861780286	0.453138269303779	0.759300514632455	1.94125018251127	0.379900945949258	0.737482780660204	0.212266411513103	-0.254328032947665	-0.0420616214345524	0.971266009239027	< 1	scran
Iqgap1	2.71130390217297	0.0738681002202334	0.200278868373223	2.9158798875205	0.0773118811687826	0.225432159366428	0.104944462892876	0.0657386681850104	0.170683131077885	1.12559133770584	> 1	scran
Wdr73	1.3661849272936	0.324102663365023	0.442784173585007	1.55432341208654	0.318981565766895	0.495800515695509	0.186133939686458	-0.022977824531386	0.163156115155073	1.11973404939308	> 1	scran
Sec11a	2.95979662377161	0.0387791165807672	0.1147782983286	2.52443928788062	0.0819076980150472	0.206771010849047	-0.229535066131176	1.07871911044921	0.849184044318039	1.80148175970583	> 1.5	scran
Rps17	5.07300349172872	0.00550722615808767	0.0279381775297185	5.36466594123433	0.00493736926102166	0.0264873367139002	0.0806481834141096	-0.1575833081184	-0.076935124704291	0.948069597085386	< 1	scran
Whamm	0.975898439276579	0.699121920450391	0.682271991031581	1.27432958807068	0.575246900392037	0.733054145615518	0.384935538409598	-0.281362765539486	0.103572772870108	1.07443095312641	> 1	scran
Ramac	1.29846183496967	0.34478730548932	0.447693157359911	1.22598688379697	0.475597306283817	0.58307605947313	-0.0828600657765473	0.464033886177223	0.381173820400675	1.30240109746502	> 1.25	scran
Btbd1	1.81527655892869	0.181291606546289	0.329094403694002	2.12871062761139	0.177185635068058	0.377176944429449	0.229790485444818	-0.0330504872777269	0.19673999816709	1.14610561649099	> 1	scran
Tlnrd1	1.42562252479819	0.342110522938981	0.4877204674723	1.41242227571642	0.424462279490737	0.599519978754084	-0.0134205571495938	0.311173871624377	0.297753314474776	1.22922866424123	> 1	scran
Mesd	2.54076601350172	0.0693576457769292	0.176221549166513	2.18327685102085	0.159395781137429	0.348005119107735	-0.218768436275844	1.20048661004485	0.981718173769006	1.97481591073123	> 1.5	scran
Abhd17c	2.2859756177168	0.11023226381472	0.251988267366176	2.19832482620265	0.129814577405055	0.285374608312537	-0.0564054400164619	0.235905851250439	0.179500411233972	1.13249164850142	> 1	scran
Zfand6	2.47973118516864	0.0704843232532164	0.174782174436508	2.36105370109145	0.120840016596494	0.285309768425105	-0.0707528785999216	0.777723965546372	0.706971086946452	1.6323733775766	> 1.5	scran
Ctsc	2.07642396448371	0.230031351901262	0.477642611670367	1.72444625291931	0.557432609217005	0.961262574219298	-0.267967879446378	1.27696689574172	1.00899901629534	2.01251427475798	> 1.5	scran
Hikeshi	2.68528276219325	0.0686190250421431	0.184261485104174	2.44194518142697	0.107257879629847	0.26191786233218	-0.13704319901376	0.644403105315503	0.507359906301749	1.42144660444966	> 1.25	scran
Eed	3.61588171629972	0.020025387960841	0.0724094341894135	3.18274759568131	0.0464382126616987	0.147801109696759	-0.184074734537606	1.21348225318397	1.02940751864636	2.04118581164618	> 1.5	scran
Tmem126a	1.78703510332801	0.190282809688909	0.340042060473964	1.54152997886693	0.331508838187547	0.511030812325452	-0.213205027504008	0.800902100604947	0.587697073100943	1.50284588798561	> 1.5	scran
Pcf11	1.31501677426154	0.370381526943072	0.487057920806741	1.15297520673968	0.589772252627136	0.679992784902101	-0.189719712543842	0.671145803754278	0.481426091210444	1.39612303969062	> 1.25	scran
4632427E13Rik	1.28952141726503	0.427150638172198	0.550819896321474	1.43939894433985	0.420369273660965	0.605079088740504	0.158630770783215	-0.0230877165476596	0.135543054235561	1.09850623185798	> 1	scran
Ndufc2	2.15724876597306	0.115771002336294	0.249746851925435	2.13852209702581	0.153200590361117	0.327622847764649	-0.0125784379225977	0.40414791621581	0.391569478293214	1.31181972961351	> 1.25	scran
Rsf1	1.84748114631945	0.164399535089925	0.303725041542319	1.96961049650429	0.197460816768105	0.388920897354769	0.0923507137690657	0.264360180620312	0.356710894389376	1.28050323206748	> 1.25	scran
Clns1a	3.84959763320778	0.0180781958039091	0.0695937797793953	3.7107875953227	0.0285919493419507	0.106098650944206	-0.052982236788191	0.661358278787484	0.608376041999297	1.52454215420584	> 1.5	scran
Pak1	1.3073448658762	0.399111630661673	0.521776541257016	1.39927713061907	0.405780690324636	0.567799640018084	0.0980419590759782	0.023907892368045	0.121949851444029	1.08820461466166	> 1	scran
Serpinh1	0.74647423742769	1.49859254521233	1.1186607274022	2.07638602085916	0.322879910681416	0.670423332955148	1.47591030446909	-2.21453859430286	-0.738628289833773	0.599308902630409	< 1	scran
Rps3	7.20478840518752	0.00177320562837009	0.012775571351294	7.09821239483319	0.00178223334311103	0.0126506708065557	-0.0215003172387871	0.00732639057046166	-0.0141739266683177	0.990223486582019	< 1	scran
Spcs2	3.40290160817023	0.0265614913933877	0.0903861417779588	3.22351956427141	0.0390057572084864	0.125735821480777	-0.0781286981236566	0.554350925532929	0.476222227409277	1.39109623452739	> 1.25	scran
Pold3	1.99863917598514	0.141396791937132	0.282601167724171	1.70830384686638	0.248952398137808	0.425286339425427	-0.226453436633628	0.81612052471424	0.589667088080612	1.50489944132333	> 1.5	scran
Ucp2	2.16746017649072	0.155742947337856	0.337566636124094	1.74776553046861	0.313574546484122	0.548054783577276	-0.310493831867648	1.00964162382707	0.699147791959422	1.6235454719992	> 1.5	scran
Mrpl48	1.50363229319291	0.283892094211172	0.426869320638084	1.24220719052262	0.466022947403892	0.578897056213657	-0.275545981313734	0.715058322631509	0.439512341317763	1.35614584657506	> 1.25	scran
Rab6a	2.24087174829262	0.102367176022979	0.229391712702391	2.4381626641392	0.0960277157024592	0.234131191148309	0.121734298307693	-0.0922304256978425	0.0295038726098487	1.02066107092573	> 1	scran
Clpb	2.3039416969559	0.100198578960526	0.230851684042885	2.53340644265712	0.0975848279917872	0.247222031939981	0.136974343171778	-0.0381332808231062	0.0988410623486684	1.07091283723993	> 1	scran
Folr1	1.27476059994467	0.508018358370004	0.647601787298655	1.74114153022139	0.355011206048264	0.618124754544615	0.449807144114617	-0.517016068433377	-0.067208924318767	0.954482780418198	< 1	scran
Anapc15	1.9992875880154	0.173243847710269	0.346364274427172	1.97127852950933	0.200616092267967	0.395470195361906	-0.0203543771299205	0.211633215447815	0.19127883831789	1.14177536357047	> 1	scran
Lamtor1	3.60490622794063	0.022045287811864	0.0794711953297322	3.5841178018985	0.0300165265188091	0.107582767047222	-0.00834367575609891	0.44528672729343	0.436943051537329	1.35373284119929	> 1.25	scran
Numa1	1.37514314241661	0.344572605500077	0.473836655518054	1.32095613622681	0.425593132939563	0.562189860492509	-0.0579992393973273	0.304666864979392	0.246667625582069	1.18646342351428	> 1	scran
Rnf121	1.29397908721484	0.374826321937218	0.485017421924418	1.10976583940522	0.597608905338058	0.663205948468525	-0.221559001215566	0.672979377888666	0.451420376673099	1.36738582675464	> 1.25	scran
Pgap2	1.68283691489198	0.22630119081626	0.380827997789617	1.65916419780349	0.307280095612662	0.50982813333816	-0.0204387022077454	0.441310141678076	0.420871439470322	1.33873595506969	> 1.25	scran
Rrm1	2.85118533218813	0.0635182993111032	0.181102443321353	2.64749177566872	0.123745331813188	0.327614748252812	-0.106935617555159	0.962129911523138	0.855194293967977	1.80900236487414	> 1.5	scran
Trim6	1.79842074184228	0.197117206732953	0.354499673162555	1.91486792451872	0.214569214150394	0.410871705765779	0.090514307704893	0.122389379246276	0.212903686951175	1.15901857426361	> 1	scran
Arfip2	1.5263530105039	0.24006480965049	0.366423644926071	1.41642328558802	0.35453495174792	0.502171561210579	-0.107836196569105	0.562503923326138	0.454667726757034	1.37046713050381	> 1.25	scran
Rrp8	1.62603515351427	0.222729346306872	0.362165746814228	1.3600703613456	0.440530048470158	0.599151862206401	-0.257677158380549	0.983948771621185	0.726271613240632	1.65435817019364	> 1.5	scran
Taf10	1.63397035035621	0.259513186736407	0.424036852653743	1.35102044612946	0.4204369485364	0.568018913780955	-0.274332296567277	0.696081612130559	0.421749315563281	1.33955082023209	> 1.25	scran
Tpp1	1.78108180096659	0.207775653501779	0.370065435135959	1.73466855722471	0.281020379639403	0.487477216499821	-0.0380937439255637	0.435648145023362	0.39755440109779	1.31727302854082	> 1.25	scran
Mrpl17	2.70786518043115	0.0637197468386732	0.172544483770331	2.45541605642057	0.102652856170613	0.252055471278754	-0.141188409797419	0.687961328858005	0.546772919060582	1.46081442750878	> 1.25	scran
Rbmxl2	2.62619555596931	0.119372179002849	0.313494686003655	2.58495999149691	0.134104494248977	0.346654752313534	-0.022832396973241	0.16789094728917	0.145058550315933	1.10577552918869	> 1	scran
Eif3f	5.56046541043331	0.00400071131957585	0.0222458169096305	5.41701635996331	0.00658222882505721	0.035656041230357	-0.0377071935347815	0.71831964978671	0.68061245625193	1.60282004366048	> 1.5	scran
Rpl27a	5.60433718833317	0.00410131055845455	0.0229851272836503	5.91390600927658	0.0035244250398732	0.0208431184225509	0.0775675556416194	-0.218697069805643	-0.141129514164027	0.906808918886299	< 1	scran
Tmem41b	1.89499952244415	0.198951785442006	0.377013538402013	1.73588145738115	0.281317608551732	0.488334020319759	-0.126529054719951	0.499781012099785	0.373251957379827	1.29526918950864	> 1.25	scran
Ipo7	1.69400352164798	0.230064406293828	0.389729914467597	1.76962109525881	0.233495058697687	0.413197781510122	0.0630036149555463	0.0213542207464282	0.0843578357019752	1.06021571906941	> 1	scran
Ctr9	1.47567193984616	0.278667882773074	0.411222375144565	1.51825460533413	0.358421263763345	0.544174734358377	0.0410417172699303	0.363109491997172	0.404151209267099	1.32331012914137	> 1.25	scran
Eif4g2	4.26669938989903	0.0129311708779232	0.0551734188955151	4.20815977472666	0.0167886868003227	0.0706494764636023	-0.0199309874285763	0.376636475381419	0.356705487952838	1.28049843344664	> 1.25	scran
Btbd10	1.11398864339959	0.510837411938565	0.569067075523198	1.36895276722394	0.417367064260999	0.571355797568228	0.297338145217241	-0.291547429412983	0.0057907158042651	1.00402188449038	> 1	scran
Far1	1.42405114270001	0.296060750479872	0.421605650029485	1.51072989798535	0.352706687649069	0.53284453825083	0.08524478593051	0.25257568939897	0.337820475329481	1.26384581946083	> 1.25	scran
Rras2	1.27971930744573	0.399717440980158	0.511526126745106	1.39322405193055	0.41698580628059	0.58095465462377	0.122599878815767	0.0610177531802751	0.183617631996043	1.13572821454975	> 1	scran
Copb1	2.53486813298664	0.0846613254567809	0.214605295996804	2.58275335429271	0.095732195163471	0.247252648172259	0.0269991783219471	0.177301115429345	0.204300293751295	1.15212743014479	> 1	scran
Psma1	4.47442622406594	0.00847045293702327	0.0379004167511332	4.27542480241275	0.0140064971081455	0.0598837251310879	-0.0656349189016543	0.725585175187622	0.659950256285975	1.58002814386724	> 1.5	scran
1110004F10Rik	3.21842048023914	0.0274920683571858	0.0884810358449011	3.00855569455684	0.0548399998142289	0.164989193730594	-0.0972817593458589	0.996213114584604	0.898931355238743	1.86468424736578	> 1.5	scran
Rps13	5.19991502692137	0.00519241200273363	0.0270001011989815	5.39256538454556	0.00486398077995249	0.0262293343850667	0.0524837160711687	-0.0942673335433769	-0.0417836174722095	0.971453187962722	< 1	scran
Rps15a	5.25072527328273	0.00573951321843001	0.0301366071123507	5.56950746738865	0.00468073810255635	0.0260694058150782	0.0850330368006545	-0.294192338348112	-0.209159301547453	0.865041167968584	< 1	scran
Arl6ip1	4.29762430049305	0.0348303862710425	0.149687914433992	4.36182741388551	0.0481155890254846	0.209871895246607	0.0213933199565859	0.466157917584377	0.487551237540957	1.40206305926691	> 1.25	scran
Coq7	1.89404598607821	0.181688314283184	0.34412602238538	1.71685052788911	0.267942694852839	0.460017557102127	-0.141706917663649	0.560458850989414	0.418751933325768	1.33677062232441	> 1.25	scran
Gde1	1.73023097665183	0.212034675687717	0.366868963999213	1.77487032645424	0.277193086285549	0.491981783546491	0.0367489810839104	0.386591055130494	0.423340036214404	1.34102862826943	> 1.25	scran
Vps35l	1.39123804490908	0.318417518055827	0.442994565284789	1.28859806556027	0.434134143427075	0.559424417413792	-0.110566956248929	0.447221181587842	0.336654225338914	1.26282456096082	> 1.25	scran
Knop1	2.17498457133266	0.120485268809132	0.262053600732731	2.29093005611245	0.116009000262603	0.265768505481154	0.0749282457406845	-0.0546200279038076	0.0203082178368715	1.01417612556376	> 1	scran
Thumpd1	2.1721734634449	0.125020212346432	0.271565587653165	1.94656584359974	0.210750185158705	0.410239111962256	-0.158208171746893	0.753372540631528	0.595164368884641	1.51064468627078	> 1.5	scran
Uqcrc2	4.06109485547516	0.0103765189043534	0.0421400275402106	3.97072519044438	0.0180079517545474	0.0715046276600884	-0.0324662078867151	0.795311564597918	0.762845356711193	1.69683390908698	> 1.5	scran
Mettl9	2.25783210427121	0.112375078996264	0.253724061077777	2.27723242699355	0.118269402178284	0.26932691776153	0.0123433392946923	0.0737547482014986	0.0860980874961983	1.06149537658145	> 1	scran
Gga2	1.90080154741636	0.16393292926969	0.311603965628323	1.91881231840125	0.195372087351567	0.374882367881952	0.0136056907728997	0.253118687135211	0.266724377908114	1.20307316091448	> 1	scran
Ubfd1	2.18304953636323	0.104848413196458	0.228889279816947	2.23975581902917	0.120297062453191	0.269436045641649	0.036996589031646	0.198296386147489	0.235292975179135	1.17714576172868	> 1	scran
Ndufab1	2.83534020871717	0.045147145112179	0.12800751584535	2.81704764263673	0.0587490138039426	0.165498770843629	-0.00933788947134286	0.379929872429001	0.370591982957655	1.29288323229062	> 1.25	scran
Plk1	2.34092347220983	0.329386616821095	0.771068862748286	2.44099632307145	0.308586898751857	0.753259485201303	0.0603923502862781	-0.0941051259804219	-0.0337127756941464	0.976902999968763	< 1	scran
Rbbp6	1.73443260458295	0.196643749926231	0.34106533135951	1.7926815482543	0.235592387823241	0.422342126559895	0.0476554483452709	0.260708592535504	0.308364040880779	1.23830271718445	> 1	scran
Tnrc6a	1.13800656088284	0.49377284766362	0.561916740227004	1.22645277527245	0.492682947323207	0.60425236807396	0.107982808646155	-0.00318796739598319	0.104794841250174	1.07534146042678	> 1	scran
Lcmt1	2.01537187903659	0.146897169027033	0.296052423567167	1.88352083250483	0.200880595527945	0.378362786522861	-0.0976140811132161	0.451531617892164	0.353917536778948	1.27802631021874	> 1.25	scran
Nsmce1	2.01281022823158	0.133281219070293	0.268269800975861	1.62107795938442	0.299491977033635	0.485499842981691	-0.312257685219469	1.16804385413849	0.855786168919015	1.80974467202656	> 1.5	scran
Xpo6	1.38554494740241	0.330503485837469	0.457927434900989	1.50819886991342	0.355028079980017	0.535452949013392	0.122373160836542	0.103267647176046	0.225640808012586	1.16929650465071	> 1	scran
Spns1	2.38443854229399	0.0810604315368607	0.193283617211474	2.28303925376547	0.124556097933052	0.284366460877013	-0.0626939335096654	0.619725892881797	0.557031959372126	1.47123933719579	> 1.25	scran
Nfatc2ip	2.03879853201698	0.148079551831601	0.301904372896001	1.83434205527928	0.252989771887854	0.464069778129402	-0.152456531880192	0.772706625489178	0.620250093608982	1.53714162427605	> 1.5	scran
Tufm	2.20713683265284	0.0988226602294351	0.218115133293123	1.88176063256214	0.206346049656611	0.388293872928524	-0.230092949867322	1.06215202162027	0.832059071752958	1.78022435704495	> 1.5	scran
Atxn2l	1.70162653548033	0.209400511289961	0.356321466554146	1.80432145935223	0.211435106884832	0.381496900612736	0.0845419569520631	0.013949978178173	0.0984919351302409	1.0706537113861	> 1	scran
Eif3c	3.42568648556419	0.0236844926774187	0.0811356464824774	3.62419136339884	0.0277458983621299	0.100556445213773	0.0812660102571588	0.228331745930882	0.309597756188035	1.23936210005413	> 1	scran
Cln3	1.1307855756181	0.502151061978445	0.567825177666538	1.33013489630709	0.452043243801283	0.601278493219939	0.234247179519817	-0.151660643317472	0.082586536202337	1.05891481545584	> 1	scran
Nupr1	0.948534483971508	1.12836167415025	1.07028995832334	0.853908368269815	1.3500698273007	1.15283592328065	-0.1516189592339	0.258804457803969	0.107185498570059	1.07712486164649	> 1	scran
Sgf29	1.50182889856704	0.291252360168136	0.437411211276363	1.28888435648472	0.460330545410105	0.593312838791165	-0.220597632303376	0.660400435604973	0.439802803301599	1.35641891084566	> 1.25	scran
Bola2	1.76650174455943	0.200036487916075	0.353364804879287	2.13684969870127	0.154009927040232	0.329096066192925	0.274590261572407	-0.377239834750255	-0.102649573177842	0.931321007776503	< 1	scran
Mapk3	1.64953925602062	0.244281261960541	0.402951531114167	1.71185909984189	0.287123010659572	0.491514138571588	0.0535008490775576	0.233125752585228	0.286626601662792	1.21978476471486	> 1	scran
Ppp4c	3.05575581886218	0.0392964902087412	0.120080478616222	3.07378961009707	0.0417781452123618	0.128417228682884	0.00848915683991642	0.0883479807576284	0.0968371375975364	1.06942635607996	> 1	scran
Aldoa	5.38074981609952	0.00678781477083836	0.0365235330799061	5.25331285350036	0.00855333591467088	0.0449333495008468	-0.0345797239723975	0.333540003529263	0.298960279556866	1.2302574726969	> 1	scran
Ino80e	3.08873972321486	0.0395115793096516	0.122040984540675	2.79147673694541	0.071743883194355	0.20027138095517	-0.145989772136817	0.860580321266618	0.7145905491298	1.64101741483757	> 1.5	scran
Hirip3	1.40461142776156	0.345241917580447	0.484930742775811	1.15483631248512	0.607941110806044	0.702072470611358	-0.28248270066915	0.816323941352352	0.533841240683196	1.44777884485648	> 1.25	scran
Cdipt	1.67556684624064	0.210050418562825	0.35195351738284	1.86161639227018	0.196619410676387	0.366029917953664	0.151906575833696	-0.095329906095214	0.0565766697384766	1.03999505581162	> 1	scran
Mvp	1.20053360738681	0.494475204569524	0.593634101105182	1.47171602419638	0.411686888976781	0.605886191458682	0.293823531688516	-0.264350675165298	0.02947285652321	1.02063912826216	> 1	scran
Maz	2.68397388334905	0.0631946462235119	0.169612780031389	2.50584423066843	0.0917915409786245	0.230015303385451	-0.099073897293911	0.538558868501099	0.439484971207185	1.35612011867787	> 1.25	scran
Kif22	2.57626892729002	0.142608112902536	0.36739685005027	2.43296230897407	0.188864436652996	0.45950005588236	-0.0825692285009815	0.405295008199135	0.322725779698155	1.25069133232767	> 1.25	scran
Cd2bp2	2.10870370028989	0.115020766286996	0.242544715479567	1.85241340383923	0.231479641454742	0.428795990546663	-0.186950290997379	1.00899096025187	0.822040669254494	1.76790489827343	> 1.5	scran
Tbc1d10b	1.6291789649003	0.257250693704308	0.419107418889068	1.85876509928708	0.240854069547132	0.447691138495473	0.190199369498215	-0.0950156671415414	0.0951837023566783	1.06820141643441	> 1	scran
Mylpf	2.16707382918056	0.182818261852489	0.396180670756809	2.71606722740512	0.141128381066269	0.383314170670835	0.325770884370073	-0.373402044871741	-0.0476311605016707	0.967523655151081	< 1	scran
Sept1	2.08346794992343	0.255809700585124	0.532971312448615	1.78986842707277	0.390654526169474	0.699220202283817	-0.219133368054332	0.610822355682981	0.391688987628653	1.31192840205866	> 1.25	scran
Zfp553	1.71885319756373	0.25710677457938	0.441928801601064	1.65214933092113	0.331107328521225	0.547038751279425	-0.0571022416677195	0.364931318138839	0.307829076471122	1.23784362842512	> 1	scran
Zfp771	1.4884229583301	0.312948137707773	0.4657991929309	1.4485082844779	0.41178387185635	0.596472349798309	-0.0392166128811405	0.395963734608509	0.356747121727366	1.2805353870306	> 1.25	scran
Dctpp1	2.64870630976792	0.0939335371915424	0.248802352658058	2.36770531397042	0.15329377565635	0.362954487220129	-0.161798352190114	0.706586877043959	0.544788524853844	1.45880649174952	> 1.25	scran
Sephs2	3.26225194174356	0.0410294825510855	0.133848509121012	3.36864668881659	0.0440227978621767	0.148297252250864	0.0463009185007339	0.101589878805743	0.147890797306483	1.10794848014922	> 1	scran
Bcl7c	1.66438093282462	0.249032131130819	0.414484330714817	1.45587576426457	0.375964176135816	0.54735713226783	-0.193098416234023	0.594263304162681	0.401164887928651	1.32057376288233	> 1.25	scran
Fbxl19	1.02291290988206	0.58302866028523	0.596387543437002	1.17992950887011	0.514676922887085	0.60728248884894	0.206017352716771	-0.179899708230722	0.0261176444860582	1.01826823100488	> 1	scran
Stx4a	1.40950480103374	0.320459004198134	0.45168850495176	1.54139986677786	0.33791856945852	0.520867637945128	0.129052779378847	0.0765358253233012	0.205588604702154	1.15315672689248	> 1	scran
Bckdk	1.81182235777309	0.176425950819552	0.31965248218624	1.60445683425356	0.291373786541254	0.467496663138455	-0.175356535229346	0.723808305914609	0.548451770685269	1.4625153539902	> 1.25	scran
Kat8	1.16817856160191	0.452193736772195	0.528243028987935	1.09661204607148	0.652143865067607	0.71514881820475	-0.0912075872532086	0.52824925300446	0.43704166575125	1.35382537763898	> 1.25	scran
Fus	3.30683008697379	0.0316020434130147	0.104502587968009	3.44638889249131	0.0294496687558391	0.101495011287672	0.0596365870510097	-0.101766440222927	-0.0421298531719228	0.971220074652527	< 1	scran
Pycard	1.90037665199619	0.190750079585456	0.362496997610614	1.47689621596006	0.381794608076525	0.563871011942175	-0.363716938036875	1.00111306932845	0.637396131291585	1.55551912335526	> 1.5	scran
Tial1	2.09396793062618	0.125033140520683	0.261815386515786	2.05196958279296	0.159959987336746	0.328233028478951	-0.0292300019588138	0.35540053453859	0.326170532579787	1.25368120203722	> 1.25	scran
Mcmbp	1.83063958551385	0.173776308266055	0.318121788936298	1.81899388718418	0.238376133964344	0.433604730531738	-0.0092070879868416	0.456008395288933	0.446801307302088	1.36301487547137	> 1.25	scran
Nsmce4a	4.07891465341844	0.0140449847042329	0.0572882939171335	3.76360838945593	0.0243289506618008	0.091564642817413	-0.116068799979005	0.792619043078818	0.676550243099813	1.59831331248683	> 1.5	scran
Tacc2	1.80727412937734	0.20693546391704	0.373989110387964	1.62666471183134	0.316642738072481	0.515071568280158	-0.151898439093293	0.61367508211945	0.461776643026157	1.37723680709805	> 1.25	scran
Pstk	1.55333965008303	0.258396396442453	0.401377368032634	1.50597706638457	0.349670643377143	0.526595969713915	-0.0446735207315762	0.436410728995992	0.391737208264422	1.31197225268341	> 1.25	scran
Bub3	3.69495994765394	0.0460952236447998	0.170320005145686	3.5486048230095	0.0610877472688054	0.216776274584868	-0.0583068029875232	0.406265771836703	0.347958968849179	1.27275873670533	> 1.25	scran
Oat	3.62149564886683	0.0447952575392296	0.162225830268189	3.38401034041588	0.056651037702664	0.191707697381105	-0.0978516650783018	0.338756380118152	0.240904715039852	1.18173349499384	> 1	scran
Nkx1-2	1.12350968941284	0.609000474974737	0.684217934491138	0.774152313659213	1.42787677565798	1.10539410949588	-0.537323218562099	1.22935622315671	0.692033004594605	1.61555851399595	> 1.5	scran
Ctbp2	3.02813433355945	0.0375188587851613	0.113612144443315	2.7986497385054	0.0762406763970955	0.213370949062207	-0.113698267803385	1.02294497277939	0.909246704976014	1.87806462159215	> 1.5	scran
Bccip	3.72421513792033	0.0225456787712026	0.0839649581744018	3.37371349659104	0.0352448388370044	0.118905988469578	-0.142598954037858	0.644561063340029	0.501962109302173	1.41613824451149	> 1.25	scran
Dhx32	1.83451312601086	0.175447070819306	0.321859954338174	1.66379630792325	0.262379570882555	0.436546161308881	-0.140918406384333	0.580619533358799	0.439701126974463	1.35632331834052	> 1.25	scran
Mki67	1.93584604337204	0.313287981758899	0.606477299923976	2.02159030609376	0.356843603341866	0.721391569307484	0.0625264308791925	0.187802484829866	0.250328915709061	1.18947826966964	> 1	scran
Glrx3	4.60722615814544	0.00720028388967486	0.0331733362825832	4.42108505469734	0.011747931241137	0.0519386032338029	-0.0594979285307001	0.706281032180215	0.646783103649519	1.56567318979828	> 1.5	scran
Ppp2r2d	2.09813666020971	0.122404127955738	0.256820588224934	1.7473686750219	0.278020503417601	0.485804318685735	-0.263924616892913	1.18353907026049	0.919614453367573	1.89160971105731	> 1.5	scran
Nkx6-2	3.51345572716202	0.0716018574205226	0.251569956029574	2.63405263907251	0.310312391635598	0.817379174124648	-0.415606542575102	2.11565239086263	1.70004584828752	3.24911283932712	> 1.5	scran
Utf1	3.87434196062651	0.0373361702373454	0.144653090999642	3.30217033800402	0.102377231655943	0.338067057661221	-0.230536754348886	1.45524904496835	1.22471229061946	2.33708837692281	> 1.5	scran
Echs1	3.51878925912263	0.0213342847806782	0.0750708521373139	3.29561272424198	0.0480768380580354	0.158442639245383	-0.0945323956765651	1.17216826941826	1.07763587374169	2.11057467358399	> 1.5	scran
Paox	1.36721340534227	0.34026640997837	0.465216797110115	1.40200089447236	0.360464765915896	0.505371924239854	0.036248822158412	0.083193508257863	0.119442330416273	1.08631486949564	> 1	scran
Ric8a	1.44137071258985	0.31144474676219	0.448907336572983	1.21688774127987	0.525264866683507	0.639188377192167	-0.244245351843764	0.754068852149029	0.509823500305271	1.42387598757422	> 1.25	scran
Psmd13	3.81410171209351	0.0168948661352512	0.0644387378520523	3.84951579493996	0.0183654075991455	0.070697926633421	0.0133336731205946	0.120405995885704	0.133739669006299	1.09713394442547	> 1	scran
Ifitm2	3.01656400066028	0.0493145253261727	0.148760421808582	2.60172776138531	0.102621953123714	0.266994384369549	-0.213436181729342	1.05725483627918	0.843818654549838	1.79479448312606	> 1.5	scran
Ifitm1	2.32821379425521	0.160634524600553	0.373991516008634	2.22886075248676	0.24257801340714	0.540672613499382	-0.0629170561295584	0.594666795102361	0.531749738972809	1.44568149371308	> 1.25	scran
Ifitm3	2.0069589497289	0.24069447314232	0.483063927023261	1.37418272537779	0.620507969637361	0.852691332834908	-0.546437255779567	1.36624672521917	0.819809469439609	1.76517285836135	> 1.5	scran
Ptdss2	2.49961351001412	0.0757155488419615	0.189259608803501	2.17408507024493	0.153745986709964	0.33425685431621	-0.201296649775056	1.02188724608858	0.820590596313534	1.76612884507889	> 1.5	scran
Rnh1	3.1479989120802	0.0327784685424308	0.103186583311227	2.88934527602943	0.0703054349490882	0.203136676349342	-0.12369242636651	1.10088776968306	0.977195343316545	1.96863458243064	> 1.5	scran
Hras	2.13472079210856	0.141213940241037	0.301452334368118	2.23277468907117	0.150019053452849	0.334958745427936	0.0647902882357408	0.0872632301471098	0.152053518382847	1.1111499472381	> 1	scran
Rassf7	1.15575884564403	0.457838034962386	0.529150358780057	1.15137878312629	0.529272031139641	0.609392587156341	-0.00547787178899611	0.209172098209527	0.203694226420537	1.15164353013249	> 1	scran
Phrf1	1.3693855788943	0.337809018611266	0.462590798506703	1.4958934122366	0.33386630232171	0.499428402210837	0.127478657209449	-0.0169373576605182	0.110541299548927	1.07963323918904	> 1	scran
Taldo1	4.46091380595625	0.0100566090536347	0.0448616661684637	4.62850491569014	0.00939596048629653	0.0434892492984538	0.0532069816255788	-0.0980313793947194	-0.0448243977691425	0.969407804318809	< 1	scran
Gatd1	1.44519622491172	0.307648213305978	0.444612036470634	1.33600340579933	0.42487837265191	0.567638952913427	-0.11334170573409	0.465768294829821	0.35242658909573	1.27670622104473	> 1.25	scran
Rplp2	5.37249430809327	0.0047035069498332	0.025269564316056	5.87389188116059	0.00339820061150984	0.0199606629825026	0.128724661497493	-0.468965812041762	-0.340241150544269	0.789909265266589	< 1	scran
Cd151	1.89217004986685	0.172482364676572	0.326365964571221	1.99852130941871	0.202905662531331	0.405511290370586	0.0788912057877724	0.234360265038838	0.313251470826611	1.24250483932461	> 1	scran
Tspan4	1.08862663520866	0.570919252170799	0.621517904466542	1.22725267770659	0.581042973286686	0.713086544828681	0.172923074744845	0.0253581548979468	0.198281229642784	1.14733065564818	> 1	scran
Ap2a2	1.72412233463154	0.209569277439761	0.361323071886485	1.70887144292382	0.25530292190961	0.436279872546342	-0.0128182758284571	0.284782813981574	0.271964538153117	1.20745091164122	> 1	scran
Ctsd	3.38583511882045	0.0618037924799792	0.209257451055005	3.68535738285078	0.0589889994133834	0.217395544495093	0.122292810096674	-0.0672494312564986	0.0550433788401744	1.03889034010048	> 1	scran
Cd81	4.93771804553107	0.0180101105814543	0.0889288480200569	4.97482752614989	0.0198631351121072	0.0988156713113454	0.0108020514785855	0.141286310271037	0.152088361749625	1.11117678359061	> 1	scran
Tssc4	1.52200320372817	0.25253705452744	0.384362206050838	1.32678532418676	0.404828080955789	0.53711995663083	-0.198036436218579	0.680814277544639	0.482777841326064	1.39743176663885	> 1.25	scran
Kcnq1ot1	3.54491375378913	0.0537132336357941	0.190408780676015	3.48847788726922	0.0879381511648652	0.306770295785971	-0.0231528390190719	0.711211624252338	0.688058785233273	1.61111422853943	> 1.5	scran
Nap1l4	2.59204643535198	0.0688380308631159	0.178431372515389	2.68242273840595	0.0730081474417557	0.19583871478666	0.0494450540675174	0.0848516433048541	0.134296697372376	1.09755763252771	> 1	scran
Cars	2.17092266327668	0.177436866705187	0.385201715231094	2.14734843489648	0.168597635405824	0.362037868515943	-0.0157520264369011	-0.0737214922778617	-0.0894735187147661	0.93986567089595	< 1	scran
Dhcr7	1.68724497863358	0.284020109060204	0.479211502842792	1.72138721386788	0.322841499555659	0.555735229441044	0.0289021977497786	0.184832962929152	0.213735160678926	1.15968674821931	> 1	scran
Cttn	1.91531449786548	0.149837426475114	0.286985795250639	2.08480988927818	0.142363631428174	0.296801106675012	0.122334527890372	-0.0738173871094593	0.0485171407809166	1.03420138413402	> 1	scran
Ppfia1	1.08611952377124	0.50681938631216	0.550466430499397	1.18087876599204	0.492281257395674	0.581324483754412	0.120677983586978	-0.0419888970105136	0.0786890865764562	1.05605801107076	> 1	scran
Fgf4	2.39019949725245	0.123614031110129	0.29546219501278	1.49727185362118	0.575733229600774	0.862029159875658	-0.674794847812853	2.21955797356897	1.54476312575611	2.91756161846145	> 1.5	scran
Ccnd1	3.08149079959147	0.107123350523314	0.330099619059005	2.90219534532244	0.124329894010558	0.360829639681875	-0.0864838539005093	0.214900231206183	0.128416377305675	1.09309317202628	> 1	scran
Pnpla6	1.55067339274444	0.280236308562984	0.434554987369542	1.82508730964586	0.224632210227647	0.409973396224179	0.235070628350564	-0.31907907735813	-0.0840084490075733	0.943432725754315	< 1	scran
Camsap3	1.22969476116571	0.49578627549315	0.609665785631787	1.65156543363189	0.346852234749697	0.572849161490572	0.425533879572408	-0.515397155037359	-0.0898632754649561	0.939611792216513	< 1	scran
Xab2	1.85292780382592	0.178036373304207	0.329888546187696	1.77994043780755	0.240325607710796	0.42776526740512	-0.0579777052483524	0.432818364186506	0.374840658938155	1.29669633077147	> 1.25	scran
Stxbp2	2.16528222241781	0.121671749524979	0.263453676216909	2.13300511883458	0.144973087013877	0.309228336693851	-0.021667649872813	0.252790868011202	0.231123218138394	1.17374842186394	> 1	scran
Snapc2	1.66772997144202	0.193729513381985	0.323088515820014	1.63859553887823	0.275773905391057	0.451881891112814	-0.0254259232373223	0.5094421953683	0.484016272130982	1.39863185779264	> 1.25	scran
Timm44	2.68339698488111	0.0553158295474032	0.148434330223699	2.78621844198176	0.0592626577043577	0.165118709816734	0.0542478665605606	0.0994309363283386	0.153678802888902	1.11240243121582	> 1	scran
Elavl1	3.08893891950383	0.0361812789416762	0.111761760680368	3.00866653430742	0.0544393383626122	0.163789815481429	-0.0379871291196247	0.58940612744152	0.551418998321891	1.46552644199887	> 1.25	scran
Shcbp1	1.96902062036857	0.197969798201563	0.389806614869083	1.97688374496909	0.263119459317622	0.520156582110064	0.00574981288571052	0.410437595714488	0.416187408600199	1.33439649885049	> 1.25	scran
Arglu1	2.36248478912229	0.098872727356774	0.233585314439414	2.23424336886267	0.140322640506873	0.313514929053782	-0.0805186981010489	0.505103266964704	0.424584568863658	1.34218595807786	> 1.25	scran
Naxd	1.85207291281385	0.174047946005475	0.322349486327627	1.59403923532932	0.309877120633061	0.493956288419974	-0.216453756109708	0.832211450913665	0.615757694803954	1.53236257345213	> 1.5	scran
Cars2	2.32105323319353	0.0955772442922787	0.221839871884321	2.55281125067954	0.0888881882722984	0.226914767074044	0.137307260778108	-0.10467544985974	0.032631810918367	1.02287638893142	> 1	scran
Ing1	2.33785276009066	0.101816952970391	0.238033044525851	2.27789372325848	0.13368989710382	0.304531377475863	-0.037483631938892	0.392912649136201	0.355429017197297	1.27936597241141	> 1.25	scran
Ankrd10	2.78735403341159	0.0627318288914495	0.174855816283868	2.75082514253858	0.0749114891360455	0.206068407780439	-0.0190318197716186	0.255989377269625	0.236957557497998	1.17850473698798	> 1	scran
Pcid2	1.84872275776893	0.159039976526298	0.294020823999204	1.74837253541035	0.210081077612195	0.367299986306573	-0.0805162677457098	0.401556772599114	0.321040504853407	1.24923119835746	> 1	scran
Cul4a	1.18440499633401	0.452271336101797	0.535672430177627	1.72387513788355	0.278755439712783	0.480539572070662	0.541492800714944	-0.698188605765094	-0.156695805050155	0.897077290147856	< 1	scran
Lamp1	5.70885662059388	0.00503587059170333	0.0287490631678996	5.87674852374896	0.00682509505140673	0.0401093672678008	0.0418163350970478	0.43860792806811	0.480424263165156	1.39515388844343	> 1.25	scran
Grtp1	2.26595539895507	0.117007862607749	0.265134597996222	1.67535964664851	0.283351332756476	0.474715388724274	-0.435648634971488	1.27598651002856	0.840337875057072	1.79046941557977	> 1.5	scran
Tfdp1	3.07972628949153	0.0704234454241938	0.216884936269462	3.22842526602937	0.0622851239734125	0.201082867933536	0.0680284937289274	-0.177168177266503	-0.109139683537582	0.927140775160645	< 1	scran
Cdc16	2.28662458575914	0.105916790521818	0.242191937251889	2.32478189013917	0.127584669461757	0.296606529024085	0.0238758437443392	0.268523674139981	0.292399517884326	1.22467548833223	> 1	scran
Upf3a	2.3986087395012	0.0840941733753464	0.201709019199235	2.46508531201037	0.0959788784865978	0.236596123620541	0.0394397317109658	0.190711111182988	0.230150842893958	1.1729575829569	> 1	scran
Coprs	2.23071866449083	0.108858187176781	0.242831989917881	1.89712930074915	0.196909991777208	0.373563715010816	-0.233690563694044	0.855086403505721	0.621395839811683	1.5383628620642	> 1.5	scran
Erich1	1.07519516926223	0.554267842331264	0.595946106551976	1.29485857602405	0.412570574954326	0.534220547194781	0.268195974527819	-0.425942377271369	-0.157746402743558	0.896424259377536	< 1	scran
Cln8	1.43484759704697	0.313082123850264	0.449225133084914	1.14285023708041	0.630784032340437	0.720891680906809	-0.32826114821334	1.01060500341544	0.682343855202109	1.60474476562856	> 1.5	scran
Mcph1	1.4370316287856	0.322399274425047	0.463297954446321	1.43377756927114	0.364577889148879	0.522723599713882	-0.00327058833309222	0.177378570717693	0.174107982384598	1.12826658243846	> 1	scran
Agpat5	2.62280146996031	0.0764385495812403	0.200483140203311	2.68034130581686	0.0939194975880982	0.251736308806947	0.0313081118666811	0.29712428744402	0.328432399310704	1.25564827322467	> 1.25	scran
Ckap2	2.80897540024604	0.102551874189987	0.2880656918488	3.17396585891847	0.0813903880336502	0.258330312862932	0.17624261972311	-0.33342352647031	-0.157180906747199	0.896775701420649	< 1	scran
Vps36	2.019882692664	0.143719780468312	0.290297097161413	2.18569499996294	0.154830842901254	0.338412999169318	0.11382058700123	0.107434253788427	0.221254840789655	1.16574710005161	> 1	scran
Mrps31	2.35262632830038	0.0983792506121923	0.231449615148705	2.17752346869012	0.1327365587994	0.28903697193886	-0.11158392517586	0.432139807178647	0.320555882002789	1.24881163337928	> 1	scran
Slc20a2	1.18033312035838	0.443039834274093	0.522934590031798	1.16704888649599	0.590104237344458	0.688680493109412	-0.0163290873478385	0.413533398738243	0.397204311390403	1.31695341298332	> 1.25	scran
Vdac3	4.56367896571555	0.00656279158674802	0.0299504739208169	4.81297846111809	0.0086480733988136	0.0416229909986582	0.076732658925949	0.398069149261121	0.474801808187072	1.38972729141786	> 1.25	scran
Polb	1.57220151113725	0.241650828770124	0.379923798159958	1.656299697642	0.263493464918954	0.436424146275906	0.0751776020290337	0.124843238375459	0.20002084040449	1.14871494860177	> 1	scran
Gpat4	1.45946165242739	0.279599656015579	0.408064975986626	1.58699164122801	0.290619761297055	0.461211131954105	0.120858225128435	0.05577021956262	0.176628444691055	1.13023944492904	> 1	scran
Gins4	3.44999619543468	0.0278921253153203	0.0962277262204424	3.12362464073614	0.0506628823194837	0.158251827583855	-0.143373672594196	0.861071288810817	0.717697616216624	1.644555408296	> 1.5	scran
Golga7	3.29480842039979	0.0235051201290249	0.0774448677236198	3.47277706644966	0.0281472512195468	0.0977491285188396	0.0758952195841237	0.260018985873968	0.335914205458096	1.26217697043115	> 1.25	scran
Sfrp1	1.55535029294822	0.480808870823142	0.747826218086876	0.922417217930883	1.07362823706257	0.990333171523291	-0.753748190061522	1.15895910206005	0.405210911998525	1.32428249715129	> 1.25	scran
Tm2d2	2.52794935167994	0.074837633820236	0.189185747897127	2.46671542983342	0.0946710502101488	0.233526540311908	-0.0353762687592089	0.339159381524031	0.303783112764814	1.2343770231513	> 1	scran
Fgfr1	1.73252344109215	0.22324922474255	0.386784515072116	2.2025954794032	0.153774620027941	0.338703282920487	0.346329687093573	-0.537837754344586	-0.19150806725101	0.875689873099847	< 1	scran
Nsd3	1.33302457106458	0.339942017757633	0.453151062408196	1.50299187497226	0.353527693604845	0.531349251065763	0.173133836961607	0.0565345390998642	0.229668376061469	1.17256538744938	> 1	scran
Bag4	1.9678500353238	0.137248024038827	0.270083528952927	1.9617420739974	0.188509439040188	0.369806897910787	-0.00448490956157766	0.457851385009569	0.453366475448002	1.36923158307533	> 1.25	scran
Lsm1	3.17938353928214	0.0352037729642746	0.11192629628324	3.04425615522427	0.0536433502974294	0.163304099329801	-0.0626573061609512	0.60766928564231	0.545011979481361	1.45903245932971	> 1.25	scran
Ash2l	4.75184808783458	0.00707905086892989	0.0336385743352082	4.45675669504252	0.0144099773124639	0.0642217628627346	-0.0924945123130965	1.02544021653197	0.932945704218876	1.90917017536965	> 1.5	scran
Fnta	3.83865419672575	0.013445793699643	0.0516137524134434	3.81889618432466	0.0187676506801946	0.0716717095713334	-0.00744490035244137	0.481093146620347	0.473648246267904	1.38861652602235	> 1.25	scran
Hook3	1.15115569126145	0.526585817209004	0.606182260417705	1.36369101031447	0.399151440967497	0.544319231801444	0.244433822726638	-0.399732445771487	-0.155298623044842	0.897946487952926	< 1	scran
Plpbp	2.26265034566374	0.113121925542302	0.255955363930438	2.17830840084898	0.178685655101436	0.38923246361866	-0.0548054351212105	0.659545236575685	0.604739801454466	1.5207044605029	> 1.5	scran
[truncated: 24,737 more rows]
