# Supplementary material for: Single-cell RNA sequencing algorithms underestimate changes in transcriptional noise compared to single-molecule RNA imaging
Source: Cell Rep Methods. 2024 Dec 10;4(12):100933. doi: 10.1016/j.crmeth.2024.100933 (PMC11704610; doi:10.1016/j.crmeth.2024.100933)
Supplement: Data S2. Processed data: Jurkat, related to Figure S2D — As Data S1, for Jurkat dataset. [file mmc3.zip]

Archive with 2 entries (2 files):
- Data_S2 - Jurkat scRNAseq processed data.csv
- __MACOSX/._Data_S2 - Jurkat scRNAseq processed data.csv
