# Supplementary material for: Single-cell RNA sequencing algorithms underestimate changes in transcriptional noise compared to single-molecule RNA imaging
Source: Cell Rep Methods. 2024 Dec 10;4(12):100933. doi: 10.1016/j.crmeth.2024.100933 (PMC11704610; doi:10.1016/j.crmeth.2024.100933)
Supplement: Data S2. Processed data: Jurkat, related to Figure S2D — As Data S1, for Jurkat dataset. [file mmc3.zip › Data_S2 - Jurkat scRNAseq processed data.csv]

gene_name	DMSO_WCE.mean	DMSO_WCE.cv	DMSO_WCE.fano	IdU_WCE.mean	IdU_WCE.cv	IdU_WCE.fano	diff_mean	diff_CV	diff_Fano	diff_Fano_2	diff_Fano_bin	method
HES4	1.47992313737676	0.414570823889168	0.613521129826077	1.70145742118031	0.418619850957156	0.71224757210128	0.201248799751653	0.0140221378694044	0.21526576718712	1.16091775405224	> 1	scran
ISG15	1.38822906205716	0.331552165124257	0.460074734544481	1.82838153862197	0.206204916644456	0.376974679393371	0.397321520402255	-0.685157144208118	-0.287400607685344	0.819377051353652	< 1	scran
AURKAIP1	1.91370175639941	0.141481702643928	0.270758257687889	1.85529797576382	0.156828576353862	0.290963401913232	-0.0447150945881553	0.148572976373807	0.103832360477831	1.07462429547997	> 1	scran
MRPL20	2.39368560385407	0.0763704110807582	0.18280767302024	2.1073105757422	0.116192050314371	0.244818077680735	-0.183830721012756	0.605425670610133	0.421383466243024	1.33921117005646	> 1.25	scran
SSU72	1.34675575407216	0.331323605477365	0.446200522534136	1.29801914024167	0.347900398064842	0.451571840726187	-0.053176572079538	0.0704333363657156	0.017263321750272	1.01203790206597	> 1	scran
GNB1	1.33312376431517	0.340319139376868	0.453690548927696	1.3427211081301	0.327898555637034	0.440121970226959	0.0103489554592224	-0.0536387432204198	-0.0438052157467343	0.970092877771411	< 1	scran
RPL22	3.80265122900382	0.0132093626432344	0.0502331808853527	3.62085138509963	0.0183354587078504	0.0663715504478899	-0.0706766603638242	0.473075501484276	0.40192434335628	1.32126911491768	> 1.25	scran
PARK7	2.53840999457798	0.0582331877616515	0.147820706626385	2.3618498721424	0.0784575357185922	0.185305066922611	-0.104007842106514	0.430070426391262	0.326053955094541	1.25357990197522	> 1.25	scran
ENO1	3.41375607666363	0.023657112367285	0.0807436996868451	3.11422656740624	0.0399469470017955	0.124385582213385	-0.132486069326792	0.755811261203778	0.623397671513414	1.5404989206068	> 1.5	scran
SRM	2.06404832121951	0.123358274853172	0.254631408275203	1.48975156689386	0.311237060438784	0.463607763112491	-0.470404981086328	1.33515936430085	0.864494340712028	1.82070140621234	> 1.5	scran
SPEN	1.33220423355827	0.374704045959267	0.499078872272061	1.27584945528292	0.401878454845748	0.512675701345585	-0.062357164344023	0.101007679365898	0.0387786908467936	1.02724384827517	> 1	scran
CAPZB	1.35171626033717	0.329841384820667	0.445889110073427	1.34415877217912	0.341081826467905	0.458156990806472	-0.00808878684483937	0.04834546385271	0.039157067711716	1.02751329973281	> 1	scran
MICOS10	2.05900293674298	0.117805244930326	0.24248594809254	2.00231770881864	0.13128295693798	0.262812824308043	-0.0402749821503194	0.156275866390693	0.116134529182092	1.08382702740262	> 1	scran
HP1BP3	2.15069292823212	0.124227530697869	0.267157666289312	2.4045056818567	0.097696869005022	0.23491190395218	0.160938781048978	-0.346600699539386	-0.185571594476462	0.87930062878221	< 1	scran
CDC42	1.42397672765958	0.305031374402565	0.434329960636706	1.48845958236653	0.275540959288885	0.410090043036513	0.0638944789253885	-0.146690848588977	-0.0828507596404291	0.944190086346661	< 1	scran
KDM1A	1.75512906904764	0.187578099348525	0.329223471700706	1.43195155995365	0.302140834152046	0.432573192690149	-0.293594437689008	0.687729780556722	0.393877066647304	1.31391966209322	> 1.25	scran
HNRNPR	2.90230056094658	0.0394973799075729	0.11463565389462	2.80991856067674	0.0488699309887606	0.13730800680354	-0.0466686142915224	0.30719011324078	0.260359935600911	1.19777749887275	> 1	scran
RPL11	5.13048368846284	0.00469071278128167	0.0240653072162628	5.15328839012128	0.00512174064249733	0.0263945649136523	0.00639848562749854	0.126827033444529	0.133286044131884	1.09678902814154	> 1	scran
PNRC2	1.42665386864833	0.306611493418902	0.437190332390139	1.48451741769705	0.279754684990559	0.415290680212795	0.0573586663779053	-0.132249485941144	-0.074140003239576	0.94990819660257	< 1	scran
SRSF10	2.07678773120243	0.117726184021723	0.244492284137804	2.1665168710275	0.109728591689704	0.237728639522542	0.0610237055269472	-0.10149573853378	-0.0404732189287434	0.972335958825395	< 1	scran
SRRM1	2.2139888451704	0.101457401284077	0.224630106492936	2.24259911436409	0.099149253199332	0.22235207069818	0.0185237948464744	-0.0332003019575228	-0.0147054606064631	0.989858724503487	< 1	scran
STMN1	3.78763228009128	0.0168972254638648	0.0639930316363671	4.25685976839488	0.0142478497842843	0.0606507272496911	0.168493290460324	-0.246042163194153	-0.0773898704485685	0.94777080720807	< 1	scran
SH3BGRL3	1.85788447881018	0.162512957078176	0.301911046784276	2.45672582994289	0.0929664110289686	0.228356893662726	0.403076062900396	-0.805773281544688	-0.402833202747062	0.756371441505728	< 1	scran
HMGN2	3.05609717905481	0.0438717335240837	0.134081072337593	3.68915985920137	0.0292969511393115	0.108078948256499	0.271601885931909	-0.582541178577448	-0.311020051794933	0.806071627950395	< 1	scran
ARID1A	1.29072164951323	0.377169582000173	0.486842233992592	1.36600104019102	0.357886566345246	0.488816649731557	0.0817806723306755	-0.075710938459702	0.00583909751902974	1.00405555558065	> 1	scran
NUDC	2.95734593115943	0.0400586139778594	0.118472524850126	2.78610641284957	0.0517156961829307	0.144074862208916	-0.0860526490024672	0.368489713056554	0.282266119718817	1.21610358512388	> 1	scran
DNAJC8	1.79260723839569	0.170813249575849	0.306204118716669	1.86235009806768	0.152298755630529	0.283630695838787	0.05506487940765	-0.165515731492564	-0.110480012271369	0.926279819577575	< 1	scran
ATP5IF1	2.40822704928784	0.0718908987266813	0.173065155043812	2.70240123529322	0.055337862304458	0.149542566649941	0.166270475939797	-0.377542225456205	-0.210759081740555	0.864082470050564	< 1	scran
SRSF4	1.68534608628045	0.211370355804153	0.356224211517752	1.76312911525771	0.184284074538672	0.324898793127072	0.0650932485071477	-0.197841654783476	-0.132795190909054	0.912062635335166	< 1	scran
PTP4A2	2.55051931314679	0.0676551723825966	0.172553113960668	2.66731584875338	0.0615661630326816	0.164204964616874	0.064597645741126	-0.136062576783279	-0.0715427628413479	0.951619827934855	< 1	scran
KHDRBS1	2.16399485579881	0.10974405530589	0.237440115178706	2.34398514642158	0.0870049385362797	0.203900916882804	0.115266357962141	-0.334973594921897	-0.219695434154794	0.858746706424656	< 1	scran
EIF3I	1.92627929710803	0.14620019845646	0.281613562715635	1.77439224870751	0.180690596688448	0.320636662282294	-0.118491930773501	0.305576159277153	0.18722257886403	1.13856967395446	> 1	scran
LCK	1.84266021443955	0.164628427808273	0.303398244870755	2.06210978589773	0.133482223082031	0.275256555301384	0.162331079958045	-0.302565860624204	-0.140435817429212	0.907245048232369	< 1	scran
HDAC1	1.76421156155827	0.1772447452436	0.312722958158092	2.09079201789902	0.11829909985737	0.247313327753961	0.245025979528631	-0.583303760475395	-0.338545147887269	0.790838412410181	< 1	scran
MARCKSL1	2.24754996413973	0.10616119818119	0.238579730625487	2.38394527429442	0.103485210621463	0.246701510036594	0.0849979298432169	-0.0368319561660705	0.0482950672227422	1.03404220211757	> 1	scran
RBBP4	1.84933662744654	0.163261252281005	0.30189489976998	2.12176729822795	0.113976783107507	0.241834071128282	0.19825858269879	-0.51844244893564	-0.320028869086633	0.801053847920386	< 1	scran
SFPQ	2.7692757850097	0.0633586878295453	0.175432723449357	2.6154512721583	0.0737141806340415	0.192763343485844	-0.0824488433624018	0.218399724665974	0.135912851341541	1.0987878412632	> 1	scran
PSMB2	2.2985680881668	0.0882987760186596	0.20296715064946	2.23572024589956	0.100675404961978	0.225061683766961	-0.039995726229727	0.189245930714273	0.149074209805268	1.1088576799093	> 1	scran
CLSPN	1.5671125623423	0.342114723433853	0.536036946027072	2.16824070395042	0.171195763339915	0.371191369340828	0.468416114952098	-0.998833194899321	-0.530169274597459	0.692473479844953	< 1	scran
THRAP3	2.10266125179104	0.116296421272993	0.244542994947452	2.14304453568515	0.117904733462198	0.25266674294733	0.0274453875828981	0.0198149364162285	0.0471476446588728	1.03322012148262	> 1	scran
MRPS15	1.21747987339043	0.403530400742224	0.491081911982283	1.16541541554686	0.421923754167121	0.491664186874663	-0.0630536235894103	0.0643049472799694	0.00170958744877767	1.00118569810488	> 1	scran
SF3A3	1.23119989078009	0.394817345717999	0.485773386717519	1.22702000887506	0.396075539311854	0.485626185475934	-0.00490623374128726	0.00459023269520744	-0.000437238205475529	0.999696975491845	< 1	scran
NDUFS5	3.14737209599811	0.0290681899630489	0.0914722865671619	3.26328927018071	0.0287798150030344	0.0939137703269983	0.0521791285963259	-0.0143839211496966	0.0380019968254459	1.02669096675575	> 1	scran
MACF1	1.66635910462636	0.258309670069642	0.430438759676291	1.85313758391284	0.235444047572186	0.436309095508824	0.15327065779409	-0.133717403833257	0.0195425551800628	1.01363802794374	> 1	scran
YBX1	4.84755070336316	0.00553235482387508	0.0268190792989623	4.4142878277049	0.0102052913372011	0.0450483200580185	-0.135075286725162	0.883351775070661	0.748213595795807	1.67971165437292	> 1.5	scran
ATP6V0B	1.60702671378068	0.222188289625769	0.357068800411767	1.59406167396637	0.240925393123032	0.383828529899404	-0.0116864632635563	0.116803677296667	0.104259869642299	1.07494278261438	> 1	scran
RPS8	5.48816036634444	0.0033904106437677	0.018603944348415	5.43721496486288	0.00482727473491274	0.0262475861234478	-0.0134547708555653	0.50974891530003	0.496576221155915	1.41086135455377	> 1.25	scran
PRDX1	3.49425766780105	0.0226198938567663	0.0790394606409666	3.6775399493006	0.03023370123525	0.111182113134658	0.0737550166118606	0.41856544618653	0.492279700185862	1.4066658885705	> 1.25	scran
NASP	3.1322751615684	0.0386288931331274	0.120957561370196	3.42282060118939	0.0306975990891205	0.10506681272568	0.127974724080189	-0.331554514980244	-0.203193919095214	0.868625421474214	< 1	scran
UQCRH	3.35242243407089	0.0206805148705193	0.0693160149038012	3.50794161396714	0.0177359332688832	0.0622172294549169	0.0654207833468333	-0.221596856808177	-0.155874561060377	0.897588090447263	< 1	scran
NRDC	1.59592822683353	0.234396046290653	0.374076660743853	1.42843567997518	0.302580323133772	0.432199991736648	-0.159959695522189	0.368369936725897	0.208365088026348	1.15537812724594	> 1	scran
MAGOH	1.50072878043525	0.255975579787634	0.383725368867697	1.34323634671839	0.315373314595324	0.423522334935214	-0.159950095219405	0.301054408350093	0.142363906129549	1.10371210583483	> 1	scran
USP1	1.94185610270428	0.182962357987338	0.355250895112684	1.94110089718747	0.188076906662282	0.365074244999275	-0.000561186367872933	0.039775851823731	0.0393516095504698	1.02765186526405	> 1	scran
SERBP1	3.5087574393878	0.0219417188302665	0.0769866539581405	2.90403565278551	0.0501779244929493	0.145723048348968	-0.27290105221302	1.19337625248118	0.920548806121527	1.89283519749022	> 1.5	scran
SRSF11	2.20942378621699	0.0984238190042995	0.217467495424592	1.9398826038979	0.149718232254301	0.290439429999844	-0.187700819067651	0.605170517752214	0.417437547245646	1.33555329467872	> 1.25	scran
ZRANB2	1.85793266353552	0.168882624039907	0.313746040230048	1.55459524291696	0.246538592468725	0.383168783372542	-0.257159208837391	0.545792599699148	0.288382778987892	1.22127049983353	> 1	scran
ACADM	1.38791713423767	0.32364612160234	0.448521973497922	1.31343697529983	0.377026113748928	0.495157047762991	-0.0795744591631508	0.220247236023836	0.142707508054505	1.10397500461655	> 1	scran
GNG5	2.21979034549955	0.0933789560447097	0.207137104747467	2.29217320309131	0.0866850863753112	0.198653780166701	0.0462926388159019	-0.107313651496065	-0.0603297619916474	0.959044881934074	< 1	scran
ZNF326	1.29193888264746	0.365512422863724	0.472217021891041	1.50135669563828	0.273951333947637	0.411253535697127	0.216728953835879	-0.416000812092133	-0.199421964699422	0.870899431050198	< 1	scran
RPL5	5.01088658951628	0.00486237866937914	0.0243610311505517	4.58755511966359	0.0102790951403608	0.0471581914117593	-0.127340393782555	1.07997911477044	0.952933189089028	1.93580440500736	> 1.5	scran
DNTTIP2	1.22362330542946	0.394995405335623	0.483298037669146	1.11195201087027	0.484420226945824	0.53857293334643	-0.138064963979065	0.294423234285169	0.156228590209939	1.11437020506821	> 1	scran
PRPF38B	1.30926757955361	0.360747414888023	0.472286424726826	1.3054291141527	0.363209706748567	0.474073507783116	-0.00423585572279264	0.00981370262964212	0.00544870685879869	1.00378389672607	> 1	scran
PSMA5	1.76867193616512	0.180807315366974	0.319485322923385	1.75238246258185	0.179971432723795	0.315238319673176	-0.0133487914458791	-0.00668512714925252	-0.0193067393682024	0.986706734408493	< 1	scran
LAMTOR5	1.54207765947616	0.236267091421153	0.363781616598617	1.44797282206541	0.263421041059854	0.381417567657037	-0.090840897818528	0.156951890317811	0.0682986546272795	1.04847950048526	> 1	scran
CHI3L2	1.75973026100543	0.38208337861487	0.672266986763726	1.1424141714088	0.797405189912494	0.910964166798013	-0.623268522411272	1.06142549618446	0.43836000165001	1.35506306978328	> 1.25	scran
ATP5PB	1.33435611433733	0.324839213502552	0.433467857364892	1.32082919885307	0.335114339006255	0.442634113356874	-0.0146998272605388	0.0449276181229052	0.0301896241805231	1.02114633377364	> 1	scran
CAPZA1	1.23396756638791	0.385853424554157	0.476152566400817	1.23243894831692	0.388736606596291	0.479097755488383	-0.00178829400559399	0.0107400598432039	0.00889614597836283	1.0061853895062	> 1	scran
CSDE1	2.46145401215706	0.0701118423946626	0.172532726807321	2.11441127147723	0.111474813448775	0.235655584126414	-0.219254764848109	0.668987733824152	0.449809823123322	1.36586019642283	> 1.25	scran
RBM8A	2.15545084906909	0.108265379524952	0.233362857677717	1.98898214138476	0.132849968899732	0.264221098765035	-0.115959342391143	0.295225910051791	0.179170716079931	1.13223287285046	> 1	scran
HIST2H2AC	1.28428768702322	0.825165108281957	1.05536085986857	1.1649100549407	0.77657264194115	0.900663000360348	-0.140749843963448	-0.0875619357323387	-0.228677083243285	0.853417096094046	< 1	scran
ANP32E	2.06305548541	0.1513205016285	0.312192436402526	1.97758569336914	0.165586558244706	0.327450685343986	-0.0610424113318629	0.129978100447364	0.068842065516319	1.0488744990663	> 1	scran
MRPS21	1.62082508709009	0.218546267751835	0.354120490846792	1.65213994963409	0.208742568040599	0.344837506133513	0.0276074904655138	-0.0662139069952124	-0.0383236291321431	0.973785801857777	< 1	scran
PSMD4	1.39964639166112	0.297749892424651	0.416665642336808	1.40581542826277	0.293823718062653	0.413062033466207	0.00634480412028367	-0.0191501289078475	-0.0125316811465032	0.991351317448707	< 1	scran
PSMB4	1.39233562479977	0.304201518659346	0.423557564942147	1.44054635348098	0.288504985569015	0.415452181020892	0.0491090667374712	-0.0764311055479596	-0.0278756261065151	0.980863560016071	< 1	scran
ILF2	1.56146742352937	0.231231352754647	0.360812041847557	1.5757632849667	0.232405079845916	0.366208885860074	0.0131483547587329	0.0073045763978107	0.0214193094461683	1.01495749417033	> 1	scran
JTB	1.94545881428353	0.137597170441924	0.267690715946073	1.85884079041792	0.154417167824473	0.286702553030332	-0.0657072296972583	0.166382355115849	0.0989876472810851	1.0710216527946	> 1	scran
RPS27	4.29847118076513	0.00962072837745401	0.0413705930768802	4.4850415420356	0.00842569221263506	0.0377432359010026	0.0612977142146537	-0.191350907632438	-0.132387522666625	0.912320397023634	< 1	scran
TPM3	2.71479346223217	0.0537092555705068	0.14580518451964	3.15446933091544	0.0387318427475159	0.122177753842714	0.216554880425794	-0.471650583163536	-0.255060396938881	0.837952053935757	< 1	scran
HAX1	1.1913425639445	0.415521326249951	0.49503307262816	1.23290845486211	0.39423463350868	0.485942503466927	0.0494773698284125	-0.0758680011981057	-0.0267392885213784	0.981636440747342	< 1	scran
ADAR	1.50471269902454	0.257140703105036	0.386887374549783	1.59795787028863	0.237413413277588	0.379376517522969	0.086741318927237	-0.115156548120285	-0.0282832672815315	0.980586450939232	< 1	scran
CKS1B	1.39581796155796	0.359231155807993	0.501086253572468	1.5497565534857	0.283104020394192	0.43874799079935	0.150930802945112	-0.343580241925952	-0.191666441726895	0.875593747925272	< 1	scran
KRTCAP2	1.56182484346917	0.236381221695629	0.369139063738813	1.48008471796602	0.275431541181645	0.407579200560587	-0.0775529102150711	0.220578348608207	0.142916012981311	1.10413456769499	> 1	scran
FDPS	2.16835524625027	0.146147076879825	0.316749075988159	2.13105084213596	0.151674744250552	0.323177495508004	-0.0250361228236113	0.053559904975065	0.0289863286160045	1.02029499060034	> 1	scran
SSR2	1.23850905048756	0.388362653513316	0.480659853189152	1.84521850480044	0.193733944662225	0.357485187303446	0.575187254463705	-1.00332771748235	-0.427132844456634	0.743738394067137	< 1	scran
CCT3	3.15188111459395	0.0313667147455501	0.0988653881808916	2.66583419484927	0.0636906737513253	0.169794305637398	-0.241626066133623	1.02184769998755	0.780250635421049	1.71742921118895	> 1.5	scran
HDGF	1.95466766054599	0.147974745644517	0.289252230277468	1.91739965477995	0.161280786346485	0.309141998306293	-0.0277722586285371	0.124223601104427	0.0959415807396081	1.0687627127706	> 1	scran
CD1E	1.23370447868185	0.686877624102913	0.847400466267639	1.29620259937999	0.570409423922944	0.739040273915663	0.0712943793285435	-0.268055270430237	-0.197390936504502	0.872126347971878	< 1	scran
IFI16	2.19067915489453	0.140999553208036	0.308878522195813	1.52087576778617	0.404167097617753	0.613974938060775	-0.526475892018259	1.51926128867345	0.991140210250602	1.98775535992608	> 1.5	scran
TAGLN2	1.40713648801559	0.311383634101809	0.437911746670904	1.28885507729124	0.417449050459621	0.537953967901422	-0.126672220563999	0.422907007472904	0.296842578740797	1.22845292913712	> 1	scran
PFDN2	1.90472791097222	0.148273392083626	0.282451128108952	1.63127219910579	0.222298681527545	0.36253737722329	-0.223587389799351	0.584239664741143	0.360128480336478	1.28354019915065	> 1.25	scran
UFC1	1.26522674158342	0.376855279030178	0.476156681800047	1.35983942120772	0.325341594803656	0.441855698974978	0.104040344795569	-0.212055320044046	-0.107861085992691	0.927962823717188	< 1	scran
MPC2	1.535929866268	0.244536033537637	0.375459086226197	1.93426366253055	0.154808838703543	0.299247949505387	0.332672123129792	-0.6595592252501	-0.32731434421034	0.797018797742196	< 1	scran
TIPRL	1.21547964206924	0.398390612354762	0.483984604499139	1.20901860426357	0.388421781564592	0.469612022634594	-0.00768928522102614	-0.0365595470830095	-0.0434918125926749	0.970303638316308	< 1	scran
PRRC2C	2.74701229750818	0.0529292391605262	0.145394903602203	2.5662817381834	0.0692954804567114	0.177816476832631	-0.0981838041160757	0.388696345063276	0.290412312745853	1.22298975017124	> 1	scran
PRDX6	1.39465633765083	0.311025532409739	0.433771529498047	1.4052697054568	0.301902187418117	0.424202092215949	0.0109373792036868	-0.0429518076864836	-0.0321836287036336	0.977938991770226	< 1	scran
GAS5	1.6160334313147	0.285850098553368	0.461684075938616	1.35600890595268	0.429436939136764	0.58205072176138	-0.253090390023075	0.587187506031716	0.334238906783045	1.26071214515696	> 1.25	scran
CACYBP	2.3792369818756	0.0844173728079197	0.200847162931085	1.96228606101841	0.15069404425212	0.295644557266115	-0.277963605127986	0.836010563370388	0.557765635011617	1.47198771917708	> 1.25	scran
DHX9	1.88778481513763	0.157608682124942	0.297480481757921	1.64319323041804	0.225624659710806	0.370748558862676	-0.200192180907654	0.517577745981118	0.317646071140466	1.24629540960733	> 1	scran
ARPC5	2.32910699390187	0.0982434517308472	0.22882253660616	2.36577508634691	0.0938640354494153	0.222060356315361	0.0225360083210576	-0.0657887631489477	-0.0432772929526698	0.97044792706569	< 1	scran
TPR	2.01476324346177	0.139514148546249	0.281068615358674	1.89932053080346	0.176449879879742	0.335088925200288	-0.0851269200289974	0.338847010502734	0.253621637066852	1.19219616452971	> 1	scran
ASPM	1.58482606974653	0.57303367326504	0.905669407357118	1.59158161675868	0.518388774021882	0.824056470076107	0.00613662339952823	-0.144585442531175	-0.136241321256402	0.909886613572198	< 1	scran
PTPRC	1.55715964776187	0.325997405765233	0.507610253605892	2.20027661602275	0.204109550594892	0.449036117928298	0.49876804468694	-0.675516793932403	-0.176889719697119	0.884608052612209	< 1	scran
PTPN7	1.47713927339496	0.29767527224251	0.439586951670045	1.81553030052766	0.209027962802594	0.379496627190727	0.297585150078932	-0.510043430148541	-0.212061499554436	0.863302756710527	< 1	scran
UBE2T	1.2088174693603	0.427185519057119	0.516446859366799	1.28633923255359	0.396938961088457	0.509834282849896	0.0896747444153928	-0.105945567310038	-0.0185915203488708	0.987196017563142	< 1	scran
SNRPE	2.83072326571871	0.040766393951481	0.115372882835163	2.61565536460545	0.0576416000240539	0.150691285550151	-0.113998251145506	0.499730035752403	0.385291814800021	1.30612395085463	> 1.25	scran
NUCKS1	3.18777909738854	0.0363565727760756	0.115897571241862	3.31141877369422	0.0343086255552909	0.113610600299128	0.0548978118054817	-0.0836448764940868	-0.0287528834044278	0.980267309157305	< 1	scran
NENF	1.22033334120539	0.387145143588028	0.472483550793385	1.26602964992176	0.362546450423683	0.458657955901758	0.0530359102906112	-0.0947086959359309	-0.0428454387083329	0.970738463024985	< 1	scran
CENPF	2.44910604323561	0.226590169378021	0.554359215547736	2.70064315531996	0.165908620539977	0.447941990718378	0.14104778234729	-0.449696421094142	-0.307509208853266	0.808035616898309	< 1	scran
EPRS	1.63894937290464	0.237694960982012	0.389582163111499	1.40136205522446	0.335707306877563	0.470439986257491	-0.22594155239913	0.498092619359983	0.272083065339953	1.20755011600172	> 1	scran
LBR	1.72224936611603	0.217888425621111	0.375267018958199	1.78901468074158	0.192977829825843	0.345209968809558	0.0548711792246551	-0.175154447943644	-0.120443375271402	0.919904898032116	< 1	scran
SRP9	2.01342473161	0.119198427802242	0.239974973255066	1.92331023695161	0.147772901768387	0.283980757275333	-0.0660600472237825	0.310016528731456	0.242909218581994	1.18337655557729	> 1	scran
H3F3A	4.50619401337139	0.0075902326001063	0.0341974817310102	4.81459661417019	0.00825032780857667	0.0397220000708598	0.0955054985849632	0.120307345583502	0.216048176490076	1.16154751929701	> 1	scran
PARP1	2.33187593474523	0.0822563544737124	0.191810464853124	2.40364202354527	0.0805625807846236	0.193646791414253	0.0437310168911396	-0.0300172341859907	0.0137461636683644	1.0095736515864	> 1	scran
ARF1	1.43419366731472	0.292839854136688	0.419991467836248	1.48355069327787	0.271081293545982	0.402099051138844	0.0488143723930365	-0.111386350207279	-0.0628090879977056	0.957398142420408	< 1	scran
GUK1	2.63061641633918	0.0578620698780866	0.152140409821899	2.25333215568664	0.101113730749484	0.227774218147504	-0.223340905283671	0.805289083174777	0.58220106070667	1.49713161949639	> 1.25	scran
TOMM20	1.82610396032085	0.171272401619898	0.312758515785207	1.32330331414403	0.349776004604211	0.46286504072742	-0.464625121041688	1.03013862253096	0.565542436258329	1.47994384602241	> 1.25	scran
ARID4B	1.14019143416271	0.485221030565663	0.553142919330059	1.4913015692641	0.314474187822708	0.46876507917632	0.387295959042498	-0.625700476514701	-0.238787187961949	0.847457434227065	< 1	scran
HNRNPU	3.73378665708601	0.0207965924392871	0.077650052485475	3.43320281426178	0.0292117382232042	0.100269443188366	-0.121084410409715	0.490201047799067	0.3688232110716	1.29129910384957	> 1.25	scran
ACP1	1.95715775419699	0.131231294736302	0.256836757215407	1.67159575459054	0.200860067201138	0.33575851438695	-0.227534047524467	0.614078971175878	0.386572296268053	1.30728373160915	> 1.25	scran
RNASEH1	1.44814299748574	0.279918453407542	0.405279042082572	1.2140618148571	0.40249271363315	0.488150151906184	-0.254362189629237	0.523956067606771	0.268409407728393	1.20447913960162	> 1	scran
RPS7	5.63541931707854	0.00315234855313656	0.0177609705117484	5.35893619559078	0.00521110275692873	0.0279256293923293	-0.0725763224462741	0.725161641860644	0.652879379819218	1.57230312239173	> 1.5	scran
YWHAQ	2.14463771865167	0.103707559339639	0.222233523962308	2.133169716163	0.111337577230249	0.237501149112021	-0.00773521024784945	0.10241953742777	0.095858029794895	1.0687008191991	> 1	scran
RRM2	1.27597609582953	0.536117587964515	0.683890334663381	1.93099579160222	0.26804823081788	0.517492941868008	0.597743718224927	-1.00005685217377	-0.402225814378373	0.756689948137261	< 1	scran
ODC1	1.78194938364985	0.195765439309318	0.348340978112126	1.48638398466599	0.300736746993651	0.446865485217502	-0.261649495308149	0.619375069326182	0.359340420278506	1.28283926754567	> 1.25	scran
PDIA6	1.62182286457146	0.24028245446983	0.389705286943293	1.7657482808157	0.210380631754543	0.371453835818877	0.122663434787635	-0.191729413996577	-0.0692005798267327	0.953166016125742	< 1	scran
SF3B6	1.66554572249468	0.197270468496092	0.328581173216137	1.56663922626368	0.230532672336992	0.361116577204771	-0.0883219725359949	0.224796231749549	0.13621482905694	1.09901785811457	> 1	scran
HADHA	1.42030682163799	0.289822308299341	0.411622451629759	1.54516653441194	0.24897965001771	0.384670364371799	0.12155971533646	-0.219140816199258	-0.0976989887163722	0.934522310065336	< 1	scran
OST4	2.20192767534048	0.0946644411267611	0.208394890144521	2.37434583732326	0.0788387663267051	0.187012116655497	0.108763004409169	-0.263917405668373	-0.156188156642884	0.897393004817941	< 1	scran
PPM1G	2.61020746200221	0.0592024378399165	0.154521422099088	2.80326807605822	0.0483988897604406	0.135649695641562	0.102945237399801	-0.290682631042423	-0.187921049589329	0.87786983706748	< 1	scran
SRSF7	2.39904904674318	0.0860661398137309	0.20643693501411	2.17812856108122	0.118524119960062	0.258168876539894	-0.139373543057664	0.461663012604482	0.322613971439995	1.25059440803191	> 1.25	scran
ZFP36L2	1.00797538520574	0.681109884169781	0.686403989519199	1.08447084119949	0.608329880351203	0.659621847179988	0.105530854343524	-0.163033699310022	-0.0574187553683237	0.960981954143402	< 1	scran
CALM2	1.71680874456776	0.218698833032512	0.374529844042809	1.77937373108	0.207729489024059	0.36901370158445	0.0516402295476684	-0.0742394883050876	-0.0214062980416649	0.985271821335209	< 1	scran
SPTBN1	2.26072304898848	0.123536042121868	0.279273292156476	2.47615287094738	0.149387607980749	0.369738387295109	0.131316120537541	0.274128463348383	0.404827225580547	1.32393034951565	> 1.25	scran
RTN4	1.60024706766926	0.233491464569905	0.373562051795271	1.84029973492545	0.192110416540906	0.353503978883339	0.20164609634482	-0.2814340658489	-0.0796214532282998	0.946305914062908	< 1	scran
RPS27A	5.17071889715172	0.0041335029106819	0.0213703154249333	5.03954907335744	0.00601453211208536	0.0303090780128256	-0.0370702251108337	0.541087607637596	0.50414176444815	1.41827939411054	> 1.25	scran
CCDC88A	1.76687497043233	0.200499582041328	0.354277024022843	1.86980347206682	0.193261008510622	0.361255478193867	0.0816866879775255	-0.0530486341467133	0.0281415600815218	1.01969773284133	> 1	scran
XPO1	1.87952195122759	0.166277234561867	0.312500774885243	1.70231088882255	0.21177194865667	0.360511749670813	-0.142871228029013	0.348920843282721	0.206186512912155	1.15363473835609	> 1	scran
CCT4	2.55163042202276	0.0659203956298459	0.168124363204718	2.11654034856084	0.118384878611832	0.250505892004682	-0.269711392719248	0.844688010047293	0.575315733353971	1.49000351424173	> 1.25	scran
ACTR2	1.73486213278192	0.190867868600577	0.331072857452305	1.77888495067087	0.188366861070357	0.335083055410998	0.0361521890888304	-0.0190290771905407	0.0173699954776374	1.01211273551554	> 1	scran
PCBP1	1.537940576709	0.244196335405654	0.375543083534025	1.7332503553296	0.187625671305616	0.324834824395457	0.172480295086387	-0.380184316646427	-0.209272120880637	0.864973524045815	< 1	scran
SNRPG	2.54401489443644	0.0643839697450486	0.163721486935805	2.58545476127685	0.0639157691936556	0.165168425361603	0.0233109444478258	-0.0105296178729963	0.0126942437663698	1.0088378040835	> 1	scran
FAM136A	1.84304380596515	0.170815080691657	0.314716156440894	1.68340238447541	0.211957134060892	0.356772753574486	-0.130710295770024	0.31133717419521	0.180954198577182	1.13363342260279	> 1	scran
CCT7	2.42799343779715	0.0684726213778277	0.166266450211499	1.98552163662848	0.136819969462512	0.271680389270268	-0.2902464401024	0.998679662986222	0.708413344868818	1.63400607232955	> 1.5	scran
TPRKB	1.30409338401502	0.345213032003258	0.450208169040322	1.22098435234634	0.396833238876581	0.484409179918691	-0.095002470889817	0.201045943209373	0.105633970675545	1.07596710417599	> 1	scran
MOB1A	1.15508640472207	0.449081371524422	0.518735495299776	1.29942672402606	0.351985195536208	0.457383904978749	0.169874506499693	-0.351462127981529	-0.181593492568988	0.881728567108036	< 1	scran
TMSB10	3.14738955649082	0.0485381754757633	0.152734751717736	3.81235493106566	0.0560771399343123	0.213683086540068	0.276526686794157	0.208292891025458	0.484444364513903	1.39904693684231	> 1.25	scran
MAT2A	1.6226132089216	0.262129152285465	0.425211365793712	1.32160426338674	0.379380277362228	0.500839979011946	-0.296028891962738	0.533366870418961	0.236169568182144	1.17786122221137	> 1	scran
IMMT	1.2655098971295	0.363801935535349	0.460449406692367	1.12889771695527	0.462449467984636	0.521989829693909	-0.164804012743277	0.346142511868828	0.180979053566409	1.13365295319548	> 1	scran
LINC00342	1.23360926975902	0.518415636544826	0.639274547976887	1.4514609124024	0.425107660722535	0.616993796314702	0.234620209646716	-0.286280976169089	-0.0511796720591122	0.96514681879218	< 1	scran
SNRNP200	1.74297232351428	0.201633366594358	0.351456780566929	1.77886424521843	0.194515058651671	0.34578337674872	0.0294067536871473	-0.0518525501878352	-0.0234787744714439	0.98385746375683	< 1	scran
COX5B	2.20189011969411	0.0967856958945488	0.212944386153392	2.34332800086248	0.0819478235598207	0.192028949364767	0.0898164292954029	-0.240088211647778	-0.149152875525082	0.901779816005296	< 1	scran
EIF5B	2.15917955356034	0.110741626418077	0.239136323464321	1.88150405868194	0.167428737115764	0.314995718489166	-0.198596818806733	0.596349554856269	0.397498935259799	1.31722238564968	> 1.25	scran
RPL31	3.43094053098267	0.0237655011760111	0.0815284659514923	3.16250615617024	0.0368816409988641	0.116620080005201	-0.117535831482178	0.634034021897181	0.516440443132297	1.43042161586343	> 1.25	scran
MAP4K4	2.66156066157369	0.0812865894163893	0.216342160568195	2.9448883384788	0.0939975221761073	0.27680481846899	0.145940484176926	0.209605369608196	0.355554213022884	1.2794769994993	> 1.25	scran
BUB1	1.09310131871503	0.60756022814453	0.663111048141105	1.19706990918097	0.511753860325263	0.61206151313419	0.131080278997585	-0.247577351820956	-0.11557383873746	0.923015104106588	< 1	scran
ACTR3	1.65053664176385	0.219041125173933	0.361518564749871	1.54342960521733	0.264201025943413	0.407725129685288	-0.096795482508739	0.270434306271722	0.173527143924343	1.12781242636152	> 1	scran
DDX18	1.67818051373805	0.205551572768429	0.344783901337293	1.35663574160254	0.331137588106043	0.448998344091308	-0.306864500508141	0.687930372640978	0.381017710678674	1.30226017615615	> 1.25	scran
DBI	2.22541330147398	0.0942676696214687	0.209707424687504	2.20534752426473	0.107054467690458	0.235968476877192	-0.0130672795580472	0.18351003581926	0.170216201324241	1.12522709784272	> 1	scran
GYPC	2.19254525077225	0.148458616203285	0.325490655576622	1.43179239420148	0.498086044875491	0.713136004331496	-0.614784296875544	1.74633416435097	1.13156111761537	2.19095692030894	> 1.5	scran
IWS1	1.21868437840942	0.414508134150211	0.505236593908838	1.27078712727455	0.376939196074906	0.479009599705684	0.060397843904853	-0.137068591250583	-0.0769045673093581	0.948089678144163	< 1	scran
MYO7B	1.81908095459602	0.276989581345417	0.503790266156982	1.14054754673033	0.652262802015076	0.743499306429156	-0.673483158255665	1.23562164328558	0.561508148753209	1.47581117853016	> 1.25	scran
MZT2B	3.08231509082719	0.0304556110150512	0.0938357266300139	2.87175050058932	0.040592821770741	0.11653231272805	-0.1020839370454	0.414516582321096	0.312520830616356	1.24187574299421	> 1	scran
MZT2A	2.24862864592849	0.0920806008722966	0.206873595449969	2.15445084847113	0.108329522072269	0.233156968673297	-0.0617252389052712	0.234457308333207	0.172552033170731	1.12705040083129	> 1	scran
UBXN4	1.73142232576959	0.199953791681944	0.346220026467493	2.02147932777817	0.143435274654471	0.289953622119976	0.223453782775586	-0.479266773114681	-0.255867016562354	0.837483680763337	< 1	scran
MCM6	1.11293282332669	0.576286005137738	0.641277495270797	1.27112839884016	0.46894163600752	0.595990006307601	0.191743252608961	-0.297376607333965	-0.105660639256117	0.929379263583744	< 1	scran
DARS	1.24220682762032	0.385206370808059	0.478537976943226	1.37952567806508	0.342641939945066	0.472621030839103	0.15126690832574	-0.168929813152191	-0.0179495938064238	0.987635367746737	< 1	scran
CXCR4	1.18634610700981	0.453706513785193	0.538318746862511	1.12786592191835	0.53273055795279	0.600832104326104	-0.0729293923641364	0.231646665331857	0.158501234738669	1.11612703036619	> 1	scran
RIF1	1.67822816912433	0.237003910185287	0.397753875131868	1.37062925279333	0.378275905266176	0.518339153664694	-0.292100492237724	0.67452802365721	0.382020388225424	1.30316556562233	> 1.25	scran
PRPF40A	2.3318504892416	0.0872655314864259	0.203391041378985	1.97521447240886	0.138861543746065	0.274267544114332	-0.239465978267069	0.670163285705057	0.431327773447481	1.34847406382703	> 1.25	scran
PPIG	1.72184809649362	0.198034428852004	0.34097176142953	1.86450559886648	0.167474881475656	0.312236734807478	0.114835257282594	-0.241806537904014	-0.127011982109124	0.915726080947058	< 1	scran
SSB	2.29439742722166	0.0924215859732033	0.211968602331224	1.87754239236646	0.167662167763418	0.314742356342221	-0.289269829206073	0.859255436014194	0.570320759241481	1.48485366644255	> 1.25	scran
CDCA7	1.33245071429592	0.360079651242295	0.479753318744248	1.12625820830368	0.509150440338918	0.573217360148396	-0.242544549855918	0.499775924588592	0.25678951648653	1.194816873073	> 1	scran
ATP5MC3	2.97799948493356	0.036918478901598	0.109945962853902	2.86039182631581	0.0436239652097794	0.124775024566281	-0.0581307185235071	0.240777797075123	0.182534557566269	1.13487590928722	> 1	scran
HNRNPA3	3.58135722263367	0.0225579221698449	0.0807794613052665	3.46383389324272	0.0269588860721362	0.0933770561306048	-0.0481366796513297	0.257126700363619	0.209079580739939	1.15595046837131	> 1	scran
ITGA4	1.77264328275267	0.248240065734658	0.440004969276383	1.70459956013947	0.343664291498069	0.585809684138245	-0.0564693801314859	0.469263971992847	0.412912225716063	1.33137060952209	> 1.25	scran
ZC3H15	1.59276495921439	0.231857388939543	0.369290870243268	1.22140571080958	0.416146317229989	0.508294589750463	-0.382990891488223	0.84385316585522	0.460907278830086	1.37640713786297	> 1.25	scran
SF3B1	2.10719770000768	0.113689874617481	0.239566973615204	2.14930882507363	0.108358490169542	0.232850356628591	0.0285471163784095	-0.0692915747026778	-0.0410259420518889	0.971963510306718	< 1	scran
HSPD1	4.61233360989817	0.0105723851483791	0.0487627449384637	3.95666546357545	0.0251828890135697	0.0996210775160098	-0.221211776365784	1.25214291245375	1.03067167547372	2.04297517790942	> 1.5	scran
HSPE1	3.82594361783569	0.018973508439881	0.072591399336672	3.19336234005521	0.0482061755636518	0.153912381354535	-0.260739353196335	1.34523150224058	1.08423876047865	2.12025643204238	> 1.5	scran
BZW1	2.11180163687846	0.111767042113591	0.235780693591955	2.11061173712611	0.11578739598418	0.244326683549761	-0.000813119117082132	0.050983388861204	0.0513658415771837	1.03624550351266	> 1	scran
NDUFB3	1.52814382449455	0.24452816501606	0.373331745736327	1.57948297562337	0.230120121699471	0.361481248164391	0.0476720550887577	-0.0876135076017414	-0.0465373820581924	0.968257460804563	< 1	scran
SUMO1	1.75593945292671	0.178345954639487	0.312848336978669	1.66142220107616	0.202980811636488	0.336983893049734	-0.0798243617723141	0.186664859703366	0.107216200937112	1.07714778446372	> 1	scran
NOP58	1.45641499124774	0.2945003738951	0.42891378603781	1.1965321283293	0.429642400886128	0.514047296347255	-0.28356236049972	0.544866912478796	0.261213417228987	1.19848629976641	> 1	scran
EEF1B2	4.19445877979396	0.0119197536791573	0.0499942448943957	3.93254636946614	0.0172571047728756	0.0678572445342438	-0.0930208917157274	0.533836020729091	0.440740819921524	1.3573011189104	> 1.25	scran
XRCC5	3.47295130294954	0.0201506362855371	0.0699850782759497	3.26484072412664	0.0307172819064059	0.100284804016819	-0.0891495703338975	0.608225166659438	0.51898375471113	1.43294551477672	> 1.25	scran
RPL37A	4.75515145669839	0.00645703605410339	0.0306973125414249	4.74362610471018	0.00648771388577466	0.030768048081792	-0.00350099288255269	0.0068381140898436	0.00332056486185596	1.00230429097895	> 1	scran
IGFBP2	1.52881553049323	0.261725658242506	0.400119357228461	1.3333946418318	0.370629886195619	0.494199607767408	-0.197310504285739	0.501923853791624	0.304663439650792	1.23513046504578	> 1	scran
ARPC2	2.3659947063929	0.0795428355325786	0.18819787188348	2.79898591231656	0.0571316539996305	0.159907115648474	0.242457379807531	-0.477441694549874	-0.235016176147335	0.849675472140713	< 1	scran
TRIP12	1.36414694300936	0.328567702550195	0.448224125523039	1.45578671694223	0.290699577501443	0.423202491730161	0.0937999492076703	-0.176661698968059	-0.0828721817746946	0.944176066462999	< 1	scran
PSMD1	1.90119882867851	0.163376357126785	0.310593033805783	1.73084504019292	0.207763160480883	0.35959624149316	-0.13543284962344	0.346740645307789	0.211352469523534	1.15777304174188	> 1	scran
NCL	4.865325530821	0.00943739397543604	0.0459160352595211	4.32645820113359	0.0177906941964794	0.0769607792904205	-0.169349872019629	0.914662369408516	0.745125333536552	1.67611987523382	> 1.5	scran
PTMA	5.96437678857406	0.00278223118899077	0.0165941897288128	5.98017156414164	0.00488743136179929	0.029228750154314	0.0038154741380168	0.812834136273262	0.816709953276849	1.76138459496842	> 1.5	scran
LRRFIP1	1.5819298804123	0.260598040474252	0.412245934418618	1.65041630758995	0.249209896839285	0.411309284247254	0.0611443282529076	-0.0644648727749618	-0.00328162850355747	0.997727933514531	< 1	scran
COPS9	1.77971827368648	0.17420031293259	0.309700003905589	1.72406121265431	0.176787615850112	0.304585955216103	-0.045837885037336	0.0212700004442253	-0.0240219820574222	0.983487088714905	< 1	scran
HDLBP	1.39893690772311	0.319833040296866	0.447373839748171	1.25905668856068	0.391101762449457	0.492290318729899	-0.151987656865481	0.290225053525536	0.138028471080931	1.10040032516656	> 1	scran
SEPTIN2	1.4235770020193	0.299754789366544	0.426646999264562	1.42622336404925	0.296178713364631	0.422418310583694	0.00267941187731878	-0.0173148481103684	-0.0143705285350072	0.990088554031419	< 1	scran
DTYMK	1.1798051058156	0.433484222382565	0.511339249667714	1.18533882073464	0.432621585253306	0.512802957403587	0.00675094445579032	-0.00287383529592022	0.00412381271871762	1.00286249830582	> 1	scran
BRK1	1.48631209229077	0.258798531640442	0.384501714511194	1.795490392417	0.17118577866093	0.307303145904409	0.272640851859934	-0.596266577706733	-0.323327495173082	0.799224383940847	< 1	scran
RPL32	5.15230184745531	0.00443082374922589	0.0228293494773414	4.96560840388654	0.00696306375795672	0.0345764155793168	-0.0532466234985728	0.652147293674404	0.598898566859052	1.51455982631632	> 1.5	scran
LSM3	2.05630829669357	0.116905333331443	0.240419372423539	2.17515267763458	0.103686983027876	0.225533495257982	0.081060089633391	-0.1731059604008	-0.0922114374694893	0.938083703424145	< 1	scran
SATB1	1.34637376898943	0.409506182571623	0.551242845412065	1.1558046650219	0.541288809399621	0.625370248718738	-0.220181376446672	0.402513328793097	0.182022560278695	1.13447322522846	> 1	scran
RPL15	5.18309367585069	0.00445425396865031	0.0230861790568686	4.9665028201394	0.00655303865701343	0.03254409015698	-0.0615831376216107	0.556980223591417	0.495366165454776	1.40967849538087	> 1.25	scran
TOP2B	1.71700273115114	0.210051644682904	0.36059727535008	1.49448253844579	0.298317407390614	0.445783916283961	-0.200246293519276	0.506104082117729	0.305956069742077	1.23623761674621	> 1	scran
STT3B	1.14112275536135	0.512419034277246	0.584536549735003	1.43474842589957	0.443641431916146	0.636489869410966	0.33034379485533	-0.207929961040757	0.122844315882697	1.08887950582306	> 1	scran
GOLGA4	2.01341253138142	0.179415213264232	0.36122875938517	2.37155873087044	0.128489415054582	0.304687911782384	0.236192798038301	-0.481652711531264	-0.245580494648522	0.843476339760375	< 1	scran
RPSA	4.70990831419	0.00582501559933328	0.0274349319914325	4.57672530971361	0.00916193913242594	0.0419261267728161	-0.0413832702888687	0.653391065011889	0.611835557511171	1.52820232198531	> 1.5	scran
RPL14	4.66455118765182	0.00631902680193582	0.0294630082041795	4.1826273332252	0.0127333884995754	0.0532570165383165	-0.157328813552892	1.01084209782161	0.854066872360307	1.80758923763805	> 1.5	scran
NKTR	1.75329309095445	0.201572528873356	0.353313911427489	1.69032681091822	0.22275320350054	0.376500919779668	-0.0527649789764213	0.144147143987297	0.091702834151795	1.06562721591827	> 1	scran
KIF15	1.02498874979662	0.689355502521614	0.706008152490488	1.18320041905658	0.498895798282567	0.590287968399051	0.207086393612252	-0.466509657652619	-0.258265906614733	0.836092283519352	< 1	scran
SMARCC1	2.03085751479086	0.125379214869602	0.254626679477822	2.02435541138834	0.13559606390408	0.274467983452597	-0.00462642063125606	0.113017099696105	0.108254278405811	1.07792311479482	> 1	scran
TMA7	2.68930667656102	0.0520063934270211	0.13980941532775	2.95834308635459	0.0390128122722741	0.115155089165718	0.137555091935021	-0.414740992425739	-0.279883349839736	0.823657612012495	< 1	scran
NDUFAF3	1.4625365110033	0.284321044972736	0.415816226306157	1.21714234789718	0.40922396248139	0.497919485070603	-0.264974736045214	0.5253697370126	0.259966416187614	1.19745082940557	> 1	scran
IMPDH2	1.30555545812598	0.367471818348657	0.47971236193553	1.10838601457708	0.507228093596371	0.562145596555572	-0.236203330201001	0.465001040564774	0.228774221519115	1.17183887921387	> 1	scran
RHOA	1.76770352076672	0.172055203005448	0.304142632611092	1.93026535384089	0.13850092986963	0.267342652798993	0.126922862402954	-0.312975858008394	-0.186058028908674	0.879004204388684	< 1	scran
GNAI2	1.67489360725895	0.213000451046911	0.356766640527025	1.97159663053607	0.138504749808438	0.273067220506367	0.23529496507624	-0.620921033344641	-0.385724581612556	0.765394488966192	< 1	scran
MANF	1.30267618718102	0.448651508438092	0.584407864703768	1.31589521466046	0.430980843940179	0.56697884191006	0.0145661007234659	-0.0579715153360901	-0.043680694663119	0.970176611496249	< 1	scran
RPL29	4.82378486551809	0.00706679783619286	0.0340730026654638	4.66975106270269	0.0100835523130368	0.0470761679044164	-0.0468199222495289	0.512875429599442	0.46636779707319	1.38162663169491	> 1.25	scran
PBRM1	1.32643661695645	0.358018425412528	0.47493560855897	1.60243434766104	0.257401153837964	0.41245840193114	0.272709511470123	-0.47601531701471	-0.203483301939777	0.868451205801569	< 1	scran
GNL3	1.46943305145391	0.297524081128678	0.437098277890062	1.35369785097343	0.364437116188314	0.49323937972931	-0.118353868741332	0.292663455654386	0.174330293535189	1.12844045533707	> 1	scran
SPCS1	1.93154685952002	0.138203524701021	0.266804490342836	1.98828842767608	0.14596061942722	0.290210125528796	0.0417703762610379	0.0787847682980501	0.121314908987398	1.08772579185562	> 1	scran
TKT	2.7343830540235	0.0527778357402457	0.144311959483547	2.68314400138297	0.0657097483782084	0.176209632844779	-0.0272908767132214	0.316175226326902	0.288101929729689	1.22103277840163	> 1	scran
PPP4R2	1.20012422948229	0.418660893410453	0.502314224538655	1.2118470841199	0.419794466762033	0.508556356374501	0.0140239125797966	0.00390098680719962	0.0178175273446814	1.01242674710552	> 1	scran
RPL24	4.60004519954073	0.00625026521573151	0.0287506423915248	4.43264390872986	0.00922949751352078	0.0409108870798518	-0.0534805670654625	0.562334696046727	0.508890628490752	1.4229555820955	> 1.25	scran
CD47	2.0465107839404	0.14926963076304	0.305395680603938	1.98420080927337	0.192156939040341	0.381287460773376	-0.0446082291995578	0.364364399135008	0.320199429221716	1.24850312230794	> 1	scran
NDUFB4	2.13867167652736	0.107758190160646	0.230224407623197	1.79303497368137	0.184739572343655	0.331103767410177	-0.254311391926472	0.777695407994257	0.524242635007578	1.43817838789746	> 1.25	scran
GOLGB1	1.37149925459507	0.373805064857883	0.512559238987132	1.81734249199352	0.220324747112739	0.400390861433983	0.406076493944289	-0.762654567758698	-0.356309707285632	0.78116016838404	< 1	scran
FAM162A	1.46471949993615	0.275109076390354	0.402889843758122	1.1864017581381	0.430044808133832	0.509844504185486	-0.304031767965348	0.644483250174293	0.339671873515947	1.2654687430929	> 1.25	scran
CNBP	1.74867102920027	0.192461773865439	0.336586559108886	1.50181649505978	0.272131347925998	0.408684075105829	-0.219550363427917	0.499731225278075	0.280008461246208	1.21420200553409	> 1	scran
H1FX	1.46563125389067	0.33438179527556	0.490046339683816	1.86804712108902	0.235203482039961	0.439354166142221	0.350008673518024	-0.507586886485536	-0.157533805328365	0.896556367354357	< 1	scran
CDV3	1.9698033536905	0.140724904544246	0.277135431876805	1.85782554224553	0.175582060691608	0.326157933263884	-0.0844365791546072	0.319267781912107	0.234979548415583	1.17689005355645	> 1	scran
CEP70	1.68829959619104	0.238171862134925	0.402040938765983	0.997294236574793	0.723690986928753	0.721601757071216	-0.759479821463752	1.60337082213404	0.843860436795472	1.79484646336288	> 1.5	scran
RNF7	1.34891571890255	0.330600317662069	0.445609491987988	1.19745942913639	0.420191263627214	0.503181228775043	-0.171823433462753	0.345958055779965	0.175298139294223	1.12919773438894	> 1	scran
ATP1B3	1.32953622437121	0.343005472794482	0.456018945088331	1.2220826393115	0.41647413314913	0.508911421753574	-0.121581239259208	0.279995298443844	0.158320809096341	1.11598745454533	> 1	scran
TFDP2	2.33036328835483	0.154375631431769	0.359781889252917	1.86086180878884	0.285888319711766	0.53195866554002	-0.324583957068266	0.889006640584364	0.564191583379616	1.47855876415743	> 1.25	scran
U2SURP	2.13813740975605	0.112645217933522	0.240786611993951	1.94891206205327	0.146100089913422	0.284592466039833	-0.13368557700605	0.37517099708857	0.24114229132589	1.18192811337444	> 1	scran
HLTF	1.3647804364698	0.332357913822403	0.453525408032052	1.19527086033964	0.435797487953031	0.520808180681538	-0.19133128712552	0.390920173893521	0.199568732366197	1.14835502368311	> 1	scran
SERP1	1.6475102150183	0.208430873428791	0.343238779032032	1.72121831323773	0.197391650425776	0.339753791339637	0.0631426849468841	-0.0785080241567055	-0.0147229071418088	0.989846754197695	< 1	scran
MBNL1	1.45486512940149	0.296195607489897	0.430828871257701	1.40480171657291	0.34373991194921	0.482663812667078	-0.050518904076547	0.214767128087435	0.163903733076632	1.12031445631315	> 1	scran
GMPS	1.48389739175892	0.29601738257221	0.439227148507056	1.28068028551103	0.397624610480315	0.509195979273907	-0.212480976133949	0.425725157979911	0.213253797763812	1.15929987707881	> 1	scran
SSR3	1.2113245515877	0.395692253427387	0.479309166809986	1.1876952581838	0.432255734213166	0.51334061947205	-0.0284207464526202	0.127506280919749	0.0989598904022299	1.07100104696215	> 1	scran
SMC4	2.13585557961551	0.153865445604689	0.328415637543434	2.30386050547322	0.114647982732384	0.264084249262088	0.109239267434592	-0.424458303747715	-0.314524565196412	0.804115940512005	< 1	scran
FXR1	1.42544543216917	0.30420771086508	0.43359784744304	1.22419308470497	0.41105091075592	0.503145340161087	-0.219581688467358	0.43426036807759	0.214617607123299	1.16039630530496	> 1	scran
AP2M1	1.53964130845406	0.241075562212223	0.371130894351301	1.58497118574975	0.220634065067976	0.349674159387855	0.0418623287118875	-0.127829857804399	-0.0859169153896202	0.942185532678571	< 1	scran
PSMD2	1.94833221335291	0.141982463741697	0.276627414206997	1.95603150267655	0.141646167168749	0.277041222810776	0.00568991094661427	-0.00342118934795904	0.00215652356588628	1.0014959059823	> 1	scran
EIF4G1	1.66590236508006	0.215333900146394	0.358744807984189	1.52300389584461	0.271083961213656	0.412828804872679	-0.129384217713267	0.332164296356476	0.202585685213532	1.15075896761375	> 1	scran
POLR2H	1.52339293379564	0.253436015551904	0.386085521902771	1.28103194426626	0.360796420240107	0.462175673391731	-0.249981657262087	0.509563465420538	0.259520870935815	1.19708107963738	> 1	scran
TRA2B	1.3873637231282	0.309148336142963	0.428946352971675	1.28017631404549	0.357717511182477	0.457142350002846	-0.116003545438974	0.21052150271741	0.0918462519768412	1.06573315482422	> 1	scran
RPL39L	1.34042705620645	0.356978349456657	0.478557204126176	1.34539746524632	0.355156292895598	0.477819249043087	0.00533973280965102	-0.00738253005715865	-0.00222641271967013	0.998457958470322	< 1	scran
TFRC	1.52535279126488	0.293592251269712	0.447878822954261	1.86175794948588	0.25508154715982	0.474802051926753	0.287522562667242	-0.202855355086548	0.0842177169271555	1.06011275280868	> 1	scran
PAK2	2.27275335588402	0.0921214057249935	0.209347555944119	2.19989008676892	0.11649908250322	0.256284148107595	-0.0470096841626092	0.338710261685936	0.29184417141843	1.22420415634565	> 1	scran
RPL35A	4.20842419806192	0.0119332345459495	0.0502108610098537	4.11639155659376	0.0143965055715001	0.0592611225487426	-0.0318999120014563	0.270733528633627	0.239086490305065	1.18024509751213	> 1	scran
ATP5ME	1.32975764273583	0.33667585827287	0.445112891272131	1.35044280737115	0.320504739186392	0.430924491562144	0.0222692127145406	-0.0710145851721301	-0.0467361881994274	0.968124042263892	< 1	scran
SLBP	1.32335808174947	0.41450975049699	0.547505720273394	1.62823643041776	0.294518169874034	0.479527248982307	0.299106716365315	-0.493049396787668	-0.191261239639159	0.87583970582601	< 1	scran
NSD2	1.18147356214209	0.438371365751794	0.517710345044449	1.32264982951656	0.35891275548907	0.474547445360909	0.162843813354716	-0.288520368732981	-0.125592811420885	0.91662731854463	< 1	scran
C4orf48	1.50584980095291	0.260270585065497	0.391938408441297	1.56233122729401	0.248033915638594	0.387152777871449	0.0531224718996955	-0.0694748670549781	-0.0177239646623906	0.987789840273934	< 1	scran
WDR1	1.22744841139677	0.412962685038303	0.506913895995841	1.30066865298611	0.361112186160734	0.469662848624999	0.0835910898630342	-0.193564320250539	-0.110115235244223	0.926514053638909	< 1	scran
BOD1L1	1.4020571129387	0.326274248407748	0.45736524316538	1.40047179322896	0.318680165982709	0.446296411623332	-0.00163219235482501	-0.0339758940098562	-0.035344527442971	0.975798704192209	< 1	scran
NCAPG	1.13695164836956	0.642125573084541	0.729069871983383	1.34763871800193	0.421823609856913	0.568056269387838	0.245262881738011	-0.606215609785012	-0.360023240544773	0.779152028107376	< 1	scran
RFC1	1.54722553906807	0.258131438048788	0.399398031625856	1.66707563311867	0.220739405748881	0.367977523427291	0.10763604528983	-0.225761660916441	-0.118209575512004	0.921330337882089	< 1	scran
RPL9	4.75974187596292	0.00632220029571403	0.0300743028768672	4.50986155701727	0.00952313983728307	0.0429472898196022	-0.0778001907748318	0.591010574854722	0.514035797165433	1.42803941276513	> 1.25	scran
OCIAD1	1.33022308913061	0.333298022386284	0.443327686785755	1.39148555240587	0.304338757956862	0.423423057623185	0.0649577118518712	-0.131134682548019	-0.0662736309302988	0.955101768385178	< 1	scran
OCIAD2	1.56330720581446	0.236358712311783	0.369542225575264	1.62477910494485	0.229370930221951	0.37267494961509	0.0556422809657132	-0.0432954840745845	0.0121786248730377	1.00847731009616	> 1	scran
DANCR	2.00318533530124	0.1710266682823	0.342099793344479	1.1261045436112	0.566926600374691	0.637939736122842	-0.830955137496396	1.72894065956924	0.899002911601258	1.86477673630298	> 1.5	scran
PAICS	2.12137342374866	0.114303283097755	0.242238397762046	1.56401424009138	0.276096267241536	0.431670947308744	-0.439744951527448	1.27230454092065	0.83350443051097	1.78200876201626	> 1.5	scran
SRP72	1.92554550597019	0.140830005406579	0.271109565586428	1.52266347780017	0.265973603120999	0.404975120540752	-0.338670089823293	0.917328321750929	0.578957262587221	1.49376920605794	> 1.25	scran
G3BP2	1.69294330013533	0.198963755205999	0.336808581709992	1.51214474186523	0.26223476909292	0.396369562262106	-0.162937415126955	0.398353339702914	0.234917282333273	1.17683926059639	> 1	scran
CCNI	2.09356943353335	0.111635016342921	0.233507242200772	2.16067131297774	0.10486330705531	0.226549980465326	0.0455148562501194	-0.0902796758597726	-0.0436379292003842	0.970205370634872	< 1	scran
HNRNPD	3.45215963950432	0.0215136144826929	0.0742711933898955	3.27546270323282	0.0298489934178938	0.0977661703274027	-0.0758004599874837	0.472432350055523	0.396532581278486	1.31634037188776	> 1.25	scran
HNRNPDL	2.25672589094773	0.106655126030853	0.240701072879207	1.7982917369449	0.200236390504836	0.360080769317376	-0.327604106559151	0.908750884329965	0.58107797981141	1.49596661539635	> 1.25	scran
MRPS18C	1.4023842341484	0.303679778474665	0.425823811903927	1.23653284037344	0.376317250746985	0.465303756768774	-0.181581126313546	0.309398580389563	0.127916208173003	1.09271427233796	> 1	scran
ADH5	1.39330877417507	0.30463570194745	0.424453018181794	1.26186259351544	0.371556377060541	0.468781053071497	-0.14296019092521	0.286496101475467	0.143309387188965	1.10443566894538	> 1	scran
H2AFZ	4.15422637297489	0.0142915878758107	0.0593674712475651	3.51258206751157	0.0508307987336195	0.178518416833662	-0.242047901298354	1.83053668398866	1.58832834935982	3.00700725636825	> 1.5	scran
UBE2D3	1.62117105692505	0.223574623023914	0.362372950010427	1.38304223347446	0.312080069212814	0.43144909766913	-0.229191111786247	0.481159779955083	0.251715093594148	1.19062169970666	> 1	scran
CENPE	1.16010982448966	0.849688093233184	0.983339510433006	1.1167442625665	0.841160065923844	0.939326029757647	-0.0549625452851489	-0.0145529886501657	-0.0660636229101732	0.955240809294872	< 1	scran
LEF1	1.78357269473696	0.233069743431324	0.415731487603204	2.10119137361172	0.22960693026711	0.48213643856965	0.236437548397912	-0.0215955415345722	0.213789446677605	1.15973038595004	> 1	scran
RPL34	4.78782253359427	0.00648403834969133	0.0310251330040643	4.71464932302737	0.00837823481918977	0.0395008070829748	-0.0222192112251599	0.369753695932341	0.348444735655834	1.27318735677298	> 1.25	scran
OSTC	1.55017948588803	0.242341887548362	0.375448663345191	1.70854430123953	0.216317000367856	0.369578706663965	0.140332390138737	-0.163896737499686	-0.0227340174971016	0.9843654878701	< 1	scran
NDUFC1	1.7667557931531	0.180389252841573	0.318280302772312	1.58466377752205	0.235526922948036	0.372298905990639	-0.156925867322355	0.384778594062347	0.226163500292442	1.16972022066024	> 1	scran
SMARCA5	2.19910011432442	0.103802812743371	0.22828132491362	1.96236429825417	0.142044778207652	0.278739765478472	-0.16432039260744	0.452500259821237	0.288105993041686	1.22103621741264	> 1	scran
ABCE1	1.91844325863541	0.149994708554578	0.287664601591998	1.16375837179266	0.474122612403299	0.551644074633884	-0.721144549088989	1.66034859450719	0.939350026311161	1.91766408373143	> 1.5	scran
RPS3A	5.32542431839888	0.00429201121434626	0.0228510054840906	5.12960545646039	0.00607669529610716	0.0311682659761853	-0.0540486155393357	0.501633106967798	0.447820246128592	1.36397787825509	> 1.25	scran
MND1	1.15378779134478	0.478184158062161	0.55172704544887	1.23855176382953	0.421974833638727	0.52255342615662	0.102276262701795	-0.18040937535914	-0.0783761558758787	0.947123093687542	< 1	scran
HMGB2	2.79122813882295	0.122482198870777	0.341463205953116	3.24212679632607	0.0698661436919584	0.226451461040302	0.21604046755373	-0.809906671200256	-0.592528283111647	0.663179684054727	< 1	scran
SPCS3	1.26011125083516	0.384248485028043	0.484027924374056	1.16171991844494	0.449388472973539	0.522031828604293	-0.117288821658015	0.225923547353025	0.109047490116582	1.07851593330981	> 1	scran
CENPU	1.13850965614384	0.497644139959167	0.566570960148581	1.41981293477451	0.341052386043865	0.484213453535383	0.318554334644241	-0.545121099165152	-0.226613493446596	0.854638672988817	< 1	scran
CLPTM1L	1.36725662172549	0.327965945422228	0.448237540602989	1.23217074360156	0.41063166769777	0.505938298110729	-0.15008186306489	0.324298872265883	0.17469796934875	1.12872807893359	> 1	scran
NDUFS6	2.77730842603594	0.0445567254788498	0.123747611944798	2.5271392923121	0.0619051271880521	0.156429827677121	-0.136182214654385	0.474415691798029	0.338114943985686	1.26410380950949	> 1.25	scran
CCT5	2.96498964165202	0.03809466114638	0.112944054366201	2.51205290850302	0.0734100728610203	0.184344662957077	-0.239160214260312	0.946389211583763	0.706797322984063	1.63217677983626	> 1.5	scran
SUB1	2.83444622839961	0.0400966134867034	0.113640691290724	2.76391439296399	0.0505505396640529	0.139682976274258	-0.0363539687349461	0.334246100555379	0.297676691654145	1.22916338054395	> 1	scran
TARS	1.54967359000449	0.251798272251443	0.390222890099311	1.16091023804835	0.443239502360741	0.514568309736363	-0.416707943676589	0.815818079046091	0.399064202291124	1.31865229537254	> 1.25	scran
DNAJC21	1.33374802981783	0.341009697942691	0.454801012348394	1.37253309283486	0.322486146864687	0.442602619176935	0.0413547942084781	-0.0805755809231652	-0.0392234769906563	0.973178614734227	< 1	scran
NIPBL	1.2558422740376	0.402652563769978	0.5056702069476	1.30568139749392	0.375447279200023	0.490163267564588	0.0561476221864653	-0.100925182524128	-0.0449344064675242	0.969333887640688	< 1	scran
FYB1	2.23361125773774	0.165361470272202	0.369331800758447	1.9120590598554	0.305047216213541	0.582931275519154	-0.224251031975725	0.883409443739696	0.658408318443493	1.5783403279167	> 1.5	scran
RPL37	4.65630931125223	0.00706796352359195	0.0328943951873221	4.52314489587108	0.00948877043994137	0.0428901264932648	-0.0418606849116649	0.424926559710288	0.382803783963887	1.30387338782247	> 1.25	scran
HMGCS1	0.800032641921052	1.26229723104547	1.0098258996664	0.889121419211236	1.17257189377812	1.04249516385993	0.152321584004464	-0.106375278079149	0.0459341062952355	1.03235138275254	> 1	scran
KIF2A	1.34009276174609	0.327473335869139	0.438607228567443	1.30952965291227	0.350864112359343	0.459466706490418	-0.0332841396957257	0.0995349495727342	0.0670307370103391	1.04755844537972	> 1	scran
PIK3R1	1.2615713884681	0.412953584745019	0.52090038727684	1.401795404416	0.377071392120689	0.528395314269174	0.152053953397931	-0.13114193500178	0.020610163339164	1.01438840741032	> 1	scran
CCNB1	1.21527381360901	0.823515517280511	0.999375859520731	1.24547770122405	0.744448408212002	0.927120200756524	0.0354177877043726	-0.145623963948169	-0.108270973592621	0.927699215389434	< 1	scran
BDP1	1.569655897303	0.260638632374403	0.409108507509569	1.32591686424432	0.3820344013146	0.506545532963105	-0.243458003190104	0.551651616591188	0.308208418803559	1.23816914990764	> 1	scran
BTF3	3.44281038444671	0.0204535943074018	0.0703995697646898	2.91504373420793	0.0434885117261191	0.126746638070415	-0.240069197258921	1.08827994735144	0.848308963324247	1.80038938439631	> 1.5	scran
NSA2	1.66179631924654	0.212172517459443	0.352425564101421	1.39507546747589	0.307333112146844	0.428633752371431	-0.252400399041136	0.534565414439768	0.28242688050758	1.21623910417599	> 1	scran
TBCA	2.49979950421551	0.0641458154440571	0.160332250247188	2.01461373198489	0.130721536776308	0.263319449119788	-0.311309135576134	1.02706978996882	0.715749437140922	1.64233614081897	> 1.5	scran
DHFR	1.37570918951958	0.343027490434868	0.471922052353926	1.65826488447114	0.247574902454272	0.410344308023758	0.269498943781435	-0.470459128649713	-0.201713646970674	0.869517128892323	< 1	scran
RPS23	5.66682152255227	0.00344723502195437	0.0195346289038043	5.2964503944479	0.00687030767762592	0.0363881025697854	-0.0975139553793274	0.994935049076451	0.897432975757243	1.8627485962991	> 1.5	scran
COX7C	3.48195518985055	0.0197644744170316	0.068770045491942	3.10524276020219	0.0366317535030398	0.113732961033822	-0.165191577519987	0.890185171108957	0.725798218287818	1.65381541076846	> 1.5	scran
GLRX	1.40604640180167	0.314370040752831	0.441983690283528	1.382230515478	0.376688508108218	0.519744050658797	-0.0246459714851279	0.260908284371553	0.233808205656854	1.17593490910352	> 1	scran
CHD1	1.90096288962103	0.165651556688023	0.31490168939486	1.39081570515389	0.347483341729324	0.483293624645619	-0.450799104886796	1.06879205601533	0.617998466308214	1.53474446445287	> 1.5	scran
SRP19	1.29868031024164	0.34871383218756	0.452487842202979	1.20790696160833	0.422197460387013	0.509958517426151	-0.104536997208802	0.275874308950725	0.172500866575299	1.12701042959159	> 1	scran
LMNB1	1.4651309843883	0.29578353931281	0.433357193944529	1.75147250240209	0.212545865726426	0.372250955540527	0.257538689431735	-0.476767569976076	-0.219281102173241	0.858993367924049	< 1	scran
HINT1	4.0127332875199	0.0108272966527113	0.0434449343033214	4.19572305067528	0.012150824348745	0.0509747433473985	0.0643341839552917	0.1663811165278	0.230594638410125	1.17331845852283	> 1	scran
UQCRQ	2.27104222315352	0.0865684317110513	0.196564911714955	2.43129119184591	0.0677702241830359	0.164652777079264	0.098368164145563	-0.353189479725285	-0.255578967934806	0.837650909527702	< 1	scran
HSPA4	2.15354087322751	0.118772959920361	0.255737366162423	1.74934996364372	0.199728861572746	0.349402483509084	-0.299891771160896	0.749836395910117	0.450226892513223	1.36625511067152	> 1.25	scran
VDAC1	2.44301200090255	0.0781301628568025	0.190745294017436	2.05689749292584	0.139025384820487	0.285960977680839	-0.248191052795918	0.831396804007752	0.584170825872932	1.49917710501785	> 1.25	scran
TCF7	2.11272880758497	0.160020108909677	0.338027780651922	2.1547572956089	0.156601165310804	0.337130185539852	0.0284177852142517	-0.0311582644758078	-0.00383601125864976	0.997344611409337	< 1	scran
SKP1	2.65563599471155	0.054859171203062	0.145669464328436	2.70698057164567	0.0543256139477409	0.147045678348743	0.0276271216646144	-0.0141002527531417	0.0135658972306178	1.00944751205513	> 1	scran
DDX46	2.42887231178404	0.0785862231603111	0.190880410582169	2.6276661000223	0.0670007803629362	0.17605523116386	0.113495314640537	-0.230098518980602	-0.116640956453459	0.922332630294048	< 1	scran
H2AFY	2.075027702496	0.122063812450522	0.253304643525965	2.22373647414611	0.118502957282557	0.263526488076786	0.0998552331654936	-0.0427124937639646	0.0570744555988189	1.0403539564397	> 1	scran
HNRNPA0	1.56166437899448	0.242018829375071	0.37711323568766	1.42033819437749	0.296956560509222	0.421746495475171	-0.136849945407198	0.295132610311857	0.161378294223291	1.11835506040015	> 1	scran
HSPA9	2.20607780608787	0.103414887380752	0.228108610097222	1.93429829666691	0.157207389883997	0.304093578382637	-0.189673377858576	0.604225148466136	0.41479444787837	1.33310872506316	> 1.25	scran
PAIP2	1.20316117847085	0.413795626583315	0.496864034337434	1.33373642565616	0.341850412681372	0.455378483531002	0.148643665349944	-0.275553230452293	-0.125784989459042	0.916505224891649	< 1	scran
MZB1	2.40175777654138	0.100994439811975	0.242556994565373	2.00526168119411	0.229285462426335	0.459736804731644	-0.260300142125358	1.18286901698776	0.922484384476025	1.89537640650366	> 1.5	scran
UBE2D2	1.34494746136377	0.324032428656507	0.435789288479863	1.44642394656872	0.282198967071111	0.408130371492942	0.10494065103412	-0.199425495720264	-0.0946006616348186	0.936531443708949	< 1	scran
NDUFA2	1.56938996043221	0.235605967937912	0.369647533178716	1.61953492766975	0.212141579123436	0.343586147040227	0.0453757060669899	-0.151348670780962	-0.105478415622311	0.92949665884585	< 1	scran
IK	1.38839825025513	0.305371326669611	0.423911008026141	1.52454498499746	0.25545957466526	0.389257516322106	0.134957268706221	-0.257469595140653	-0.123036533338209	0.918252909106107	< 1	scran
DIAPH1	1.91695216416233	0.161156653352856	0.308824232576401	1.64126438502745	0.251434966007896	0.412675733747712	-0.224006680462659	0.641721541972907	0.418222645852701	1.33628028573055	> 1.25	scran
LARS	1.7072930424517	0.196486633518016	0.335449608980995	1.18068285288262	0.44137118130745	0.521120110073211	-0.532089216358518	1.16756126103113	0.635519867574502	1.55349744379262	> 1.5	scran
CSNK1A1	1.84413708109781	0.157748134104713	0.290907457709994	1.60927977495546	0.228774333008181	0.368151360733194	-0.196530738380537	0.536302259546439	0.339738752026427	1.26552740734548	> 1.25	scran
RPS14	5.53758838171865	0.00363001974808173	0.0201013565755545	5.38495329941618	0.00508351810968664	0.0273718754422114	-0.0403239865708146	0.485849880243799	0.445401419893089	1.36169294541537	> 1.25	scran
ATOX1	1.21458652527099	0.397702536558325	0.482848474185634	1.20015130851569	0.40601485398508	0.4872362318664	-0.0172489646007115	0.0298427454078302	0.0130509003506514	1.00908723526188	> 1	scran
G3BP1	1.83508943498319	0.174118240919913	0.319466547505811	1.39019401521183	0.326717469509288	0.454204748345205	-0.400564136773395	0.907976247349804	0.507677919058398	1.42175996795703	> 1.25	scran
LARP1	1.53124653004849	0.261318241452404	0.400144566269715	1.11078402134363	0.498005245193365	0.55317752571002	-0.463128245619726	0.930353101190832	0.467221226003213	1.38244417728056	> 1.25	scran
MRPL22	1.3384990569832	0.332203442840629	0.444429075219547	1.15665110175767	0.435675825277734	0.503910166489681	-0.210662374506178	0.391188038437303	0.181213360168766	1.13383708354533	> 1	scran
CLINT1	1.52143322141479	0.257436425129649	0.391685457483915	1.60645547117988	0.256241335246674	0.411624687977908	0.0784499791410927	-0.00671297646657397	0.0716339483874381	1.0509062312961	> 1	scran
PTTG1	1.45107950025911	0.386609839109172	0.561003491036994	1.41687328162807	0.439282930825068	0.622402050636191	-0.0344158261910876	0.184272087666146	0.149837065070557	1.10944416671223	> 1	scran
HMMR	0.903510694478165	1.25894549608822	1.13571548142248	0.898790429906768	1.09454884196433	0.983334930323948	-0.00755691462107757	-0.201879492152768	-0.207846660471533	0.865828586832616	< 1	scran
NPM1	4.96824636275084	0.00795828000916517	0.0395286198961712	3.83183866316043	0.0301891996895221	0.115652140682843	-0.374699896219424	1.92350394602819	1.54882247919228	2.92578240744613	> 1.5	scran
PRELID1	2.40790131622555	0.073165960895683	0.176189459665447	2.32927994187628	0.0841574498908865	0.196001936316529	-0.0478922282448529	0.201918371742029	0.153740287648185	1.11244984057901	> 1	scran
NHP2	1.96540903450861	0.134622645740008	0.264381927075592	1.58137423598943	0.24506945097021	0.387541616799282	-0.31365076738325	0.86426954150395	0.55172768609942	1.46584004847078	> 1.25	scran
HNRNPAB	3.02826863058984	0.0406409753371603	0.123071582781333	2.91433764637733	0.0501066773480925	0.146025533561886	-0.0553251556995917	0.30206784801669	0.246722974139548	1.18650894269667	> 1	scran
HNRNPH1	2.08232999082243	0.132036476509043	0.274913208876493	1.91466437053644	0.170844814753671	0.326936458846156	-0.121107195089167	0.37174991693696	0.250034044216599	1.18923517783038	> 1	scran
CANX	1.92702491745318	0.164831094351972	0.317637843988508	2.03713913307632	0.159445909125637	0.324798239939372	0.0801692906771418	-0.0479213404603648	0.0321610064682127	1.02254264120721	> 1	scran
RACK1	4.59776281612015	0.0079275727931749	0.0364467189761744	4.35633923835877	0.0124099705163792	0.0540722162806183	-0.0778157394747813	0.646548563186895	0.56909854455848	1.48359626873316	> 1.25	scran
PRPF4B	1.3667009378831	0.320387938015025	0.437884282206691	1.24308729341153	0.385306372460369	0.478969719209411	-0.136769975868941	0.266186212375704	0.12938478529619	1.0938271563338	> 1	scran
TMEM14B	1.70722398600118	0.190013055694168	0.324378617559678	1.50202519415451	0.257049992252002	0.386004762754056	-0.184743338825797	0.43595041984562	0.250939925531443	1.18998214388481	> 1	scran
NOL7	2.16069662901211	0.103711327809801	0.22407310998368	1.94152558664916	0.143275877676747	0.278173526819922	-0.154305805785096	0.466222253626725	0.312015600381898	1.24144091560198	> 1	scran
DEK	2.55375154315943	0.0743446109038756	0.189788661773672	2.54334123651512	0.0870898409433665	0.221461262025567	-0.0058931313603339	0.228276269907653	0.222660558405947	1.16688352168089	> 1	scran
SOX4	2.87998858819359	0.108184377095833	0.311603704078438	2.72822326988621	0.142262855163653	0.388118141849578	-0.0781013798993801	0.395066848669277	0.316783487727876	1.2455504757154	> 1	scran
GMNN	1.22086851140878	0.428792083985289	0.523485140373527	1.52018394380383	0.28012528723054	0.425731555426682	0.31633807260659	-0.614206049140808	-0.298204558128674	0.813263878174089	< 1	scran
HIST1H1C	1.5263948340271	0.842311627975354	1.28174964937154	1.11927705783167	0.830060689741262	0.927150028452729	-0.447560998842606	-0.0211372597012156	-0.467239787927717	0.723347206615052	< 1	scran
HIST1H4C	3.09556232534802	0.350618120164396	1.08266885998425	2.77048206680147	0.312542659318104	0.863113872853122	-0.160064477892007	-0.165847439037833	-0.326969238904552	0.797209474433093	< 1	scran
HIST1H1E	1.93028212623473	0.524078026645217	1.01015652522543	1.41747141731727	0.599443193535346	0.849433276100228	-0.445492080215948	0.193841421121328	-0.250006326275333	0.840892727897457	< 1	scran
HIST1H1D	2.89071164615149	0.385548817168386	1.11279861975248	1.80005602456989	0.550782339280654	0.988074570891035	-0.683382895091332	0.514568758578257	-0.171500703018034	0.887918580552168	< 1	scran
HIST1H1B	2.29685170731975	0.631728609216294	1.44455064040379	1.97806071857543	0.471771013940964	0.932400707373199	-0.215571002586334	-0.421218128561269	-0.631598776050748	0.645460727574472	< 1	scran
TUBB	3.77790471198015	0.0202567737176423	0.0764842949144528	4.03799799031356	0.0226555832220681	0.0914796296688624	0.0960538787703197	0.161462215196193	0.258286986410935	1.19605769748132	> 1	scran
DDX39B	1.51443223296646	0.254548173579812	0.385356557645208	1.42718488213728	0.290432913084817	0.414400928401864	-0.0856047843097098	0.19026624080373	0.104833293532966	1.07537012198297	> 1	scran
AIF1	1.71513588454246	0.229724802266966	0.393804051353785	2.25167923794789	0.124181480593788	0.279570879700849	0.392678442636898	-0.887456587965977	-0.494263856977156	0.709923828207875	< 1	scran
CSNK2B	1.24300482936395	0.384478540523143	0.477943615369941	1.44644716499162	0.28789592883199	0.416277974421233	0.218681724668721	-0.417355689397988	-0.199293202190861	0.870977163486163	< 1	scran
CLIC1	1.66061955938763	0.2311941128427	0.383931221059644	2.45300198773743	0.106274135782911	0.260636435961402	0.562826806865554	-1.12131413424452	-0.558809102894336	0.678862310916131	< 1	scran
LSM2	1.75148189959019	0.179459986503551	0.314299187256892	1.92131849224144	0.145613778391077	0.27968696536172	0.133520611920766	-0.301515333876228	-0.16832552202143	0.889874923962556	< 1	scran
PSMB8	1.25279691931557	0.408343561564546	0.511529995095218	1.44251329767287	0.350557192088021	0.50569016503237	0.203432048186877	-0.220133646909092	-0.0165651188671235	0.988583601902444	< 1	scran
BRD2	1.31133385947845	0.359395965557319	0.471283810972156	1.26177168913821	0.388117229448801	0.489537246425173	-0.0555841497891529	0.110918265424259	0.0548225070926819	1.0387313016659	> 1	scran
RPS18	5.56830507032534	0.00438325765767519	0.024406066585296	5.53349283586569	0.0052545742672755	0.0290746622446419	-0.00904783226192402	0.261570393624139	0.252522630997243	1.19128832755699	> 1	scran
CUTA	1.43060677699339	0.289958754234171	0.414765972667324	1.70325871927251	0.199540069345525	0.339565202163141	0.251670411275752	-0.539169214787067	-0.28860891804192	0.818691080127493	< 1	scran
UQCC2	1.35519375618607	0.327045457682021	0.442884495239327	1.44424341856814	0.29175397993429	0.421377151829654	0.0918147874795861	-0.164738840597323	-0.0718184018107978	0.95143803036489	< 1	scran
HMGA1	2.33784904545439	0.096700146523031	0.226074886622757	2.20523028469855	0.130754110712023	0.288318683529846	-0.0842524588987437	0.435266322509013	0.35086358871989	1.27532380016606	> 1.25	scran
RPS10	3.3883636430752	0.0229338971540703	0.0757905641622629	3.14144889329756	0.0300279392135223	0.0936176969768826	-0.109158604894941	0.3888239348949	0.304763029051103	1.23521572918303	> 1	scran
SNRPC	1.4621015102725	0.264538558850067	0.386790591375521	1.30135399540432	0.332908992800121	0.433023609146384	-0.168030019138783	0.331649818907736	0.162892983263521	1.11952984069868	> 1	scran
RPL10A	4.14010373034263	0.0115597228433248	0.0478490146694931	4.03561919032282	0.0140996887621617	0.056902272280197	-0.036876869846487	0.286556508689265	0.249997048538388	1.18920468212851	> 1	scran
SRPK1	1.89470703351596	0.151115673084765	0.286274915985841	1.6323962155576	0.220888035619023	0.360509474580077	-0.214983519831965	0.547661978809048	0.332635911673429	1.25931213127282	> 1.25	scran
SRSF3	3.01312395645521	0.0363205989715202	0.109441849683067	2.91487869826533	0.0439417951677445	0.128084962199004	-0.0478241775812205	0.274805815184271	0.226936587552776	1.17034719871717	> 1	scran
CCDC167	1.22919963891723	0.412110315504506	0.506352847226549	0.986344777457141	0.683945931564179	0.674316558218382	-0.317555313382989	0.730851703212509	0.413282960430138	1.33171278074533	> 1.25	scran
TOMM6	2.2400600958046	0.0915953599593696	0.205091898891856	1.91718365112219	0.146539909641557	0.280943577955652	-0.224548894615692	0.677947210010342	0.454009915700781	1.36984239491484	> 1.25	scran
RPL7L1	1.58153382938413	0.23605753482264	0.373334548482149	1.24528263980858	0.395373799394583	0.492199423901844	-0.344851190130454	0.744078736128493	0.398773946968854	1.31838702285379	> 1.25	scran
MRPL14	1.41575668633189	0.289262695030375	0.409526837800394	1.26124761437873	0.365594446680536	0.461049550303647	-0.166721802888615	0.337863879192359	0.170963809439245	1.12581034439644	> 1	scran
HSP90AB1	5.3615604404294	0.00728290954625092	0.0390482882556205	4.54815435011599	0.0196244915346019	0.0892264231539703	-0.237371731345308	1.43006844254348	1.19221170042172	2.28502777304527	> 1.5	scran
CDC5L	1.16952774196157	0.429989510243516	0.502765488453754	1.30170408065906	0.3504090087685	0.45612937741662	0.154475430876953	-0.295261599065717	-0.140442530384901	0.907240826770823	< 1	scran
MCM3	1.60897833670015	0.309340998011493	0.497152622349889	1.7906962778975	0.245320999124151	0.439130214004197	0.154375759137791	-0.33452731956645	-0.17904001562916	0.883290551558517	< 1	scran
ELOVL5	1.16105843082777	0.460093983713945	0.534195389530088	1.13185342696337	0.480388815417069	0.543552430912297	-0.0367534345726927	0.0622739705168885	0.0250516793302093	1.01751614028425	> 1	scran
PHF3	1.36669908025528	0.339674788212756	0.464251019461808	1.2945284939261	0.376722656996332	0.487689071986353	-0.0782689045628623	0.149348662415638	0.07105656697099	1.05048573194673	> 1	scran
EEF1A1	5.63680564130948	0.00488532502405723	0.0275375520654751	5.18748275760307	0.00993169678127078	0.0515185199030576	-0.11984318773611	1.02358566723567	0.903690828619189	1.8708460280189	> 1.5	scran
COX7A2	2.93951687158198	0.037595446505253	0.110421297619988	2.67423250658628	0.0604763099432122	0.161716067897749	-0.136454154833314	0.685812178163468	0.550444570005797	1.46453692705452	> 1.25	scran
PHIP	1.36798597201245	0.34133721307445	0.466720676146927	1.27266829089478	0.394385300730089	0.501780982985157	-0.104196992964669	0.208408073834054	0.104498413624475	1.07512053489396	> 1	scran
SYNCRIP	1.68472113577987	0.20922148473912	0.35241947008935	1.31942727738909	0.378484512159368	0.499383726009347	-0.352597972306748	0.855203257305911	0.502855176359143	1.41701514358085	> 1.25	scran
SNHG5	2.06755114361939	0.137882428328321	0.284937325110403	2.08844841100059	0.142878668508649	0.298405588933202	0.0145084895735908	0.0513519289183065	0.0666299379514812	1.04726746072169	> 1	scran
ZNF292	1.15196469092208	0.470087026586493	0.541530301632884	1.23984085849502	0.425266873962704	0.527132203866307	0.106058456207232	-0.144559384694376	-0.0388772341834594	0.973412202930913	< 1	scran
PNISR	1.98361486267553	0.14207202147539	0.281832038249302	1.81439808693615	0.193259756276842	0.350444255208885	-0.128640915972241	0.443918777388141	0.314349350127509	1.24345073535923	> 1	scran
SNX3	1.27905557399	0.357685987437906	0.457382492505945	1.38641907065518	0.298716834656904	0.413910056127894	0.116284454915554	-0.259915055713393	-0.14408384402628	0.904953868828973	< 1	scran
CD164	1.4607269717665	0.339515439921497	0.495903225683049	2.24026625133807	0.182233618446676	0.40826725946609	0.616983658504749	-0.897688052475672	-0.280544732731163	0.823280104507789	< 1	scran
GTF3C6	1.40781386260115	0.291487481335409	0.410372148398669	1.23917201467573	0.385464004252557	0.477653887008951	-0.184080129346799	0.40316221879895	0.219032785084365	1.16395298480373	> 1	scran
RWDD1	1.52267218890595	0.253176741911561	0.385491905142714	1.30226743998761	0.348153662013013	0.453362630124129	-0.225579624362735	0.459579320666687	0.233964911559668	1.17606264639017	> 1	scran
CENPW	1.68199213834297	0.205463586398951	0.34558565085805	1.51054290899317	0.259253489607765	0.39144121180628	-0.155103796098491	0.335480675447798	0.179752337851987	1.13268942398035	> 1	scran
RPS12	5.53286634920293	0.00401142054174432	0.0221911351420215	5.11202794715641	0.00898548810145801	0.0459346769532782	-0.114131351317429	1.16348365399907	1.04960021508855	2.06995616309395	> 1.5	scran
MYB	1.79008067947524	0.209327099484777	0.374725017667257	1.81032150278047	0.224139394067407	0.40573262735354	0.0162213228237347	0.0986371399116617	0.114697023676417	1.08274763686533	> 1	scran
BCLAF1	2.07628136161175	0.125862142746708	0.261326292547243	1.7704205404112	0.191772770265108	0.339506303219286	-0.229909865341173	0.607553477766742	0.377586075243909	1.29916626417493	> 1.25	scran
ABRACL	1.35200988459494	0.338724602739778	0.457920145296505	1.28005811924767	0.393632746859664	0.503633420347087	-0.0788963839942893	0.216737466921406	0.137277986340647	1.0998280497596	> 1	scran
SF3B5	1.37068670109967	0.321044419615244	0.440046485158668	1.21705895889652	0.401401891256655	0.488237407971395	-0.171499791598281	0.32227449212346	0.149926902674974	1.10951325470842	> 1	scran
EZR	1.33241841892531	0.348743256737236	0.464635309708962	1.45718105215757	0.282451728354091	0.411550355805525	0.129132938218886	-0.304160992698107	-0.175029830773816	0.885749204173293	< 1	scran
ACAT2	1.49978502468503	0.329097937776247	0.493577568206042	1.66308978755817	0.285121771877915	0.474191844169659	0.149110336169786	-0.206938778570985	-0.0578059798082859	0.960724057807485	< 1	scran
TCP1	2.70818356672421	0.0522316637034832	0.141432565823376	2.48143642135336	0.0750489088788661	0.186235285921387	-0.126150040522524	0.522906439211099	0.3970120967413	1.31677796296195	> 1.25	scran
MRPL18	1.43514212747935	0.286404566170077	0.410747850315368	1.45273494088809	0.28436815466705	0.413098553257029	0.0175778802532371	-0.0102945818374344	0.00823298290894651	1.00572298294405	> 1	scran
PSMB1	2.55368903535438	0.0658871391458088	0.168256228292952	2.35796503605683	0.0871215689768887	0.205419569663882	-0.115040531498313	0.403033050311718	0.287913719478885	1.22087349602432	> 1	scran
NUDT1	1.62617985457175	0.217301893595776	0.353418006827005	1.74478353480046	0.188623598369051	0.32911038332278	0.101561233216785	-0.204190566036189	-0.102804004080035	0.931221321396554	< 1	scran
ACTB	4.2699308978462	0.0129035147481392	0.0550464779283176	4.52253067316063	0.012527605747537	0.0566432185930238	0.0829175653988499	-0.0426533745411147	0.0412529869507921	1.02900713587499	> 1	scran
EIF2AK1	1.37965826316125	0.311513647306457	0.429755203723579	1.46945450370281	0.27527829310383	0.404484067770748	0.090969731481591	-0.178404516999502	-0.0874322313548261	0.941196439894454	< 1	scran
RAC1	1.88650359782019	0.151960382224438	0.286709837729027	2.1132813272165	0.113393576583936	0.239654093501232	0.163769984973723	-0.422356327796719	-0.258637825231156	0.835876771440722	< 1	scran
RPA3	1.66425248991416	0.201812613616551	0.335788850025976	1.83168530304003	0.171705839404743	0.314265275373978	0.138297332446764	-0.23307724442771	-0.0955714550441619	0.935901461140438	< 1	scran
NDUFA4	2.71590551310683	0.0475043128396981	0.128990892364418	2.74785646302965	0.0486144248412599	0.13356725520966	0.0168733567292815	0.0333259535708592	0.0502971609210105	1.03547818579557	> 1	scran
PHF14	1.41329057117245	0.302615461630358	0.427630966127356	1.21638273108151	0.415650502684892	0.505590452248654	-0.216460873106152	0.457885254801619	0.241602892394	1.18230552110691	> 1	scran
TOMM7	1.92152107745385	0.143054325051203	0.274410610317606	1.53326437972108	0.263399683084357	0.403836627240903	-0.32564232026799	0.880690493557141	0.557435500786692	1.47165092039808	> 1.25	scran
CYCS	1.84282577563904	0.161399460240022	0.297397695248162	1.49378642646378	0.26671536089957	0.398379845042894	-0.302945788092555	0.724665162318038	0.42175119303914	1.33955256348059	> 1.25	scran
HNRNPA2B1	4.11188678260813	0.0153253800236417	0.0630144889272959	3.82519763799233	0.0219399088958845	0.0839245322524006	-0.104266251643707	0.517634686164824	0.413409005424469	1.33182913455396	> 1.25	scran
CBX3	2.59470799768883	0.0578454612903685	0.14997183530447	2.26953424169518	0.093110657505316	0.211314313561123	-0.193175935061573	0.686742542969719	0.49469890462576	1.40902665578585	> 1.25	scran
LSM5	2.01501685968562	0.123831938067113	0.2494274156799	1.69865174817433	0.197886264352221	0.336141761834718	-0.246401803472771	0.676288021071444	0.430449745489409	1.34765362868572	> 1.25	scran
SEPTIN7	2.40942325132134	0.0732546292924351	0.176497614275177	2.54710422330738	0.0664598783591038	0.169282722859354	0.0801701466691357	-0.140436280380879	-0.0602139446184944	0.959121875695306	< 1	scran
PSMA2	2.29214411504703	0.0826843490603674	0.189455382799132	1.96095692967861	0.135047087261241	0.264792323722338	-0.225139905560628	0.707776344423433	0.483003169078775	1.39765004197891	> 1.25	scran
MRPS24	1.96562787593985	0.132924293356409	0.261258283871471	1.75297173693084	0.180824797418526	0.316695149564418	-0.165187487032083	0.443987738505272	0.277617989218079	1.21219180066352	> 1	scran
POLD2	1.50147800532187	0.256471192641878	0.385037484440199	1.27709540903498	0.36854531078899	0.470635646434507	-0.23351703177278	0.523045213775449	0.28961169301934	1.22231124358907	> 1	scran
PPIA	3.93034472331476	0.0114908068632319	0.0451609035705885	3.91536460503345	0.0123614471053946	0.0483856724512965	-0.0055091943161254	0.105367538771318	0.0995055607414136	1.07140620815231	> 1	scran
H2AFV	2.10832909456992	0.116137859362533	0.244804902362758	2.45783184831649	0.0787102751093227	0.193395351823257	0.221286139051072	-0.561214460337489	-0.3400793284832	0.789997871597681	< 1	scran
IKZF1	1.30345559915559	0.366150807844006	0.477319479277324	1.57974519470473	0.273960194651782	0.432792097391075	0.277350437580954	-0.418471688435657	-0.141281057204928	0.906713671200544	< 1	scran
SEC61G	1.88895294401957	0.144946869511505	0.273798619937529	1.85945794719564	0.171253869128768	0.31734589347678	-0.022704642120516	0.240612408022298	0.21294099914904	1.15904855016869	> 1	scran
CCT6A	2.997946853028	0.0358042184168338	0.107302310900311	2.39019058057668	0.0874257921048927	0.208933603947281	-0.326849152402605	1.28792938787295	0.961363400873994	1.94714915451719	> 1.5	scran
CHCHD2	3.77393674470599	0.014883055623566	0.0561642063424806	3.57218923487924	0.0256917705803599	0.0917689294175483	-0.0792617334913827	0.787635563822596	0.708354788750909	1.63393975262386	> 1.5	scran
BAZ1B	1.96193497791169	0.148672686834811	0.291636175644287	2.14327740210102	0.118447947237344	0.253867038722736	0.127541359759321	-0.327886433156006	-0.200096595790208	0.870492277447709	< 1	scran
EIF4H	1.34320325275321	0.329282972000963	0.44218651179205	1.19044672887325	0.411749285800065	0.490088124654874	-0.17417456597513	0.322438238827081	0.148386170499935	1.10832897789825	> 1	scran
GTF2I	1.61630887371122	0.225982177790568	0.365200805628489	1.71653349452675	0.204563803841005	0.351139413634042	0.0867950878609149	-0.143658105490352	-0.0566460073195464	0.96149682098798	< 1	scran
MDH2	1.47670196933431	0.267394020286608	0.394737450905356	1.1929706998227	0.407150389513415	0.485549834772721	-0.307820078264749	0.606594579619577	0.298725973225176	1.23005768431417	> 1	scran
DBF4	1.13894237775805	0.505262393731376	0.575351693887903	1.07603888654861	0.54268942001096	0.583964098499983	-0.0819645431352056	0.103093977592314	0.0214355779247486	1.01496893935235	> 1	scran
AKAP9	1.59280723825845	0.262828599543803	0.418603479630959	1.70970824048054	0.243120420676399	0.415632834765618	0.10217846977242	-0.112451193937427	-0.0102746731500117	0.992903439627497	< 1	scran
FAM133B	2.21911430644185	0.137842502879617	0.305872263565907	2.58646254653361	0.0914142021466704	0.236312362686591	0.220996318056331	-0.592530577212181	-0.37223418362731	0.772585130575831	< 1	scran
CDK6	3.93029013927311	0.0225299125634401	0.0885461013869654	3.94496133040402	0.0336391103833316	0.132701783843583	0.00537534052244626	0.578297838108866	0.583687071469426	1.49867449571435	> 1.25	scran
SEM1	2.40721662938548	0.071982614773734	0.173208153123105	2.08727515191763	0.118237094555796	0.246516323820438	-0.205745184010356	0.715962309307495	0.509176341049047	1.42323741334065	> 1.25	scran
ARPC1B	1.26223544093777	0.386254451975171	0.487544472444572	1.62095611225607	0.251457599090096	0.407479625858419	0.360863993159091	-0.619236409082183	-0.258805897647863	0.835779398370156	< 1	scran
PDAP1	1.55246098309123	0.237761221391274	0.369079567767779	1.38605944370695	0.309618696854474	0.428449498589135	-0.163567879232184	0.380979161515303	0.215193291417766	1.16085943521726	> 1	scran
BUD31	1.18245875814988	0.416037278068391	0.491982042741396	1.43536538631405	0.288562680929432	0.414195092764479	0.279628169742935	-0.527828071698483	-0.248295197284443	0.841890672384146	< 1	scran
ATP5MF	2.27802444099837	0.0831327218847319	0.189368140668112	2.3145506252483	0.0800766315953699	0.185302721249439	0.0229488926205175	-0.0540351593983378	-0.0313095638220683	0.978531661110842	< 1	scran
COPS6	1.22999068420595	0.386424153513004	0.475294874738915	1.31666639962201	0.341244949346398	0.449206928677311	0.0982424711470688	-0.179377579573229	-0.0814426642780398	0.945112082102854	< 1	scran
MCM7	1.56051829131549	0.267952660035809	0.418146168599053	1.84913700644856	0.186554759618562	0.344808505541633	0.244826853381928	-0.52237896966339	-0.27821198141122	0.824612375851418	< 1	scran
LAMTOR4	1.68244699221795	0.198531439936666	0.333925742870111	1.83685046204941	0.164156682864285	0.301499247636613	0.126673129981204	-0.274294010641559	-0.147372915340374	0.902893095468499	< 1	scran
SRRT	1.54346352732542	0.259490147442024	0.400509203727811	1.4331757327368	0.31046124037651	0.444853934463815	-0.10695587146269	0.258733403942367	0.151496315979655	1.11072087813028	> 1	scran
POLR2J	1.60316830503079	0.221378099388566	0.354837925810226	1.66314552567574	0.198606519128203	0.329956344630413	0.0529885187999201	-0.156599526311222	-0.104885056941448	0.929879025408574	< 1	scran
POLR2J3	1.36999010702565	0.356286800165128	0.487570280548028	1.75486987538713	0.220364537101871	0.386695085460451	0.357198582594795	-0.693146962926331	-0.334413761121486	0.793106349767271	< 1	scran
SRPK2	1.25393754014188	0.390865524661088	0.490128279326911	1.4247772469632	0.363545185572027	0.517972366247301	0.18427089468503	-0.104537650843812	0.0797157428985487	1.05680979469013	> 1	scran
LSM8	1.31505171876151	0.348307398950166	0.458024800646298	1.18314467739296	0.424297138558773	0.501373324215679	-0.152493039174668	0.284713829364777	0.130459521026393	1.09464230650439	> 1	scran
ATP6V1F	1.78447530895593	0.174037377941127	0.310503404610283	1.81530936592897	0.169060920494689	0.306669088532992	0.0247154944305078	-0.04185397624796	-0.0179263334777554	0.98765129135346	< 1	scran
MTPN	1.97587282685481	0.130984065770893	0.258782896087572	2.04274359071511	0.144081104050302	0.294255198824611	0.0480180317529698	0.137489822946362	0.185325637185702	1.13707359826839	> 1	scran
LUC7L2	1.61284432586722	0.229047796262787	0.369406738601154	1.63851155082949	0.218016438880426	0.357223217379027	0.0227786491777956	-0.0712117610955885	-0.0483843336667131	0.967018681715817	< 1	scran
NDUFB2	2.31859833683744	0.0813389683968096	0.188506917945656	2.26442499556396	0.0896319419258931	0.202957746758611	-0.0341081620052283	0.140066260227036	0.106561938374039	1.07665940842087	> 1	scran
SSBP1	2.47108816021123	0.0670306273303038	0.165545056603412	1.88693318464831	0.158269621412047	0.298500050173039	-0.389103143408609	1.23949202727089	0.850507243407337	1.80313478576494	> 1.5	scran
TRBC1	2.45039435749636	0.227901679263259	0.558384044222512	2.33721036279048	0.276973556330391	0.647257451340094	-0.0682263588984093	0.281336688573941	0.213081951530541	1.15916179560848	> 1	scran
EZH2	1.47826898513939	0.293707430280232	0.434162244610111	1.62572201566528	0.251793590284421	0.409331356034345	0.13717178469727	-0.222138205818348	-0.0849650866481071	0.942807351666276	< 1	scran
INSIG1	0.99503588047614	0.694455232949407	0.69072114371713	0.935932754454579	0.781237611876864	0.731134672241069	-0.0883436716480657	0.169879711999193	0.0820337828518121	1.05850918115298	> 1	scran
FDFT1	1.61059746802842	0.283326338593354	0.456331596296096	1.34196947833779	0.431259686953778	0.57873081906388	-0.263244111138102	0.606092139134846	0.342809924653495	1.2682242995253	> 1.25	scran
PCM1	1.91256815367356	0.161581770025992	0.309023834052239	1.85859013398495	0.185510002941566	0.344779859876856	-0.0413025039586569	0.199232541372973	0.157957389636636	1.11570636916818	> 1	scran
NSD3	1.30383498779054	0.34922584970159	0.45532292371267	1.46686077531726	0.280356687039675	0.41119541474082	0.169970651571134	-0.31689686999152	-0.147065918126511	0.903085246374074	< 1	scran
TACC1	1.17015543114797	0.446463278165881	0.522484194812595	1.32162992979917	0.37303698329753	0.493007214732915	0.175618088712901	-0.259222849870604	-0.0837786368686516	0.94358302055385	< 1	scran
VDAC3	1.29865420109074	0.344175598160057	0.446782316760409	1.35684025061855	0.315703437878348	0.428339535676578	0.0632335445820264	-0.124574843723879	-0.0608172424714282	0.958720879515646	< 1	scran
PRKDC	3.09955219765059	0.0376291614278476	0.116629004412967	3.06780594160544	0.0470194801219343	0.144246879447331	-0.0148525737109473	0.321407448637093	0.306613492468561	1.23680108711701	> 1	scran
MCM4	1.74411231143861	0.273959324894195	0.477616532341077	1.90719437412192	0.225854808687388	0.43067884638944	0.128958940333788	-0.278566079628046	-0.149240310673522	0.901725164910921	< 1	scran
TCEA1	1.82333012429485	0.164357627126801	0.299650394953221	1.75105963349319	0.181945897062067	0.318591095172374	-0.0583475766321916	0.146671111103286	0.0884256677161193	1.06320932839788	> 1	scran
RPS20	4.52361192678675	0.00761072034074187	0.0344288472632797	4.11343659306955	0.0145039236740379	0.0596581829996378	-0.137130963076064	0.930338324377817	0.793102160577253	1.73279641178305	> 1.5	scran
SNHG6	1.81977154260211	0.173155200332149	0.314969348253992	1.73297269801	0.197557727280419	0.341842956920993	-0.0705084174124878	0.190208560718128	0.118122264143121	1.0853213457626	> 1	scran
RPL7	4.66110716593227	0.00657738611669343	0.0306553039943546	4.20797125802172	0.0132554529681437	0.0557793429837884	-0.147547832477484	1.01099970176556	0.863594229934065	1.81956580805921	> 1.5	scran
ELOC	1.58200680748781	0.233411506640872	0.369270480062845	1.60305508758289	0.240770885459798	0.385887377175842	0.0190681954513402	0.0447852645292865	0.0635019160871085	1.04499925666999	> 1	scran
FABP5	2.83274987450127	0.0534269331867902	0.151351970649269	2.54485082413955	0.0932130619352508	0.237213751649186	-0.154622130719706	0.8029649277834	0.648280187956451	1.567298731768	> 1.5	scran
RBIS	1.42961964313631	0.28049455731395	0.400990763815098	1.18570796146052	0.40577655585643	0.481066353270646	-0.269882642954622	0.532712737156238	0.262666891137057	1.19969434880169	> 1	scran
UQCRB	2.27652906728428	0.0846101555480764	0.192580303540007	2.1157592342021	0.109645422424362	0.23164619778095	-0.105660416879551	0.373942840364831	0.266462845530894	1.20285508706153	> 1	scran
MTDH	2.39148593083766	0.085360353178547	0.204167475840391	2.13483980448767	0.129806464978177	0.277096672973532	-0.16377948793506	0.604724187748763	0.440636327649725	1.35720281515433	> 1.25	scran
RPL30	4.82837069147614	0.00468644649707072	0.0226236231237711	4.55428931449166	0.00780295489855676	0.0355370927778869	-0.0843104986378455	0.735526148930365	0.651495669764513	1.57079582626832	> 1.5	scran
COX6C	2.81692815323319	0.0412384518707037	0.116085441937324	2.96815919346119	0.0377723564468441	0.111942322029146	0.0754457034305181	-0.126659383809846	-0.0524314787013396	0.964309737387959	< 1	scran
POLR2K	1.24750625538924	0.372516221764964	0.464434265399372	1.22394780190346	0.395992372017803	0.48466956779369	-0.0275050174460054	0.0881693887935113	0.0615270826810108	1.04356978780822	> 1	scran
PABPC1	2.88079678703161	0.0421905851963318	0.121499722430278	2.62739625156883	0.0624687206573474	0.164131337982405	-0.132834098222041	0.5662128858804	0.433897704354073	1.35087829584624	> 1.25	scran
YWHAZ	2.28505141806531	0.097153556402771	0.221940458250718	2.34112565892098	0.0969662737659322	0.226897748815538	0.0349757434986971	-0.00278376315298014	0.0318696101672351	1.02233612836475	> 1	scran
EIF3E	2.53566868096151	0.0654503188035424	0.165838553287475	1.57693119412621	0.274672218231646	0.43298481165277	-0.685246537659585	2.06923887159849	1.38453698253822	2.61088150535302	> 1.5	scran
ENY2	1.70451939634739	0.19245308306277	0.32804288849533	1.57137414707511	0.240520446353934	0.377642273022495	-0.117338286647099	0.321652757937698	0.203135822190105	1.15119786548237	> 1	scran
EIF3H	1.89722657376467	0.148128914731281	0.280966734606132	1.73861437569416	0.187395495814364	0.325748715300615	-0.125954002310968	0.339232995332409	0.213360158106982	1.15938534772545	> 1	scran
RAD21	2.14657709506146	0.134244145153747	0.288196509832649	2.12181298905106	0.132845880603535	0.281867785882619	-0.0167404820541717	-0.0151056764939358	-0.0320342595046776	0.978040247768078	< 1	scran
ATAD2	1.53953533121385	0.317806934285387	0.489262499442151	2.07102487289303	0.169586278305945	0.351190132030976	0.427849903786912	-0.906131161262692	-0.478356400941303	0.717794910567227	< 1	scran
NDUFB9	1.51999680764387	0.247740365877953	0.376514529352893	1.48259749182476	0.265271328172357	0.393018889616803	-0.0359413178360308	0.098639795420588	0.0618931159586205	1.04383459063924	> 1	scran
SQLE	1.37693596309313	0.401088866889248	0.552258941940182	1.26896642309546	0.48776607978479	0.618771569800331	-0.117807569967816	0.282267512255129	0.164062038691282	1.12043739414427	> 1	scran
FAM49B	1.32123269751205	0.336916295965583	0.445142328703746	1.33592181798131	0.329081058212847	0.439628625068868	0.0159510009777401	-0.0339472225679547	-0.0179813675665681	0.987613616411332	< 1	scran
EEF1D	2.29255313077736	0.0837049815159321	0.191899159239903	2.43278881514245	0.080012884282542	0.19449203619881	0.0856559194347078	-0.0650811516962581	0.0193626921382044	1.01351166398632	> 1	scran
RPL8	4.58174983755224	0.00758942711198372	0.0347683252763877	4.53830762922402	0.00852515556611672	0.0386854280677759	-0.0137442845666393	0.167735172625526	0.154016660978001	1.11266297010999	> 1	scran
PSIP1	1.83796221748449	0.170725608861558	0.313785328444941	2.14147809197282	0.127559442513639	0.273130448676437	0.220499808236638	-0.420509781468997	-0.200187743067744	0.870437282807383	< 1	scran
RPS6	5.3630414216028	0.00421649873098224	0.0226119685090105	5.01997884522626	0.00761817017668158	0.0382427377852215	-0.0953701115962422	0.853398995322028	0.758099216176298	1.69126088115603	> 1.5	scran
DNAJA1	2.87473436971037	0.0530527364593712	0.15250450092458	2.79046323863255	0.0669219076640697	0.186710339586024	-0.0429240142179511	0.335051403923863	0.291950000762127	1.22429396151632	> 1	scran
VCP	1.52085926691928	0.264598561184554	0.402407211833501	1.55894890632203	0.253535796799528	0.395221918339458	0.0356869861842982	-0.0616157604722765	-0.0259932023971674	0.982144222859962	< 1	scran
STOML2	1.7814904759195	0.174204580614848	0.310345291025768	1.59584999468593	0.218866353968302	0.349170051607654	-0.158759721911108	0.329267628668218	0.170055568417205	1.12510181950421	> 1	scran
TLN1	1.48196185955912	0.275766947716454	0.408674200295024	1.84115929920375	0.185782098076315	0.342009243761944	0.313106137440193	-0.569838061135678	-0.256915850002647	0.836875054787031	< 1	scran
CLTA	1.79617267112657	0.171119521549106	0.307365124614593	2.02992810484722	0.118826283804978	0.241197207298391	0.17650258446548	-0.526150365167718	-0.349740274884432	0.784725357507068	< 1	scran
TOMM5	2.16459500255193	0.107755316091515	0.233134949213251	1.80164935342819	0.184425037991106	0.332141014375512	-0.264778867314312	0.775275486644505	0.510630589985694	1.42467277212778	> 1.25	scran
ANXA1	0.601524580851479	1.92938825275635	1.15941399365249	1.00391625183521	1.46137044429965	1.46695248829469	0.738943324203127	-0.400821552834694	0.339426342144695	1.26525339208074	> 1.25	scran
GNAQ	1.60632553480519	0.244945808191241	0.393427300256404	1.45471875463365	0.399535879213837	0.581211272921089	-0.143024036944516	0.705862463515507	0.562965614196629	1.47730285250236	> 1.25	scran
CEP78	1.10567477789761	0.524783662949001	0.580219726510439	1.54977276667433	0.307797048908475	0.476956975289714	0.487129602750797	-0.76974340860164	-0.282740214258385	0.822028196383862	< 1	scran
HNRNPK	2.85496756517348	0.0401433433628624	0.114601374983629	2.53663954228991	0.0704059992036556	0.178533463038112	-0.170555829154491	0.810537586827203	0.63957015445358	1.55786493018619	> 1.5	scran
CKS2	1.84526133006121	0.248491467786722	0.458533088532509	1.69603716029798	0.281262304226853	0.476438117322632	-0.121657368671554	0.178719894292613	0.0552629953859937	1.03904849887153	> 1	scran
ANP32B	3.52586635821191	0.019740056761589	0.0695880781305468	3.44530031446363	0.0302357743849787	0.104172353671929	-0.0333480499063018	0.615130390914681	0.582060382186216	1.4969856399325	> 1.25	scran
SEC61B	2.21344681954742	0.0925432810535273	0.204830588742739	2.48980317762772	0.0828505681312613	0.20627756060822	0.16973698822555	-0.159616659020325	0.0101557108915321	1.00706423720384	> 1	scran
SMC2	2.09059564983761	0.134396006658334	0.280906013344637	1.98364852793508	0.160841423388765	0.319051608361697	-0.0757576267441221	0.259148737039545	0.183702298251439	1.13579486805169	> 1	scran
PALM2-AKAP2	1.72517860831122	0.235164729545636	0.405699340010925	1.38138829153136	0.444982343277739	0.614679513284758	-0.320626831600005	0.920076393402738	0.59942344656457	1.51511095203706	> 1.5	scran
TXN	3.18418275891583	0.0289817764434527	0.0922717748706091	2.89479679877827	0.0500542172301382	0.14482111805931	-0.137461061672539	0.788345598048551	0.650310681318111	1.56950614922483	> 1.5	scran
POLE3	1.29276780099339	0.356420490381391	0.460755456640954	1.23126856190397	0.411659067385135	0.506856546690264	-0.0703176964187651	0.207869725037856	0.137576234040037	1.10005544022289	> 1	scran
ATP6V1G1	1.6776827463636	0.196359192083061	0.32927761084706	1.6199174075251	0.225989220586623	0.366065490936054	-0.0505496663443484	0.202758823585627	0.152797357353274	1.11172299262728	> 1	scran
STRBP	1.2429665358445	0.387258432949207	0.481361883025429	1.17970613737218	0.444024935566792	0.523816673663748	-0.0753599238450715	0.197344042245714	0.121940077469459	1.08819724231483	> 1	scran
PSMB7	1.97153989200359	0.136804679214369	0.269702088915291	1.66267445277095	0.214332261704336	0.356269938915015	-0.24581718170461	0.647731447141128	0.401604062258648	1.32097582316803	> 1.25	scran
RPL35	4.59361816674687	0.00616120956362885	0.0282968529504812	4.37525172985049	0.0110836543720887	0.0484932705041286	-0.0702649165026719	0.847148115701635	0.777142943994397	1.7137336999627	> 1.5	scran
ARPC5L	1.20467742666924	0.413780814602256	0.498246894028531	1.16361646912751	0.450874813101158	0.524117498540251	-0.0500312707469068	0.123860165356806	0.0730294649493701	1.05192326298825	> 1	scran
HSPA5	1.90373768111592	0.402315360302259	0.765915219279884	2.06864816447094	0.284141267963279	0.587771046681433	0.119853591378099	-0.501718440614575	-0.38193041185014	0.767410063001564	< 1	scran
RPL12	4.12481637609153	0.0118725560274527	0.0489667094134871	3.95663432921401	0.0171976892811895	0.0680399455560138	-0.0600561584311354	0.534584169921059	0.474580737089838	1.38951435313873	> 1.25	scran
C9orf16	1.77680810914246	0.176547680225495	0.313682163400759	2.08960952390103	0.125814992861837	0.262894979216033	0.233945495141291	-0.488754012144375	-0.25481690742638	0.838093490448671	< 1	scran
SPTAN1	1.4383986383194	0.316289541112948	0.454906150241352	1.83980709079208	0.248620320812094	0.457416618318155	0.355090943158048	-0.34730163150161	0.00793984127357845	1.00551865055127	> 1	scran
SET	3.98644439950486	0.012674592574966	0.0505234472013571	3.7361555819107	0.0243491575862779	0.0909631059949712	-0.0935480140528142	0.941932487387331	0.848328439658103	1.80041368975567	> 1.5	scran
C9orf78	2.00156243741111	0.141762571613983	0.283745741539574	1.7740533878361	0.209002260954051	0.370781095852676	-0.174077194012564	0.560041869094258	0.385968949948576	1.30673712966002	> 1.25	scran
FNBP1	1.53964611886192	0.269449397968023	0.414796434842138	1.52005455154724	0.291566993331887	0.443210887114165	-0.0184756918032084	0.11381304616275	0.0955898261486527	1.06850216126578	> 1	scran
RPL7A	5.12683685260529	0.00558525974857459	0.0286343780369473	4.82574865989892	0.0107590951764039	0.0519218704090489	-0.0873162112534213	0.945860473047665	0.858594088001424	1.81327041020599	> 1.5	scran
RABL6	1.45869260447452	0.288807039935371	0.421269257887739	1.51838110194872	0.269775752212038	0.409623457004616	0.0578580505509437	-0.0983452268160669	-0.0404443057674087	0.972355445679765	< 1	scran
PHPT1	1.24038362934729	0.394131034646667	0.488822980850361	1.35822602705659	0.345314397046401	0.468894217128887	0.130937192977896	-0.190764869454507	-0.0600496252142099	0.959231123531046	< 1	scran
EDF1	2.00072463210066	0.132498228015271	0.265082940021687	2.20230105384519	0.0967864469132205	0.213153142531635	0.13848908143239	-0.45309612074092	-0.314553500262399	0.804099813115836	< 1	scran
SSNA1	1.45714556768072	0.271731178406988	0.395959632993563	1.32334283701613	0.341738965645168	0.452206971233174	-0.138958141182857	0.330714645898405	0.191629873910773	1.14205321339038	> 1	scran
TUBB4B	1.91502088541811	0.240770356787396	0.461036650615217	2.19555651439347	0.180223442191691	0.395685956622399	0.197226543998855	-0.417871102084289	-0.220525580630121	0.858252713953191	< 1	scran
MRPL41	1.40176710017824	0.301381306771395	0.422454712119796	1.41816770771747	0.317344338191462	0.450024345416976	0.0167814815325664	0.0744591671211659	0.0912063602041428	1.06526056523039	> 1	scran
IDI1	1.1421959380769	0.556564319851367	0.635710382296649	1.22125164158431	0.521522572927362	0.636667500938215	0.0965503422935515	-0.0938187256445839	0.00217047246163374	1.00150558913024	> 1	scran
GDI2	1.54836934428394	0.240395765184599	0.372225883318342	1.43038674625419	0.291619898313875	0.417100677389126	-0.114344375621269	0.278677681754211	0.164217276249151	1.12055796246819	> 1	scran
RBM17	1.75583254802719	0.185213431899695	0.325113637048179	1.7963688624729	0.172098001337337	0.309150742423266	0.0329283572899367	-0.105958385647337	-0.0726336016120222	0.950900568890788	< 1	scran
ATP5F1C	1.91073804121725	0.143606693870099	0.274159847818289	1.67848574537534	0.195698275494061	0.328341359334005	-0.186969716024353	0.446508044516293	0.260179193470845	1.1976274496316	> 1	scran
NUDT5	1.35129989665404	0.321814291173827	0.4348808601804	1.23701001751474	0.380763322035282	0.470809046753472	-0.127490706808639	0.24266611929989	0.114521827685658	1.08261615964926	> 1	scran
CDC123	1.62457200509707	0.22166075042853	0.359811603980773	1.30037072424558	0.372096269974487	0.48387203236753	-0.321136707390226	0.747322594305009	0.427383839879529	1.34479273879501	> 1.25	scran
VIM	2.60412750935863	0.0829117049488065	0.215912983331969	3.02720416560454	0.11330371169214	0.342984468277807	0.217185888192415	0.450547431121879	0.667693248360592	1.58853100441146	> 1.5	scran
KIF5B	1.79576811390772	0.185644848510886	0.333363627208226	1.71329644946726	0.208067470846112	0.356493582034941	-0.0678262673791714	0.164506150385248	0.0967794013413571	1.0693835587896	> 1	scran
HNRNPF	2.08094124731448	0.126145123599738	0.26226474270799	2.08596123015046	0.132563302127089	0.276512321254849	0.00347611103727574	0.071597008347584	0.0763198942747916	1.0543251769176	> 1	scran
ZNF22	1.70670659698016	0.199529184799075	0.340539154465843	1.49072987468221	0.278159234481947	0.414588150219525	-0.195196203305264	0.479311219298336	0.283858196076768	1.21744634877546	> 1	scran
CDK1	0.91051956175216	0.981391609227235	0.887188604950154	1.02254691192801	0.701486464457529	0.71601998838773	0.167405114226826	-0.484413670030554	-0.309240973370959	0.807066258958498	< 1	scran
HNRNPH3	1.87205821125461	0.17746339692527	0.332221966626301	1.66634505786071	0.230722980717639	0.384340700134307	-0.167938118671058	0.378640218741855	0.210238292165391	1.15687925165596	> 1	scran
CCAR1	1.27937405916058	0.389853768728245	0.498516356425022	1.26193318858559	0.400697462205349	0.505577730988803	-0.0198026055786252	0.0395802913948867	0.0202920784908387	1.01416478009753	> 1	scran
DDX21	1.76045978481569	0.199995254228975	0.351913497320153	1.26192615494415	0.443686597170884	0.559886831828161	-0.480324781724435	1.14957520697318	0.669914400809989	1.590978567437	> 1.5	scran
PPA1	2.39119039468519	0.076157417659429	0.182055782559806	1.97062734130676	0.150560400574521	0.29670333318176	-0.279074027913989	0.98328590577462	0.704640569011077	1.62973858347121	> 1.5	scran
PSAP	1.50323674062899	0.279874228472403	0.420539027373134	1.62320567234717	0.248364242717847	0.403145556969434	0.110773578532651	-0.172321163949678	-0.0609388710435999	0.958640056519018	< 1	scran
ANAPC16	1.18938401459982	0.424544933739667	0.504950772620023	1.41375040567959	0.306971094216421	0.433865722725898	0.249312847160643	-0.467814445060615	-0.218894135663568	0.85922380210394	< 1	scran
DNAJC9	1.60136752332841	0.247470367457762	0.3962676824039	1.8571049703941	0.182336516652591	0.338573083314479	0.213750911091141	-0.440652264876702	-0.227008030160702	0.854404985187221	< 1	scran
MRPS16	1.23487382306167	0.387260607138369	0.47825101752663	1.1375084386698	0.448913954887947	0.510548859029362	-0.118486389581025	0.21313418916862	0.0942809941704701	1.06753324158047	> 1	scran
CHCHD1	1.35761972142115	0.310490266209688	0.421419466513126	1.40421161770416	0.289773255338751	0.406779805945244	0.0486809418547561	-0.0996235937267397	-0.0510088974554207	0.965261071850782	< 1	scran
VDAC2	1.93076932636209	0.140857034150232	0.271733882726033	1.77281449245446	0.171202367726776	0.303504421920801	-0.123134232018002	0.2814710431918	0.159523068409491	1.11691784210363	> 1	scran
RPS24	4.79097325060193	0.00625681315609151	0.0299756749840432	4.58407768138653	0.00893265122987267	0.0409450181742237	-0.0636872664183059	0.51366041161839	0.449895688021082	1.36594149075942	> 1.25	scran
KIF20B	1.21794103765749	0.514631366962118	0.625968551926935	1.25782665430474	0.486615936376657	0.611991502178708	0.046488820916206	-0.0807558240825402	-0.032578558848787	0.977671322776199	< 1	scran
KIF11	1.03768327234746	0.68154616142719	0.705310875942324	1.28514120377005	0.429499438353987	0.55155234384382	0.308560719776286	-0.666155129934319	-0.35476147827472	0.781998920840295	< 1	scran
HELLS	1.75094242827801	0.253352019212635	0.443575235400693	1.87818686288525	0.226674030111572	0.425648369837845	0.101208957322517	-0.16052421520546	-0.0595167175915705	0.959585513049091	< 1	scran
TM9SF3	1.44274304132717	0.285312430617423	0.411638373675736	1.35978353152835	0.321939925650742	0.437773492688504	-0.0854373702612861	0.174248900689279	0.0888071224126326	1.06349048262773	> 1	scran
PGAM1	1.82135871271945	0.165059261180028	0.299362586060758	1.83824456037667	0.165944911552702	0.304906465694767	0.0133136297812435	0.00772030418344582	0.0264728171965981	1.01851894622825	> 1	scran
NDUFB8	1.65787013751531	0.207059100814987	0.343283218969794	1.50624639204772	0.281003783050211	0.423263864591519	-0.138373218016215	0.440546938545229	0.302157991933732	1.23298734456566	> 1	scran
NOLC1	1.72485738193976	0.218776964657919	0.377351177272177	1.17922460279853	0.512567159301385	0.604212389549239	-0.5486385494812	1.22828020396788	0.679147992066188	1.60119386380881	> 1.5	scran
ATP5MD	2.01737859235078	0.12148756919596	0.244686726496529	1.99380597291479	0.126501859020488	0.251673561636241	-0.016956832634156	0.0583498838427932	0.0406178272585584	1.02855420577875	> 1	scran
GSTO1	2.02914137396466	0.124912279905455	0.253447369676565	1.83387101262101	0.184706722712464	0.338648225052768	-0.145977214855753	0.564321063876085	0.418101242770672	1.33616784220302	> 1.25	scran
SMC3	1.32760651646513	0.349138990771994	0.463519960209197	1.34994972960886	0.356424858598474	0.481080590827518	0.0240780682537188	0.0297964784627044	0.0536471292616503	1.03788538170049	> 1	scran
EIF3A	2.75525738791968	0.0503617613568671	0.138755216001527	2.77065499789347	0.0560217577598013	0.155207720075274	0.00803998018489706	0.153658509778176	0.161658313968431	1.1185721484774	> 1	scran
PRDX3	1.39120012453021	0.306763831912797	0.426783778444729	1.35840171009282	0.309200194113751	0.419926207819568	-0.0344197866823292	0.0114128288244735	-0.0233695116900439	0.983931979209352	< 1	scran
BUB3	1.35400072380628	0.360638743028184	0.488173363010739	1.54028092967074	0.271930726884369	0.418851863908401	0.185964995904402	-0.40731521397507	-0.220953483590284	0.857998194176741	< 1	scran
MKI67	2.03224767714544	0.259807207674004	0.527151609044536	2.55941400711672	0.143362724603703	0.366928810236233	0.332737295397053	-0.857771494016831	-0.522717755833205	0.696059357385425	< 1	scran
PSMD13	1.33317419732834	0.333566986842188	0.444639993828111	1.29887043855484	0.347476014946232	0.451302231647573	-0.0376077703475886	0.0589368849048315	0.0214561929352928	1.01498344258712	> 1	scran
TALDO1	1.32134994355041	0.340874760747105	0.450330146599941	1.60394137897383	0.234651983659176	0.376368033464917	0.279608817459025	-0.538719126127003	-0.258838960669271	0.835760244581784	< 1	scran
RPLP2	4.79960802885418	0.0050464684462676	0.0242116893136861	4.84709232979153	0.00521617568208524	0.0252817780429292	0.0142029743279354	0.0477183277754888	0.0623941869235086	1.04419719398259	> 1	scran
POLR2L	1.61041094468796	0.220687388127627	0.355001167683621	1.8188177273807	0.173256009115415	0.315050585968385	0.175572088446975	-0.349098793778527	-0.172240277043313	0.887463520258504	< 1	scran
NAP1L4	1.64015107866165	0.21139260422965	0.346760985651512	1.67038857298622	0.212391121788618	0.354780200815374	0.0263550362492619	0.00679855741480988	0.0329839105937288	1.02312605943485	> 1	scran
RRM1	1.50105756568285	0.285044973214695	0.427871748891458	1.81652297465265	0.202194302259305	0.367287518812396	0.275200307001251	-0.495447216337709	-0.220268554062402	0.85840563150985	< 1	scran
TAF10	1.35166087444785	0.315907777589873	0.426974857461178	1.24547221509198	0.380418790315082	0.473775202738694	-0.1180403941725	0.268085051691819	0.150051571470824	1.10960913613461	> 1	scran
EIF3F	1.91073267167137	0.150495051967577	0.287417910959285	1.7898410493747	0.182283751480138	0.326157558278615	-0.0942944751024895	0.276469912981308	0.182419092787096	1.13478508416554	> 1	scran
RPL27A	4.83775751422693	0.00590296927208508	0.0285559098971831	4.52613122638021	0.0100917920116464	0.0456807116963576	-0.0960600447250743	0.77366964131932	0.67779577283562	1.59969378881055	> 1.5	scran
EIF4G2	2.849551594185	0.0472506747371946	0.134601485624101	2.71878519630564	0.0575357573147888	0.156415281235853	-0.0677727419330577	0.284123909614051	0.216687132525978	1.16206207168227	> 1	scran
PSMA1	1.82771770083888	0.158621816831527	0.289882440738093	1.72015426124689	0.195576843454535	0.336414416000076	-0.0875053071251414	0.302144350640208	0.214771582534831	1.16052015825279	> 1	scran
C11orf58	2.14111900190764	0.102503753006595	0.219398238574989	1.91322159645032	0.145229442900135	0.277864862084361	-0.16236100026645	0.50265723326015	0.340831464199215	1.26648629400636	> 1.25	scran
RPS13	4.85412022381205	0.00502764161740372	0.0243933667432559	4.6235163638714	0.00911711279856773	0.0421538269198281	-0.0702193459612619	0.858695210384635	0.789174720739218	1.72808564572098	> 1.5	scran
NUCB2	3.34202578438054	0.0287335524497815	0.0960309556787734	3.70307746599855	0.0263424038937622	0.0975547631859304	0.148001865961881	-0.125349364638291	0.0227127801856981	1.01586787818976	> 1	scran
LDHA	3.08992838091753	0.0344691461058163	0.106470911686153	2.84133221377105	0.0558530920532686	0.158698051372862	-0.121005875455768	0.696331591509867	0.575825079913536	1.49052965603093	> 1.25	scran
CCDC34	1.31486793220794	0.356833130688751	0.469196057310517	1.30548480104732	0.384204267293081	0.501547461325557	-0.0103322384669129	0.106623972279793	0.0961953388673842	1.06895071582758	> 1	scran
EIF3M	2.08082747393288	0.116123774670122	0.241501468826922	1.82476918770466	0.182345135318168	0.332737983152368	-0.189443361735694	0.651008337877577	0.462354600431438	1.37778865183976	> 1.25	scran
CAPRIN1	2.05601722836475	0.127231355126321	0.261540370805377	1.84262887713564	0.175465141130417	0.323317754060095	-0.158086825807944	0.463730190441389	0.305919076124059	1.23620591752043	> 1	scran
CKAP5	1.04483970099217	0.613593544355189	0.64110147163874	1.15680556768057	0.52373532045703	0.605842479966997	0.146864779655871	-0.228445401537526	-0.0816099810177283	0.945002478965434	< 1	scran
PSMC3	1.37530384310113	0.334942949045581	0.460554720694941	1.73838743564606	0.22095045505768	0.384081673077409	0.337999266906123	-0.600192479329543	-0.261959454385502	0.833954481017716	< 1	scran
NDUFS3	1.13481951338144	0.461549869854612	0.523809091656696	1.33178166481631	0.333827833958877	0.444510244692534	0.230894719948147	-0.467382288579695	-0.236824431053003	0.848611167260658	< 1	scran
SSRP1	2.12410374237915	0.111937861076642	0.237725166696244	2.01005428912118	0.131770684503323	0.264845350886177	-0.0796197625028331	0.235331358601362	0.155855541888636	1.11408209137817	> 1	scran
TIMM10	1.80729017336906	0.170883620188607	0.308701497275653	1.60902875823359	0.225144198986139	0.362168445427283	-0.167638048175196	0.397835189890999	0.230448373997229	1.17319951028254	> 1	scran
SELENOH	2.3883504885952	0.0786005929191588	0.187446239426743	2.45576717193315	0.0786709480097733	0.19292416346007	0.0401592206406395	0.00129077322574918	0.0415569677164678	1.02922397403159	> 1	scran
ZFP91	1.37372239020972	0.323266931031599	0.444076120310273	1.29013809811128	0.369065871139628	0.476110742774156	-0.0905649835021132	0.191152399668729	0.100490187559579	1.07213768315554	> 1	scran
FAM111A	1.01978697360717	0.702908431151336	0.716519018789196	1.07210787512134	0.645593745016615	0.692151636026165	0.0721822618442344	-0.122710158869159	-0.0499168619399934	0.965991994456466	< 1	scran
TMEM258	1.69937859246267	0.190849609111996	0.323991393846378	1.98830935140203	0.136426175574421	0.271128084544417	0.226534940192521	-0.484315756343122	-0.256980930335302	0.836837303996332	< 1	scran
FEN1	1.07836638340826	0.566063653971967	0.610442651105166	1.37679151857706	0.359806568429714	0.49532260486119	0.35246268681509	-0.653742769654863	-0.301487303326648	0.811415460509585	< 1	scran
FTH1	4.98348191484764	0.0178598204696383	0.0890053104815341	4.92167941515887	0.0234523227934824	0.115427895464903	-0.0180034052776618	0.393013240691328	0.375028600468161	1.29686526388615	> 1.25	scran
EEF1G	3.90460695700911	0.0143765278073811	0.056134455521246	4.03708159842193	0.0130615237017135	0.0527168183143321	0.0481354151455037	-0.138392075428814	-0.0906232737269627	0.939116943859545	< 1	scran
UBXN1	1.53320306609368	0.250778711207014	0.384486319803771	1.5988211251205	0.23113024456148	0.36956922761129	0.0604597518835152	-0.117708825772289	-0.0570876324173361	0.961202541094065	< 1	scran
RTN3	1.26782108503497	0.369903669542275	0.468941578331768	1.5439320412262	0.249689701914499	0.385503868087349	0.284258084690675	-0.56701329179706	-0.282662864141069	0.822072270620055	< 1	scran
COX8A	2.49439815111401	0.066288666552606	0.165350473292504	3.09671551544501	0.0352833759356488	0.109248661890173	0.312047089890072	-0.909773626767509	-0.597911565767058	0.660709701731015	< 1	scran
STIP1	2.08681524677533	0.130831991566602	0.273019286204122	1.87901492141188	0.172745471028688	0.324606381975001	-0.151326355831294	0.400932529522967	0.249688497132365	1.18895037229095	> 1	scran
PPP1R14B	2.82529265704985	0.0474477279204409	0.134043790315031	2.52478621148293	0.0889867208780856	0.224639692721146	-0.162239084828576	0.907251060623797	0.744908480455305	1.67586795474222	> 1.5	scran
TRMT112	1.95778453329181	0.143573897809303	0.280817165975466	1.90834989783403	0.154643799465228	0.295106476106119	-0.036896280709188	0.107155502415249	0.0716044526886089	1.05088474588445	> 1	scran
PRDX5	2.15303912694724	0.10588992070871	0.227983490804505	2.35204515540296	0.083019243975835	0.195261455432602	0.127541220130472	-0.35104757172137	-0.223522167207278	0.856471908310406	< 1	scran
SF1	1.17068471690091	0.433903446358788	0.50792562938964	1.16964820058043	0.431654217622312	0.50486648352927	-0.00127791823289097	-0.00749796017764293	-0.00871536799658059	0.993977177595771	< 1	scran
FAU	4.31697778188907	0.00716041873137207	0.03090121271118	4.39301302080761	0.00740083729635464	0.032507136814673	0.0251891078316768	0.0476445430261389	0.0730930334810119	1.0519696142188	> 1	scran
NEAT1	1.95725297503941	0.23806745580606	0.465908108644688	3.21481180619167	0.0967722356885268	0.310985747954823	0.715904048811081	-1.29870531796851	-0.58319697410772	0.667483012604074	< 1	scran
MALAT1	5.83000700945294	0.0231864450284175	0.135089779929511	6.87134271952627	0.0190117036899502	0.1305530341383	0.237094423635309	-0.286393819762142	-0.0492825460454563	0.966416809668521	< 1	scran
RNASEH2C	1.77163570473966	0.192724276311266	0.341440571542499	1.85218027268907	0.173208930921275	0.320762650638014	0.0641425448791122	-0.154024991069713	-0.0901283309800803	0.939439180261825	< 1	scran
CFL1	3.31502333171228	0.0257209397917813	0.0852654079611939	3.63600708440732	0.0200958971976517	0.0730690552886215	0.133335986173319	-0.356042367698633	-0.222700006353763	0.856960132318569	< 1	scran
DRAP1	1.594414363329	0.221455546812375	0.353072405576814	1.89996738027365	0.150622156411761	0.286174729954489	0.252948037846333	-0.556083127926707	-0.303067787872208	0.810527034779073	< 1	scran
BANF1	2.25471627819566	0.090710566594662	0.20454838277721	2.55460538482367	0.0688494748638753	0.175868260712247	0.180154548648272	-0.397824965123516	-0.217946990561973	0.859788077150431	< 1	scran
SF3B2	1.99056384090244	0.130552228508646	0.259906288009134	2.18542755721187	0.101328670560277	0.221412364407071	0.134738414353082	-0.365584647516597	-0.231255748601976	0.85189306539321	< 1	scran
MRPL11	1.98107460117188	0.129787199943568	0.25709555358612	1.87060017076323	0.152934804587866	0.286064685664799	-0.0827819843325578	0.236768662784361	0.154036750438767	1.11267846399753	> 1	scran
RBM4	1.25932461468964	0.36595947773855	0.460861344039142	1.3427787089464	0.318627468034364	0.427845451275641	0.0925713541327574	-0.199813266270262	-0.107243010532547	0.928360464181831	< 1	scran
PPP1CA	1.67363976334488	0.202957462793401	0.339682895212866	2.04847463437615	0.125268549409206	0.25652829613579	0.29156099495986	-0.696153139842913	-0.405070603043425	0.755199333705141	< 1	scran
GSTP1	3.68974826830109	0.0188943780014702	0.069705359021715	3.99086577647538	0.0172498026516761	0.0688448466104189	0.113179365647535	-0.131377169525391	-0.0179209109932749	0.987655003526658	< 1	scran
NUDT8	1.19541074948598	0.468597794943569	0.56015539588517	1.23241982074708	0.470655598033694	0.579777242631064	0.0439873691616741	0.00632158922293246	0.0496715970546114	1.03502929167519	> 1	scran
NDUFS8	1.66837151844424	0.197266027086602	0.329096251660571	1.54607257869223	0.245868420697099	0.379983383464676	-0.109832542024802	0.317743929017231	0.207426736853043	1.15462689577087	> 1	scran
MRPL21	1.47028964978437	0.272123821726303	0.4000784243753	1.32913899640564	0.328340055227267	0.435903961239518	-0.145608412478671	0.270927503837672	0.123727485699362	1.08954628563177	> 1	scran
SPCS2	1.74821148206855	0.185829586503843	0.324864558301642	1.76176938155831	0.187816364643778	0.330893171333473	0.0111453665413062	0.0153425561014942	0.0265271601797028	1.01855731220219	> 1	scran
RPS3	5.10406091134075	0.00650711856322697	0.0332075471272104	5.12057422754025	0.007110116401185	0.0363913820004452	0.00466005872677658	0.127854338040304	0.132085677835908	1.09587684573746	> 1	scran
NDUFC2	1.96260034735012	0.148079988206368	0.290432831671279	1.98872347675328	0.149669211429578	0.297600952938126	0.0190762691314108	0.0154007885736708	0.0351745955767403	1.02468082284499	> 1	scran
TAF1D	1.71939407014644	0.209232172326796	0.35838572038223	1.12701983488361	0.489645907632394	0.551796441892656	-0.609387329537508	1.22663412397481	0.622622998491176	1.53967195262174	> 1.5	scran
CWC15	1.3865469345517	0.305283517118941	0.423202380359839	1.31290199691376	0.347813393363081	0.456634263991482	-0.0787372237544906	0.188163790446279	0.109691375524281	1.07899739033419	> 1	scran
TMEM123	1.26186881780157	0.372957595993662	0.470505314508424	1.4238342091913	0.32580277135655	0.463823927329151	0.174219231661163	-0.195012734474318	-0.0206337723987784	0.985799550030047	< 1	scran
DCUN1D5	1.61566232315715	0.226339072899946	0.365673897595928	1.14427349539798	0.461138726961686	0.527641030043095	-0.497693788141947	1.02671517157113	0.528999106357463	1.44292779307464	> 1.25	scran
TIMM8B	1.68349542010277	0.199883137169984	0.336283369184746	1.5243479072859	0.256565731018812	0.391047870405272	-0.143267584586389	0.360171718857512	0.217667794407204	1.1628522437886	> 1	scran
FXYD2	1.12873564160146	0.651897510079823	0.735709329281533	1.21911306615454	0.753039068055194	0.917846748013154	0.111124298723084	0.208079549719166	0.319117402544356	1.24756709135317	> 1	scran
CD3E	1.84229796220503	0.167096143495122	0.307769079554486	1.78523337513923	0.195261564409684	0.348555154387811	-0.0453937298283407	0.224729557811326	0.179538665567817	1.13252167791633	> 1	scran
CD3D	3.51911164629604	0.0239406159130118	0.0842463900834069	3.74516112459668	0.0283927982703346	0.106332436317291	0.0898165024209731	0.246064773259413	0.335894978849568	1.26216014967547	> 1.25	scran
CD3G	2.6380591297805	0.0654133323221393	0.17254219919614	2.60020482532816	0.072545070466993	0.188620761018872	-0.0208516288852836	0.14929287372359	0.128539229039054	1.0931862576091	> 1	scran
ATP5MG	2.92285692044071	0.0354486812936431	0.10357844768157	3.2492552941117	0.0260612949187692	0.084677781709733	0.152729892594453	-0.44382319008425	-0.29066846133415	0.817523177891765	< 1	scran
KMT2A	1.72939607341722	0.207436738875408	0.35875201397598	1.9867021601393	0.165777535068969	0.329348790691938	0.20010728591048	-0.323422913949721	-0.123370678045004	0.9180402558353	< 1	scran
RPS25	4.45397047828897	0.00748965755415134	0.0333366678114457	4.38425348534836	0.00914043559514685	0.0400737709052141	-0.0227607823907815	0.287363163195727	0.265548366441729	1.20209287658484	> 1	scran
HSPA8	3.34098177817162	0.0573302922669573	0.191510626456925	2.90019907358011	0.111415684882434	0.322992656206737	-0.204120182011909	0.958582807809464	0.754076917144858	1.68655213646531	> 1.5	scran
CHEK1	1.2001601422013	0.424532490336409	0.509477965809999	1.2640691470991	0.380293606662919	0.480380604560099	0.0748484606768281	-0.158761285207668	-0.0848418500647051	0.942887890738043	< 1	scran
ETS1	1.14562507851396	0.49407045437256	0.565997686960067	1.45075017234845	0.362415720544745	0.525765477244716	0.340664120644336	-0.447071247900162	-0.106376742283674	0.92891806690689	< 1	scran
NCAPD3	1.38590943920199	0.327886831929442	0.45443288056768	1.68243870037581	0.227748132229602	0.383127339673	0.279720952063493	-0.525758741182474	-0.246243246015751	0.843088949009137	< 1	scran
KDM5A	1.22650276485248	0.413547931748177	0.507226831165661	1.38627862707387	0.334158928370873	0.463231487338045	0.176666766679891	-0.30752013084749	-0.130897741544343	0.913262979944278	< 1	scran
MRPL51	2.34470547086886	0.0826300818482389	0.193743151335606	2.47349600827179	0.0696836920177302	0.17236205324561	0.077144860648702	-0.245846033225303	-0.168703123557456	0.889642044414985	< 1	scran
GAPDH	4.97202436558586	0.00559395996940953	0.0278104663831367	5.11309738218346	0.005863834145462	0.0299915877943715	0.040364136941707	0.0679743685359348	0.108929963447223	1.07842807744344	> 1	scran
CHD4	1.94479989838746	0.155901486964121	0.303022653729526	2.48567882903571	0.0906902249767136	0.225433817190987	0.354018176792866	-0.781615724581235	-0.426721702891947	0.743950376040885	< 1	scran
PTMS	1.31463033084379	0.407966428786991	0.536330482774638	2.13806249346156	0.187306232503998	0.400473851326972	0.7016468461615	-1.12305153372113	-0.42141420652682	0.746692317869332	< 1	scran
TPI1	2.45447772692198	0.0773790023692847	0.18991873954192	2.68604536686935	0.0585335075414422	0.15721547700243	0.130067596781413	-0.402679395734697	-0.272639015193862	0.827803919621783	< 1	scran
C12orf57	1.57218114619096	0.279176150518926	0.438741041571244	2.65340928467522	0.089935783613239	0.238661086439952	0.75507977240732	-1.63420854615402	-0.878406313111622	0.543967998948184	< 1	scran
YBX3	1.96464182228394	0.16361646354183	0.321461443802346	1.34524994889745	0.4476826194866	0.602245070152514	-0.546392063897004	1.45215838560126	0.905704968340231	1.87345973137236	> 1.5	scran
ARHGDIB	2.9600314615989	0.0429902467611763	0.127254015437749	2.74148085073593	0.0820397239489073	0.224905507327328	-0.11065711362646	0.932313246059108	0.821607808695892	1.76737454259232	> 1.5	scran
LDHB	3.98690418813836	0.0116805117425952	0.0465682326236825	2.95531432934992	0.0501946930915457	0.148341036780224	-0.431957350776257	2.10343135869804	1.67149972283197	3.18545558683678	> 1.5	scran
ITPR2	1.20832761136715	0.507251937678681	0.612962356764117	1.77141693585463	0.339404210771882	0.600847356337668	0.551892154490029	-0.579698007429905	-0.0287999531967915	0.980235327189738	< 1	scran
TM7SF3	1.7280232137666	0.205295307878032	0.354679428977736	1.9130380093884	0.176586970855157	0.337688422404752	0.146742939918946	-0.217321754028367	-0.070822940334324	0.952094750400508	< 1	scran
RESF1	1.56296069207682	0.3445980351858	0.538489244318609	2.12000534268929	0.249820871318701	0.529661332253959	0.439786405061904	-0.46402046355543	-0.0238473399246868	0.983606149690471	< 1	scran
ZCRB1	1.6731925505633	0.200118596803935	0.334833747665364	1.33418298102075	0.343205804766761	0.457855299371421	-0.326646936535016	0.778218712321553	0.451446777423105	1.3674108496047	> 1.25	scran
SCAF11	1.77956173800291	0.178706944301872	0.318028108922665	1.74637034245053	0.185659158807246	0.324193340514434	-0.0271624496318753	0.0550607903869668	0.0277001719530524	1.01938580716231	> 1	scran
TMEM106C	1.16172132727019	0.453482982448928	0.526682740130352	1.33961344074716	0.389852350532716	0.522262117299801	0.205552718449032	-0.218120579738829	-0.0121601213783147	0.99160666850511	< 1	scran
TUBA1B	4.31752515676474	0.013938171639631	0.0601659221012948	4.58154374369024	0.0158049594342894	0.0724102806267603	0.085629210101968	0.181336006409353	0.267247964260613	1.20350986235782	> 1	scran
TUBA1C	1.27322331020127	0.462656315974853	0.588626930122086	1.40827158679748	0.423795915973786	0.596820817512437	0.145440110985129	-0.126571201170253	0.0199443104815177	1.01392034066238	> 1	scran
TMBIM6	1.60658448640586	0.222017697485671	0.356675615084058	1.84167668457625	0.171978382493452	0.316682344900535	0.197022960770331	-0.368447450302676	-0.171576147052439	0.887872149112024	< 1	scran
EIF4B	2.06378892533682	0.129856805216295	0.267955095617569	1.76180209312183	0.199497116142955	0.351450664637128	-0.228243553777939	0.619446270315277	0.391330931654608	1.31160284086825	> 1.25	scran
PFDN5	2.74131327844831	0.0458487218635196	0.125682912950712	2.93166937790646	0.0347655449457179	0.101906567865937	0.0968552018082179	-0.399223312226572	-0.302541487429832	0.810822771953903	< 1	scran
PCBP2	2.01739092549943	0.124192584520214	0.250390297612792	2.16921985491946	0.10469596833265	0.226999698524734	0.104685607289541	-0.246373145944179	-0.141488278791843	0.906583444681908	< 1	scran
ATP5MC2	2.59646031508957	0.0570967019096026	0.148249155019146	2.38319871830503	0.0870131933498633	0.207342722839191	-0.123646922291312	0.607826752500884	0.483993531678227	1.39860981205871	> 1.25	scran
CBX5	2.06705857791006	0.135028115058858	0.279106457257324	2.79549320296224	0.0639961121449723	0.178907305984246	0.435523563609407	-1.0772036641162	-0.641603198709405	0.641000239630075	< 1	scran
HNRNPA1	3.79055547984317	0.0166492767527745	0.0630453702690017	3.63327079218921	0.0226099784184131	0.0821432680724774	-0.0611403853119203	0.441500107258467	0.381751915860941	1.30292308098103	> 1.25	scran
BLOC1S1	1.40031527064993	0.301085321172244	0.421574617506994	1.56403745958152	0.252150493952553	0.394177945505121	0.159523390538311	-0.255887322514568	-0.0969409477051763	0.935013468875606	< 1	scran
SARNP	1.21373729095817	0.405982820501912	0.492781297325757	1.26432306794332	0.360623667572261	0.455941089228774	0.0589089680515785	-0.170924596554152	-0.112100071878421	0.925240246947461	< 1	scran
RPS26	4.14574467514321	0.0098853851387641	0.0409510195711338	4.06818306473139	0.0122851470450778	0.0499797126434142	-0.0272466669282847	0.31354604574017	0.287443235153498	1.22047541591968	> 1	scran
PA2G4	2.79727112211724	0.0483017582898589	0.13511522607459	2.59368822656156	0.0699369175426469	0.181395623004525	-0.109015020731664	0.533978503628205	0.424949384212957	1.34252540053766	> 1.25	scran
RPL41	5.49329922546143	0.00360693387467687	0.0198011610804662	5.60864322002514	0.00380995690947345	0.0213695281826187	0.0299789334319328	0.0790017062845941	0.109970027036123	1.07920581504181	> 1	scran
MYL6	2.27768883627228	0.0945846485310966	0.215453630348634	3.20994512894613	0.0442519070136225	0.142042844485867	0.494977967560738	-1.09586641860596	-0.601051251242702	0.659273386370984	< 1	scran
CNPY2	1.30320039734026	0.353322273086265	0.460340592366972	1.48501067789917	0.268243779738393	0.398331495751702	0.188414355846202	-0.397439981214407	-0.208732106606558	0.865297352344202	< 1	scran
ATP5F1B	2.29803976653211	0.0805692535441117	0.185190982837277	2.34815203282682	0.0791011900639975	0.185699348096371	0.0311220564402893	-0.0265299893831171	0.0039548968327215	1.0027450864578	> 1	scran
PTGES3	3.17757013574429	0.0310637220288377	0.0987000465044646	3.17354763973466	0.0333596483876433	0.10586789776811	-0.00182746912471253	0.102873380206233	0.101142518914115	1.07262257230366	> 1	scran
NACA	4.30631585615497	0.00906653310800312	0.0390366195761281	4.18620976821336	0.0123603472125348	0.0517408861047936	-0.0408095351062811	0.447096371687276	0.406476635195026	1.32544484298621	> 1.25	scran
GIHCG	1.38210078680351	0.34976915236853	0.48318854896257	1.60002041939731	0.282917077117593	0.452477094560211	0.211227491772362	-0.306023795775553	-0.0947415033057991	0.936440020219233	< 1	scran
RAP1B	1.4161816200801	0.30411215712906	0.430610356881575	1.8377735363276	0.201748698961373	0.370775514968481	0.375952700706133	-0.592044120551065	-0.215837043736439	0.861046440344791	< 1	scran
CCT2	2.83759363124308	0.0435790311206226	0.123595859380994	2.48362585665763	0.0759291902819679	0.188551393455146	-0.192220140803343	0.801020501368846	0.609327400570064	1.5255478168886	> 1.5	scran
KRR1	1.58731604999201	0.233303601359277	0.370238988271151	1.32799522309315	0.341348176695952	0.453247614414768	-0.257339454120785	0.549035468314187	0.291842599428902	1.22420282242891	> 1	scran
NAP1L1	3.51863511542867	0.0218035788747721	0.0767187953808875	3.40579088138747	0.027566992016122	0.0938804209526782	-0.0470260585361037	0.338376894921123	0.291244243109183	1.22369519081456	> 1	scran
OSBPL8	1.21046056556084	0.418087567107951	0.506008693245305	1.17182652960364	0.462482642418659	0.541948863317999	-0.0467970625499397	0.145594078572987	0.0989945589114308	1.07102678383288	> 1	scran
PPP1R12A	1.2655047367868	0.376208839610167	0.476110619935752	1.32867896370405	0.348264140746907	0.462673662846855	0.0702796543143534	-0.11135181511697	-0.0413018319147974	0.971777657279078	< 1	scran
NDUFA12	1.69539584718613	0.197772056902286	0.335231785517843	1.86099044853939	0.168789631563293	0.314003147611569	0.134448492465378	-0.228612318297758	-0.0943799259073742	0.936674746180522	< 1	scran
METAP2	1.50441631908032	0.254036847602253	0.382167380675602	1.23047445223468	0.383982690964017	0.472484482767329	-0.289989157032677	0.596003506537115	0.306062304939035	1.23632865246653	> 1	scran
SNRPF	3.0656286932428	0.031264886681902	0.0958381419509863	2.68394936498964	0.0585648567629434	0.156916260032107	-0.191825515271678	0.905491912495943	0.711323012051547	1.63730490635302	> 1.5	scran
TMPO	2.02351921946778	0.146705732860046	0.296907892245896	2.14694877687642	0.13489660873762	0.289615499586196	0.0854212191208902	-0.121071168902493	-0.0358766284169345	0.975438872289525	< 1	scran
SLC25A3	2.59761937354374	0.057858400001971	0.150125675452245	2.43966792127422	0.077269617673381	0.188513467506804	-0.090505262924099	0.417374831596905	0.328496857126133	1.25570437527704	> 1.25	scran
HSP90B1	2.44725479702405	0.181840258667735	0.444724401414342	2.46305862938641	0.159112645375265	0.391901468910708	0.00928665334509355	-0.192623144016464	-0.182420585140764	0.88122321973869	< 1	scran
TXNRD1	2.30847026469398	0.101643585760605	0.234638197848329	2.17212002433419	0.123617103348811	0.26844779357767	-0.0878333252029904	0.282359188190302	0.194203651617478	1.14409246252051	> 1	scran
C12orf75	1.32687334418118	0.377290478968188	0.500619727033938	1.56249820357942	0.31103843337108	0.485619256387612	0.235823865316172	-0.278582836238369	-0.0438895115794875	0.97003619746429	< 1	scran
ARPC3	2.08213954250721	0.11533358062192	0.240130455369643	2.32559351160044	0.0881034885638686	0.204771098439295	0.159532191899892	-0.388541579810683	-0.229806283379943	0.852749386262073	< 1	scran
VPS29	1.2683545873764	0.36412458200912	0.461858390532955	1.45279858313151	0.289133464530004	0.419965311637491	0.195876572020098	-0.33269654313365	-0.137180408776562	0.909294537559181	< 1	scran
PPP1CC	1.4128635186747	0.297085757493419	0.419691106269741	1.45210909681444	0.282818710632119	0.410271464472467	0.0395277375633614	-0.0710018743114598	-0.0327490769587568	0.977555774576696	< 1	scran
RPL6	4.92767344239338	0.00501044507156836	0.0246901056633724	4.76419336384617	0.00774310374244684	0.0368892232513517	-0.0486746826873042	0.627973209666049	0.579266400979385	1.49408932283658	> 1.25	scran
PTPN11	1.36405135787099	0.322905812070197	0.440364670856567	1.2883475973878	0.355838798869575	0.458259807087883	-0.0823760778242149	0.140110414730138	0.057467025375089	1.04063708425226	> 1	scran
PEBP1	2.47152623781012	0.0692978529980386	0.17118299567312	2.17547018515882	0.106420529131658	0.231524749197467	-0.184074977397049	0.618893921591033	0.435627020964195	1.35249852525991	> 1.25	scran
RPLP0	4.64280239860654	0.00604230230503032	0.0280473453638191	4.45401158079167	0.00887831266035425	0.0395327696077958	-0.0598905706984683	0.555187149812904	0.495184803266799	1.40950129486382	> 1.25	scran
COX6A1	2.71349818822624	0.0474725169635431	0.128813971537024	2.80023933575716	0.0436365748579033	0.122189813782078	0.0453961938165642	-0.121554677172518	-0.0761650593264799	0.948575781990837	< 1	scran
SRSF9	2.36130350734475	0.0745115679892098	0.17588940550891	2.33157435981435	0.0807745815928382	0.188310446401754	-0.0182790469682593	0.116436949751784	0.0984444483671054	1.07061847106086	> 1	scran
DYNLL1	2.95250339629587	0.0533862815902605	0.157651764983859	3.14740297661479	0.0424470851237016	0.133596266151992	0.092223186235298	-0.330803581176659	-0.238861634885461	0.847413704284698	< 1	scran
MLEC	1.6821289861092	0.2020216637022	0.339823384302193	2.05725573778198	0.144800029785849	0.297874704886943	0.29043281057285	-0.48044810883781	-0.190079515166555	0.876557407897665	< 1	scran
RSRC2	1.48760783891778	0.2794017250489	0.415659129845667	1.55331336271614	0.247738534144541	0.384814092325457	0.0623546505231923	-0.173522640066117	-0.111239267120668	0.925792469585204	< 1	scran
DENR	1.42074789886113	0.294627654085733	0.418191824004087	1.36267631309863	0.322502006532561	0.439464722956892	-0.0602076733166183	0.130415286955409	0.071582504591713	1.05086875862163	> 1	scran
ARL6IP4	1.90531585122913	0.151586484603519	0.288814854582111	2.07200410567937	0.120654902591724	0.249992176057404	0.120996683312906	-0.329254591047508	-0.208262002177924	0.865579356778998	< 1	scran
UBC	2.43732603047657	0.126255926794633	0.307745608635772	2.65668658806448	0.0890571163793434	0.236562093678734	0.124328794715432	-0.503548309486325	-0.379519353260738	0.768693645142194	< 1	scran
BRI3BP	1.20565065593457	0.427925785215948	0.515908880131786	1.26445626978773	0.391397308209425	0.494828265633021	0.0687052046269173	-0.128726778989582	-0.0601883667847971	0.95913888031278	< 1	scran
RAN	3.86859569319508	0.0128521769049753	0.0497194871681753	3.18520364767951	0.032869357334554	0.104694605204612	-0.280424345748792	1.35473050478731	1.0743037828326	2.10570565320765	> 1.5	scran
MPHOSPH8	1.17542710636586	0.43207171155558	0.507764089921543	1.2750477418585	0.369596706744694	0.471206604379682	0.117366193585583	-0.225318876588169	-0.107798608388541	0.928003011107953	< 1	scran
SAP18	2.21994920028571	0.0920720866982329	0.20437722581938	2.12207826673294	0.105074577134503	0.222970532340665	-0.065048796484505	0.190577901593133	0.125618614269749	1.0909754325451	> 1	scran
MRPL57	2.46195386135729	0.0718312271960297	0.176797615871389	2.3235752105959	0.0907445284227012	0.21085350162355	-0.0834573815681683	0.337199492908059	0.25414216049815	1.19262638573664	> 1	scran
RPL21	4.92474360169959	0.00494427895491864	0.0243384362057515	4.54721970700702	0.00991723168118701	0.0450956479039958	-0.115063902946592	1.00417731759105	0.889751733493103	1.85285724698036	> 1.5	scran
GTF3A	2.93040156722945	0.0416094571178327	0.12193079680223	2.61363446789614	0.0717732809358529	0.18758206878851	-0.165040991856105	0.786535405870057	0.621459363131066	1.5384305992256	> 1.5	scran
POLR1D	1.43531887769258	0.283033803466026	0.406233031732018	1.23785305656161	0.380840345036313	0.471416495609437	-0.213531224095079	0.428211953164767	0.214694688434952	1.16045830542017	> 1	scran
POMP	2.71697981022032	0.0493484581005993	0.134065528209448	2.72145265891687	0.0582253693834817	0.158446798633055	0.00237309486685892	0.238642878785855	0.241060180921189	1.1818608463282	> 1	scran
HMGB1	4.98520941259757	0.00688825548530454	0.0343344313064634	5.23813609203093	0.00633680354669041	0.0331938524251576	0.0713994339697161	-0.120383363411271	-0.048739991935033	0.96678031824307	< 1	scran
HSPH1	1.70231870253901	0.263747577660404	0.448901221846491	1.33719878170168	0.419306365956591	0.560694146401476	-0.348287213302229	0.668846889787838	0.32081598519766	1.24903680167129	> 1	scran
BRCA2	1.26169900090541	0.448397045304271	0.565398659723313	1.4267498809373	0.34972499197746	0.498957771405755	0.177364669935837	-0.358555874284938	-0.180350743017758	0.882488422682021	< 1	scran
N4BP2L2	1.30012369463787	0.357898557788156	0.46532159639922	1.2839472931669	0.378880470160926	0.486466664308941	-0.0180629086055877	0.0821920461658463	0.0641127993661372	1.04544183651339	> 1	scran
TPT1	4.83316428506119	0.00715860311199283	0.0345931538335492	4.93862431752052	0.00836162593913008	0.041284336748786	0.0311411921537897	0.224105409385706	0.255107978666303	1.19342506171691	> 1	scran
ZC3H13	1.66728337623641	0.224749039158268	0.374745379457892	1.84681949878121	0.193433081046575	0.357231241276497	0.147543539875069	-0.216480401453543	-0.0690524347866353	0.953263898258783	< 1	scran
LCP1	2.83483345361385	0.0541531738620875	0.153519353355819	2.96847896675804	0.0712610376247679	0.211538975176691	0.0664599115222847	0.396067595369756	0.46250295856565	1.3779303426741	> 1.25	scran
ESD	1.64951418180079	0.212321607691085	0.350229593085316	1.38077550257363	0.322499948797253	0.445306275156233	-0.256562407749662	0.60304773158805	0.346496950824495	1.27146958437563	> 1.25	scran
ITM2B	1.47793364795903	0.285540494865624	0.421918089576946	1.92045529606883	0.176015488395501	0.338013000358408	0.377866880586365	-0.697992976963788	-0.31988420864122	0.801134174401791	< 1	scran
RB1	1.43542550544935	0.323569304317674	0.464417587022147	1.85933900553101	0.196979783722133	0.365849652023284	0.373311374144658	-0.716027180034695	-0.34417171999213	0.787760115565644	< 1	scran
RNASEH2B	2.60804023787013	0.072534987912397	0.189176177705622	2.46449591145162	0.102673634979388	0.252987367034436	-0.0816735405974559	0.501316801940379	0.419334918930605	1.33731091357661	> 1.25	scran
VPS36	1.23492081484152	0.383711693587429	0.473710456526725	1.13859445440925	0.455968292504634	0.519136500374362	-0.117164558662922	0.248910772929863	0.132108409029963	1.09589411257818	> 1	scran
COMMD6	1.38897320332854	0.295893123941467	0.410476748378483	1.51230308945182	0.258136623983143	0.39023603251175	0.122728540943688	-0.196941328054201	-0.072953506678969	0.950689738342818	< 1	scran
MYCBP2	1.24769444230469	0.408720598239231	0.50999448857609	1.16183658441194	0.457575057800588	0.531628469639073	-0.102857500641207	0.162893461130529	0.0599367093304745	1.04242002913284	> 1	scran
ARGLU1	1.9519329052363	0.157185200137113	0.306814328482251	1.8010251353797	0.187017988598463	0.336699903663408	-0.116085147421289	0.250711658307327	0.13409744891893	1.09740606095222	> 1	scran
APEX1	1.50139362018557	0.257427511592499	0.386487301902947	1.3013983745594	0.355146370474228	0.461998838907718	-0.206239600808131	0.464247496959221	0.257468210903339	1.19537908912654	> 1	scran
HNRNPC	3.06974746461469	0.0325304848011353	0.0998572785353722	2.92816632666174	0.0421124547186751	0.123309615156607	-0.0681224715575867	0.372454649099868	0.304345805553108	1.23485855978868	> 1	scran
SUPT16H	2.56608156704118	0.0664163487285601	0.170429977525779	2.45422891931173	0.0855473573913122	0.209953964460255	-0.0642972062359296	0.365184877545009	0.300893911581869	1.23190748193637	> 1	scran
DAD1	1.53344931820087	0.245310753717412	0.376162725666795	1.86740836247487	0.184717445316532	0.344946698884525	0.284256963673078	-0.409290353311679	-0.124983443800755	0.917014566696006	< 1	scran
MRPL52	1.85916481218596	0.151720419633022	0.28201860460747	1.75961170248206	0.189390773796863	0.333257191162989	-0.0793975675015891	0.319950784387746	0.240845667189369	1.1816851289894	> 1	scran
PSMB5	1.60203588881201	0.226683793413208	0.362911882698224	1.50408313663564	0.265761032450469	0.399469550737319	-0.0910221546747648	0.229448332752881	0.138466243756719	1.10073428229269	> 1	scran
ACIN1	1.70699891408769	0.204352570619265	0.348825545600709	1.55138686415721	0.259847668394518	0.403068825515359	-0.137903649313247	0.346605722188063	0.20852050826716	1.15550260179838	> 1	scran
PSME1	1.74299570660843	0.187793676307805	0.327332045469913	1.93928670250072	0.149031734072981	0.288969015555751	0.153957090238449	-0.333528919376299	-0.179840038321142	0.882800873165079	< 1	scran
PSME2	1.52228661362543	0.278620296839786	0.423631355940667	2.03381494237574	0.146421648120271	0.297485395767077	0.417948401105879	-0.928171490045143	-0.509990532317826	0.702227046216906	< 1	scran
NEDD8	2.12812706385328	0.102065733995764	0.217239543515768	2.28933927032602	0.0826800554987426	0.189141454476454	0.105346987747675	-0.303887336630022	-0.199821140812293	0.870658497138327	< 1	scran
CTSG	1.26236134571792	0.556385516200744	0.702129689090972	3.26679739197543	0.151523378794569	0.495005704952172	1.37175204612251	-1.87654445751169	-0.504292380324379	0.705006087398245	< 1	scran
BAZ1A	1.53318670741525	0.280223585888568	0.429599190380416	1.49259902451301	0.308034390289817	0.459745186923653	-0.0387067469105082	0.136513038828999	0.0978431966963252	1.07017237745849	> 1	scran
PSMA6	2.9306966895102	0.0380449610889846	0.111474497281443	2.58672014532102	0.0702251090068949	0.181646806024348	-0.180119686272742	0.884281571889085	0.704422304916664	1.6294920403699	> 1.5	scran
PNN	2.86676119059729	0.0531692191816085	0.15240580180892	2.80305934656437	0.0565635543749057	0.158551065675353	-0.0324194394306266	0.0892815001121914	0.0570297496890603	1.04032171868456	> 1	scran
FKBP3	1.59358655814561	0.226517099082634	0.36086736785121	1.38513187532361	0.315342103898447	0.436769341757611	-0.202254044882881	0.477297849857703	0.275402901847372	1.2103320517961	> 1	scran
RPS29	3.72919519382735	0.016401207340597	0.0610643285434289	3.60555030557352	0.0189841418715423	0.0681441160727924	-0.0486448417582288	0.210992767444233	0.158259233835313	1.1159398244153	> 1	scran
RPL36AL	3.05579541648626	0.031311636311383	0.0956484943157553	3.28905181539765	0.029518251118282	0.0970878952245305	0.106123777314625	-0.0850916561910784	0.0215491757071954	1.01504886113548	> 1	scran
RTRAF	2.05375602123918	0.118947489395866	0.244240581022348	1.93256154251507	0.137411736448263	0.265428695350018	-0.0877504473265834	0.208180409807227	0.120021421426225	1.08675099870374	> 1	scran
CDKN3	1.21455989588116	0.487710146612185	0.592376009092531	1.35115689472944	0.425519176280634	0.574853560146057	0.153761570353005	-0.196799838066099	-0.0433187268779509	0.970420056387299	< 1	scran
DLGAP5	0.955679408356457	1.04328712619406	0.995411097035784	1.12860753237723	0.755542015844567	0.852666690057971	0.239945244479204	-0.465552369656983	-0.223310572585063	0.85659753301637	< 1	scran
KTN1	2.39621730204168	0.0833447132803096	0.199717872471069	2.31800033551444	0.0945179248039973	0.218981991488872	-0.0478779703422265	0.181497265331315	0.132848787899759	1.09645666048537	> 1	scran
PSMA3	2.24589529191954	0.0911280160546416	0.204566005026956	1.85863738298731	0.159563586500385	0.296560812867742	-0.273045337664092	0.80816489219218	0.535761558106288	1.44970721224509	> 1.25	scran
PCNX4	1.15023112432222	0.504596812797043	0.580188034118252	1.07421027431522	0.615049698603398	0.660669753842875	-0.0986473561563662	0.285571897194784	0.187408756636646	1.13871661425582	> 1	scran
SYNE2	1.50642022793076	0.371692800292221	0.559602291393565	1.7812510970238	0.313425040630921	0.558262212564245	0.241766625245766	-0.245990296991023	-0.00345896305094853	0.997605301390059	< 1	scran
CHURC1	1.51293904445044	0.251366338561809	0.379880994617292	1.49500439626585	0.265950926582637	0.39759727039118	-0.0172041363987697	0.0813685975454774	0.0657603164404966	1.04663638356464	> 1	scran
EIF2S1	1.42936313099713	0.282568163781458	0.403802078170138	1.20638590143419	0.397142447650402	0.478890986072957	-0.244681007381304	0.491057638082713	0.246048945169355	1.18595473367321	> 1	scran
ERH	2.69776528379167	0.0499457639079564	0.134735961748641	2.51030768626508	0.0656562126184741	0.164764260329854	-0.103900628683205	0.394569207684415	0.290268370527444	1.22286773472722	> 1	scran
SRSF5	1.94852917553562	0.14734571323213	0.287105676999131	1.97509790047075	0.14439612069941	0.285153974446243	0.0195386324107874	-0.0291731046072057	-0.00984071655033296	0.993202145728058	< 1	scran
RBM25	2.01560356306042	0.128510326325378	0.258978135638438	2.0136358259469	0.136473771254494	0.274808491519443	-0.00140912193447192	0.086739417328139	0.0855962810047482	1.06112622535482	> 1	scran
AHSA1	1.47856670799168	0.281583949801207	0.416335095843009	1.23127230521123	0.413356187282462	0.508899393859049	-0.264049474446126	0.55382037865289	0.289635294329229	1.222331239764	> 1	scran
SLIRP	2.16509685883279	0.10510719341467	0.227401155126225	1.82833482235852	0.172113624662006	0.314471710737569	-0.243901272645439	0.711499897816442	0.467690658221465	1.38289407792591	> 1.25	scran
PSMC1	1.35135918818728	0.328641527429152	0.44397339475597	1.13607254946107	0.456683267208601	0.518718785972405	-0.250356222560917	0.474679138595636	0.22447939422232	1.16835556386778	> 1	scran
CALM1	1.92312317528758	0.15599922757288	0.299999193375027	2.1549646499397	0.125685702173173	0.270778308169678	0.164213033834974	-0.311718345473466	-0.147846451255747	0.902596787422625	< 1	scran
DDX24	2.21280859904633	0.101332762676122	0.224157452439419	1.99836903018822	0.135100319005812	0.269974152221021	-0.147055643969864	0.414930382824824	0.268308823166735	1.20439516635738	> 1	scran
GLRX5	1.52777103879304	0.246578297026566	0.376502159541571	1.40420035760033	0.285855504399199	0.401371373462083	-0.121679547857172	0.213240246627008	0.0922795847968505	1.06605331016107	> 1	scran
VRK1	1.38963908521989	0.316131547243599	0.439338961237155	1.27012419755359	0.370701143523692	0.470825556961091	-0.12974066113282	0.229731554391463	0.0998581882123561	1.07166811619728	> 1	scran
BCL11B	1.63150162486901	0.289191117983599	0.471569323263771	1.02973394077412	0.735786545838192	0.757669485587783	-0.663928797443681	1.34726405324586	0.684098775367171	1.60669799371997	> 1.5	scran
YY1	1.7989019017133	0.172450357775739	0.310203354756538	1.80065527854814	0.17128547720366	0.308427299506792	0.00140549969777967	-0.00977828720255309	-0.00828382209423784	0.994274545318378	< 1	scran
DYNC1H1	1.52180505037474	0.288434966733882	0.438921135530217	1.74491687823034	0.228724977781647	0.399095790741483	0.197374757721229	-0.334632148867084	-0.13722667965086	0.909265374654094	< 1	scran
HSP90AA1	4.97960572740914	0.0114710673128699	0.057120125910149	4.84004589578553	0.0153758347840795	0.0744234800387827	-0.0410107899342695	0.422665107731861	0.381758692890474	1.3029292014491	> 1.25	scran
EIF5	2.42667026610728	0.0813337151632917	0.197317224365894	2.09960200946796	0.123230132014455	0.258661495353268	-0.208862206207122	0.599429644443105	0.390548410371992	1.31089161721443	> 1.25	scran
ATP5MPL	2.53324518172865	0.0630146796137089	0.159563451786861	2.64210926878048	0.0592177680776177	0.156373440403945	0.0607034168929283	-0.0896578352030753	-0.02913474255876	0.980007881835139	< 1	scran
SIVA1	3.09586418022364	0.0358709240523855	0.111053536512035	2.89877867469782	0.0527103913211318	0.152768359977049	-0.0948969938042576	0.555272492355454	0.460090439757894	1.37562805089502	> 1.25	scran
CRIP1	1.12011421182413	0.522321820521952	0.584953507538521	2.0483023703068	0.208133493899274	0.42610524125682	0.870782858255548	-1.32742982544097	-0.457112165647117	0.728442920275607	< 1	scran
UBE3A	1.61713802641266	0.223088090849998	0.360751167185693	1.35459886612594	0.337334700327082	0.456926282866349	-0.255577128118324	0.596567230496536	0.340957367759994	1.26659682470591	> 1.25	scran
NOP10	1.71936884271073	0.186048674659445	0.319857804539419	1.40126220621574	0.307033252389565	0.429442950655536	-0.29515212784997	0.722714797879097	0.425035803792124	1.34260582221501	> 1.25	scran
SRP14	3.2255333953576	0.0237252631572675	0.0765237220512355	3.32690482637961	0.0226308087357133	0.0752713638119547	0.0446428414854337	-0.0681359477565256	-0.0238059355734428	0.983634378912695	< 1	scran
KNL1	1.20515867829293	0.563569934085783	0.677932544987487	1.60175041675746	0.29772009100323	0.476719068595121	0.410426253183614	-0.920638065258385	-0.508002396948798	0.703195431639766	< 1	scran
NUSAP1	1.50036023242766	0.487727477057253	0.730065180402773	2.20699999406548	0.21812046291192	0.481307548032144	0.556777696255693	-1.16095012926811	-0.601066225593708	0.659266543525072	< 1	scran
RTF1	1.29834324657796	0.351045554207276	0.455773241108687	1.48202365287297	0.275563678745003	0.408307655264794	0.190896629999551	-0.349272514115313	-0.158659608488516	0.895857014930427	< 1	scran
ZNF106	1.16305910911606	0.451452155305581	0.524927452902219	1.1924928683657	0.430518940276099	0.513341987019077	0.0360562188246962	-0.0684963906116424	-0.0321977846756543	0.977929396111618	< 1	scran
MAP1A	1.77516633436592	0.238001383927245	0.422495159883662	1.29388797924892	0.484036296639771	0.626272551369211	-0.456241493778304	1.0241452730339	0.567855835131873	1.48231887802374	> 1.25	scran
PDIA3	1.39180148213314	0.328539945839603	0.457260669464763	1.67666366175551	0.233163202635387	0.390887297396918	0.268639864864067	-0.494728669482997	-0.226264131051159	0.854845656973871	< 1	scran
SERF2	3.83633690845709	0.0124469961984491	0.0477450304772493	4.0153712692545	0.0109365674046816	0.0439147202695381	0.0658039644716407	-0.186637623346495	-0.120645964591935	0.919775730177063	< 1	scran
B2M	3.00935647810373	0.0396701482259692	0.119391931161958	3.57072412035289	0.0316234636055962	0.112912854254895	0.246761659860446	-0.327058398455781	-0.0804956034334974	0.945732707026289	< 1	scran
DUT	2.48624939353467	0.0986884894049396	0.245365822203885	2.63882183096465	0.0964812043122216	0.254597462657795	0.0859229263419094	-0.0326339092597705	0.0532837359228328	1.03762398679242	> 1	scran
EID1	1.67979990493883	0.211598150629034	0.355416517385026	1.58912380318586	0.245715821365205	0.390471705962139	-0.080057867239216	0.215663735869868	0.135707283028788	1.09863128713046	> 1	scran
GABPB1-AS1	1.25883393301373	0.478144403046592	0.601741380976123	1.25021320071163	0.482494119636609	0.603141652056056	-0.00991383263766268	0.0130649714582589	0.00335329653921878	1.00232703138624	> 1	scran
SLTM	1.75018289945438	0.202204021219772	0.35389212748472	1.86973373904523	0.173377419993335	0.324169435901919	0.09532714060796	-0.221895668565283	-0.12656159488301	0.916012001187891	< 1	scran
GTF2A2	1.52129243476007	0.252945460667246	0.384623995957629	1.5242348031336	0.258815927086166	0.394474964529834	0.00278765629076099	0.033100052105701	0.0364849695991042	1.02561194484935	> 1	scran
VPS13C	1.29474317940958	0.388170545438796	0.502508217926788	1.16956571561773	0.4739640655737	0.554328614934368	-0.146693032311384	0.288087032951066	0.141594292690403	1.10312348168429	> 1	scran
RPS27L	1.20389278795634	0.423678277730408	0.509824695106923	1.35636849633722	0.372921802726678	0.505826133570788	0.172042261776316	-0.184096016479085	-0.0113596809855258	0.992156987343864	< 1	scran
PPIB	2.00732303579634	0.153904250112462	0.308953462172193	2.46619261624235	0.118801172308634	0.29298129462393	0.297012676127715	-0.373484000212074	-0.076580981762328	0.948302351312182	< 1	scran
PCLAF	2.06245401302028	0.162239522590052	0.334623033098557	2.70163628338333	0.102140019985679	0.275918529850971	0.389471508564279	-0.667577065696473	-0.278294406819881	0.824565264668152	< 1	scran
HACD3	1.19588808400168	0.413925847082445	0.493993933225756	1.30401139862979	0.353491701032686	0.460932582723506	0.124874097844947	-0.227695993563909	-0.0999375705681658	0.933073367346111	< 1	scran
RPL4	3.89286859423381	0.0131410848085763	0.0511497371067279	3.52812961717427	0.0242884226133421	0.0856894416709665	-0.141930082694198	0.886184422296498	0.744390626860997	1.67526651196992	> 1.5	scran
ANP32A	2.42659895861263	0.0736339821107263	0.178678812349082	2.03352090716158	0.142551036525534	0.289776776211081	-0.254955871937152	0.95303490013727	0.697573406168962	1.62177469394048	> 1.5	scran
RPLP1	5.76329064728772	0.00267764976932503	0.0154295128277048	5.68750348124961	0.00336686522035561	0.0191492605115468	-0.0190972545521951	0.330438697834781	0.311596169667148	1.2410800473987	> 1	scran
PKM	2.50307895569205	0.0685554996216479	0.17162452689548	2.62276736032684	0.0731219334285321	0.191785673314704	0.067386046821357	0.0930318116902133	0.160239209430619	1.1174724078424	> 1	scran
COX5A	2.31393553860469	0.0861942540624597	0.199442059406445	2.40701775836087	0.0741762571542476	0.17852211959065	0.0568981111418867	-0.216634225641913	-0.159866844152295	0.895107682511628	< 1	scran
PSMA4	2.50663292858579	0.0618820391465398	0.155122606829449	2.43545525633838	0.0761042976786794	0.185345809454164	-0.0415592647889269	0.298457188845333	0.256810543951884	1.19483428780916	> 1	scran
MORF4L1	1.89256800529084	0.151490900839768	0.286641531587181	1.74799588220239	0.187112426983134	0.327108467299288	-0.114643354982752	0.304674235504749	0.190521447180364	1.14117610762137	> 1	scran
RPS17	4.66456495045675	0.00947769409487203	0.0442129738663363	4.52783385078285	0.01143471577413	0.0517727785688214	-0.0429215123141412	0.270812504048495	0.227723971052863	1.17098611654895	> 1	scran
IDH2	1.66983162432816	0.223387181017415	0.373022452973212	2.53255110348628	0.0957228543260385	0.242414837869953	0.600888743538233	-1.22261107788287	-0.621784464976187	0.64986661241907	< 1	scran
CIB1	1.2985622815636	0.358714008251268	0.46572094606194	1.68939992939502	0.208328370641817	0.351879134978606	0.379595685719917	-0.783974763201974	-0.404385799045565	0.755557889233966	< 1	scran
PRC1	1.01689214883461	0.726767792375605	0.737890280263719	1.28569969173087	0.447711831045521	0.575610846296333	0.338387027776224	-0.698924043351438	-0.358312535182974	0.780076471654583	< 1	scran
SNRPA1	1.67210706692148	0.214964530368851	0.359431151684273	1.55670224000337	0.252623279971326	0.393155391405514	-0.103174210118755	0.232888962279086	0.129384186652774	1.0938267024525	> 1	scran
SNRNP25	1.47668944667107	0.270841397972405	0.399980028135237	1.66618737708778	0.211367449287046	0.352164998152724	0.174184199457275	-0.35769505305213	-0.183676438780359	0.880456456274995	< 1	scran
NME4	1.69676986603368	0.222482406322811	0.377502676888192	1.25402081046257	0.451007886834334	0.565567953915094	-0.436229614663282	1.01946140853241	0.583213502111044	1.49818263164953	> 1.25	scran
METTL26	1.53372798556185	0.256651155900507	0.39361876687557	1.19796130701186	0.415007461049871	0.497168061391947	-0.356461325015512	0.693328515478043	0.33693461225672	1.26307001400955	> 1.25	scran
UBE2I	1.80111990334392	0.168599816279966	0.303579619107142	1.81885982618213	0.161254952487496	0.29327809030381	0.0141401364085177	-0.0642594947097241	-0.0498056414818248	0.966066467723918	< 1	scran
MRPS34	1.60616483416053	0.225143044060384	0.361559570961682	1.417022523113	0.304676786288561	0.43152482916606	-0.180757268766421	0.436437678069442	0.255210205063631	1.19350962835331	> 1	scran
NDUFB10	2.53345598643454	0.0611066111739847	0.154799226924742	2.44080966512959	0.0736611126836987	0.17974208243336	-0.0537469674002826	0.269574715110616	0.215529955318824	1.16113036223847	> 1	scran
RPS2	6.0471221287653	0.00270404489004551	0.0163480300003596	5.79887037880522	0.00484383078628821	0.0280783338125276	-0.0604768259060097	0.841029364900391	0.780340531703873	1.71753622986439	> 1.5	scran
PGP	1.36539529624128	0.335754528427318	0.458451228191397	1.49799127358072	0.277153495650314	0.415183371474501	0.133710532580713	-0.276721653866649	-0.143019599107596	0.905621680003805	< 1	scran
RNPS1	1.55303349646733	0.242749110331465	0.376934278062961	1.46315051053235	0.272838202890475	0.399203832076772	-0.0860107632619978	0.168579656898456	0.0828125712493698	1.05908073452023	> 1	scran
SRRM2	2.7575254557393	0.0505180985110679	0.139314615231699	2.69366624798835	0.0567342726099496	0.152765540104591	-0.0338030955953738	0.16742017878279	0.132972529670156	1.09655070898715	> 1	scran
ELOB	2.52564847276459	0.0584286149734082	0.147541524841382	2.53523732514084	0.0601369270324639	0.152461342123732	0.00546695060010107	0.0415760575968064	0.0473224302918917	1.03334530592414	> 1	scran
IL32	1.05571777744843	0.653720440508542	0.688817288351345	1.44093887063901	0.466060127035635	0.671576726254871	0.448784918983409	-0.488157717130913	-0.0365691188189393	0.97497077615787	< 1	scran
CARHSP1	1.82016569629574	0.184936823581607	0.336584023150367	2.22910559690375	0.120398574755534	0.268298407459526	0.292395171207573	-0.619214200697861	-0.327128205752421	0.797121636815379	< 1	scran
USP7	2.12434874566384	0.130671019283665	0.277592661601426	1.8117348080203	0.226712273307107	0.410756284785727	-0.229648830030933	0.794923284795702	0.565313219784572	1.47970873010865	> 1.25	scran
RSL1D1	2.07462666174274	0.121423651072126	0.251827218204289	1.48532662363688	0.317436380900784	0.471331804555688	-0.482071525598035	1.38641802356815	0.904308812819392	1.87164758407223	> 1.5	scran
GSPT1	1.94013109472004	0.150410850485575	0.291631691605565	1.66032608272248	0.222189195736636	0.368873975985158	-0.224687528573349	0.562880020028562	0.338980504857695	1.26486245014847	> 1.25	scran
RPS15A	4.86754946950727	0.00574091992238135	0.027941893272159	4.73123577582829	0.00803514957562474	0.0380163179234728	-0.0409785835779436	0.485042947936742	0.444189028861278	1.36054910643267	> 1.25	scran
ARL6IP1	1.16982304994057	0.642733990893407	0.751097498089447	1.38586859568708	0.495040883572334	0.686031215924106	0.244500150494488	-0.3766740942169	-0.130725968855269	0.913371722937637	< 1	scran
NDUFAB1	2.2637718432677	0.0911264177324317	0.206288336255624	1.96758266344033	0.129451327006726	0.254622976071587	-0.202304313386506	0.506468494413427	0.303700355507197	1.23430621766258	> 1	scran
RBBP6	1.28743204655212	0.393050171953739	0.505966698433859	1.20459125153936	0.44016131709614	0.530223487861328	-0.0959525993817965	0.163318880799908	0.0675581470136459	1.04794147421669	> 1	scran
TUFM	1.64807148219595	0.218378279833802	0.359567890220231	1.31793338483132	0.355907202850043	0.46884562327168	-0.322501367312117	0.704671759195288	0.382848772486284	1.30391404801056	> 1.25	scran
SPN	1.50007489124811	0.291181415465802	0.436794656991979	2.0051123416861	0.165428014979708	0.331680424882895	0.418648540646181	-0.815714705673219	-0.397161339216826	0.759350920560793	< 1	scran
MAZ	1.85803544870268	0.156062375643345	0.289987684299683	1.83071913473711	0.171563425677046	0.314060443250885	-0.021367553846748	0.13661926169763	0.115050612486255	1.08301303901694	> 1	scran
CORO1A	1.48082279634192	0.32029057874024	0.474301718504266	2.17066273131454	0.158030290104148	0.343040446901097	0.551736573437733	-1.01918025198862	-0.467426405240823	0.723253645343923	< 1	scran
FUS	2.63090877839417	0.0646853284485759	0.170181395113839	2.67777065294405	0.0642729457478166	0.172097566542049	0.0254711745307013	-0.00922693032298627	0.0161533731670693	1.01125958232348	> 1	scran
ORC6	1.16132871937495	0.476792758503965	0.553699090437358	1.21783180734403	0.408684268412118	0.497670615136708	0.0685385074711698	-0.222375614013311	-0.153910946066545	0.898810606215022	< 1	scran
DNAJA2	1.28736550074354	0.358690928527051	0.46171199710394	1.20657895379293	0.407388949789759	0.49146285028519	-0.0934993897023965	0.183665589215197	0.0900891474598493	1.06443595437818	> 1	scran
BRD7	1.54175373891747	0.255290031470135	0.393465859174004	1.64197028865704	0.22089466691705	0.362704810485463	0.0908556768715583	-0.208778616711293	-0.117442579645088	0.921820285111606	< 1	scran
CRNDE	1.66028919914565	0.209176280225687	0.347294468787139	1.48351211362092	0.291656718217564	0.432586434592343	-0.162417853553796	0.479552041675936	0.316828991063896	1.24558976163102	> 1	scran
MT2A	1.43176252289507	0.309154689972329	0.442559609716059	1.85377602433374	0.261014474363729	0.483611631121271	0.372674724139055	-0.244199079299601	0.127977153280824	1.09276043385782	> 1	scran
CKLF	1.94313507927549	0.148732612966075	0.28899440510849	2.3221934647075	0.105714875779461	0.245461959659382	0.257101974836645	-0.492542624021194	-0.235542101678017	0.849365784667125	< 1	scran
NAE1	1.84194597838244	0.163971093759247	0.301715607970651	1.6928122835667	0.199747820582517	0.338136726205382	-0.121808748644423	0.284738255702284	0.164417390773309	1.12071340451925	> 1	scran
CIAO2B	1.93926324745185	0.1377956339398	0.267166790963664	1.95192657633117	0.134648629497988	0.26274636285243	0.00939012852057878	-0.0333306312689299	-0.0240698974854047	0.983454425247651	< 1	scran
TMEM208	1.28398003041409	0.356664342968605	0.457942583445775	1.16697394178724	0.434595454962493	0.507047661579174	-0.137850418158927	0.285106095222169	0.146954638912378	1.10722977051819	> 1	scran
CTCF	1.62898823927754	0.239490921281766	0.3899961572982	1.78764834820957	0.195372098598029	0.34925741154479	0.134086780927475	-0.293746518303801	-0.159169177715009	0.895540648308849	< 1	scran
PSMD7	1.69351546354423	0.211138283416836	0.357581650762651	1.4605354062538	0.291566477578065	0.425848038689795	-0.213523827827851	0.465636666823059	0.252065998452462	1.19091132831214	> 1	scran
ZNRF1	1.26336022516688	0.405138145392172	0.511812291531752	1.31327852233046	0.383814031874924	0.504059572727703	0.055906860736172	-0.0780064709305056	-0.0220205451335964	0.984852417707971	< 1	scran
GABARAPL2	1.35121148082029	0.317290077487896	0.428704249483009	1.42688141352206	0.288701476857218	0.411597625589866	0.0786119476340015	-0.1362239172926	-0.058748058092601	0.960096910833583	< 1	scran
TERF2IP	1.58145026823542	0.232513716264559	0.367524920110109	1.56037224213789	0.238669042775903	0.372218555081294	-0.0193579489995493	0.0376956247780715	0.0183078999562132	1.01277092984546	> 1	scran
COX4I1	2.82135083505542	0.043553300338097	0.122874277848658	2.80264088252387	0.0432953931455273	0.121300104051362	-0.00959918032279154	-0.00856852317653843	-0.018602149642112	0.987188744260743	< 1	scran
CYBA	1.55189786957701	0.258330835524769	0.400931027642397	2.01245607453906	0.148140065386351	0.298122104595168	0.374923677299863	-0.802257981177539	-0.427450720979488	0.743574540359777	< 1	scran
APRT	2.96324345009715	0.0396105750221765	0.117381256246957	2.29514772232154	0.110284037494496	0.253089604921789	-0.368590145493893	1.47726644049347	1.10844619982215	2.15613304043464	> 1.5	scran
ANKRD11	2.23853994708604	0.110066041634608	0.246374826357962	2.127833291684	0.150966174236096	0.321229015811326	-0.0731729384410882	0.455855905884276	0.382747359290861	1.30382239354522	> 1.25	scran
RPL13	5.95239141806475	0.0028149340197475	0.0167528627423832	5.87600486542316	0.0041768803132462	0.0245433649281472	-0.0186338080092792	0.569324697418527	0.550925412478656	1.46502513066348	> 1.25	scran
YWHAE	2.62965417912613	0.0559781404559765	0.147242785548663	2.59204705615238	0.0592694505785167	0.153629053087416	-0.0207811766626225	0.082425121277308	0.0612541246180229	1.04337236296472	> 1	scran
PRPF8	1.60926419331992	0.228081386154035	0.367044846375267	1.59218378688713	0.225993614211757	0.35981512758563	-0.0153943163337015	-0.0132667046212773	-0.0287005030000137	0.980302900691743	< 1	scran
PAFAH1B1	1.22058701399442	0.38870796776017	0.474440424629457	1.27107009033679	0.362043930103608	0.46016292115165	0.0584684401899385	-0.102521917109846	-0.0440822004841806	0.969906646363539	< 1	scran
EMC6	1.34273164275285	0.320518389320106	0.42981111960661	1.29201334757137	0.340832465487901	0.439936894420171	-0.0555500233774263	0.0886556319274923	0.0335937879426643	1.02355866182064	> 1	scran
PSMB6	1.98398983820673	0.161910344115592	0.321244072821754	1.79450329917835	0.20220706264618	0.362808624847209	-0.144820060868666	0.320638228898403	0.175538916841494	1.12938620675662	> 1	scran
PFN1	3.61619488549921	0.0184202574755431	0.0666005431654842	3.98019701493225	0.0169431824130218	0.0674320509626562	0.138367414016231	-0.120588347932108	0.0179005349160638	1.0124850002365	> 1	scran
RPAIN	1.70867945915761	0.19161280264498	0.327304005474417	1.65397013364197	0.216100053788852	0.357424222931771	-0.0469485956155921	0.173505473063094	0.127006152439652	1.09202520272765	> 1	scran
C1QBP	3.1397725756757	0.0312956344911047	0.0982005132881522	2.33753353357589	0.11990673050914	0.280248753767335	-0.425673001998483	1.93787931018706	1.51290548700063	2.8538420460695	> 1.5	scran
TXNDC17	2.01374948712187	0.125167833768163	0.25197827043835	2.12031535406404	0.114876305802813	0.243565684961206	0.0743946309871229	-0.123782598421355	-0.0489884352801143	0.966613845461716	< 1	scran
RNASEK	1.45958987369793	0.275746263429561	0.402280170692246	1.50455511668932	0.268942125985532	0.404614009902031	0.0437739112150695	-0.036045585627613	0.00834564859805879	1.00580152684575	> 1	scran
GABARAP	1.48492276826856	0.273744245532447	0.40633160563879	2.01600255346273	0.138819447814478	0.279716423254136	0.441109568616664	-0.979618942228655	-0.538692623280152	0.68839445264022	< 1	scran
EIF5A	3.35727080083683	0.0251072272278775	0.0842917444474392	2.91553881190939	0.0524164487989121	0.152822206607001	-0.203526382788524	1.06191690456314	0.85839095141804	1.81301511326883	> 1.5	scran
POLR2A	1.18108649725392	0.448995499887596	0.530263254724187	1.41281882530586	0.327139692313897	0.462158736482272	0.258461846777972	-0.456794171214362	-0.198320322986166	0.871564703691681	< 1	scran
EIF4A1	3.18105452116566	0.0294604295850055	0.0936822932110207	2.80110814201401	0.0579319500120094	0.162121581967784	-0.183507416500415	0.975580759939758	0.791227861720986	1.73054668508811	> 1.5	scran
NAA38	1.85476642774001	0.156274298607755	0.289784177349076	1.83072250439451	0.17104007268093	0.312969422714083	-0.0188243903343754	0.130253843813435	0.111042888207313	1.08000866568045	> 1	scran
CHD3	1.25305176032556	0.41883135149331	0.524814278365595	1.29367876999897	0.416391746730521	0.538693202669304	0.0460334200669257	-0.00842796543800173	0.0376568899095059	1.02644540149885	> 1	scran
RPL26	4.89427037824353	0.00694384601325783	0.0339790912138684	4.84933312108847	0.00813886449134299	0.0394695081266888	-0.0133074416905275	0.229092573348463	0.216091272812173	1.16158221767213	> 1	scran
NCOR1	1.4673126767743	0.275313907241256	0.403974608001944	1.46120353289556	0.290495826128372	0.424349878931225	-0.00601918769226431	0.0774399467468087	0.0709896512401077	1.05043700897454	> 1	scran
CENPV	1.70060888349712	0.211023965679614	0.358882042589103	1.2755919178839	0.410407905482634	0.523349435536513	-0.414884517406169	0.959651668148513	0.544264805514807	1.45827701982769	> 1.25	scran
UBB	2.55173144466726	0.0771116132353606	0.196763796887219	2.760763476009	0.0637974124066155	0.17613226855257	0.113590791050796	-0.273450240475357	-0.159805555363983	0.895145709418922	< 1	scran
SNHG29	3.05476808330229	0.0484566871193229	0.147891539441952	2.94999976093703	0.0623832218384746	0.184007002784385	-0.0503480178447301	0.364462289771272	0.31522115090052	1.24420236261459	> 1	scran
RPL23A	4.60790887267354	0.00635509661519764	0.0292775869541106	4.62324854199655	0.007308688389017	0.033783936498941	0.00479473683244784	0.2016984661988	0.206540788303234	1.1539180654435	> 1	scran
NUFIP2	1.26781327412215	0.394433796553649	0.499476309482149	1.16307659181794	0.475558701982458	0.55306672199815	-0.124396172928687	0.269840262884331	0.147037286179266	1.10729320189693	> 1	scran
ATAD5	1.27794511748042	0.400925561562619	0.512348090506864	1.5035374539723	0.290711126550724	0.437094907711216	0.2345349269529	-0.463748111823915	-0.229177743386012	0.853120985146641	< 1	scran
SUZ12	1.54241638789163	0.254664593014625	0.392822924557486	1.77620277318219	0.181957406014178	0.323187710949261	0.203604005545026	-0.484997617364998	-0.2815067842543	0.822731288692815	< 1	scran
ZNF207	1.58588153529203	0.234453671797518	0.371768752369467	1.60596749246246	0.221152035228335	0.355184305113035	0.0181576841958375	-0.0842643541975938	-0.0658376817468564	0.955390421731974	< 1	scran
PSMD11	1.42841176277143	0.296906145232809	0.424133736666999	1.30161506200304	0.355077113283565	0.462053098477651	-0.134109068708584	0.258125419647402	0.123539410507582	1.08940425750764	> 1	scran
TAF15	1.80478669472795	0.220364811274973	0.397715031260712	1.8576461429946	0.20936035484972	0.388760232296043	0.0416473765460948	-0.0739055922900524	-0.0328544405114227	0.97748438389094	< 1	scran
PSMB3	2.18853859657884	0.102982031515023	0.225378346439407	2.07931118454697	0.121238274993638	0.252051675684141	-0.0738621427390518	0.235452594967957	0.161370632579435	1.11834912122716	> 1	scran
RPL23	4.80995358037869	0.00659504576987306	0.0317179645181306	4.73735898435476	0.00814769569901064	0.0385985352133725	-0.0219399713633242	0.305009427513984	0.283245909393933	1.21692976834339	> 1	scran
RPL19	5.32974843493614	0.0039023681937378	0.0207979387480092	5.16591724368172	0.00569289996604203	0.0294076005407466	-0.0450429069971728	0.54481384473539	0.499748522824015	1.41396707130708	> 1.25	scran
TOP2A	1.76379188199451	0.549524395967015	0.966191914524112	2.78380932015879	0.194115191721776	0.540093920067486	0.658380055069999	-1.50127050083282	-0.839099472069296	0.558992382308958	< 1	scran
SMARCE1	1.68983908455654	0.199406070436073	0.336876043995102	1.76097005266017	0.190127508150376	0.334814133013377	0.0594845027021471	-0.0687420497503481	-0.00885741132979889	0.993879318466007	< 1	scran
KRT10	1.19526617003507	0.413121814660518	0.493647834181178	1.20134509365701	0.423194907861169	0.508323863446657	0.00731871030071344	0.0347550252813715	0.0422657626626835	1.02972975520053	> 1	scran
EIF1	3.36978101776049	0.0242095069767314	0.0815592519281988	3.37432348301871	0.0264954439599931	0.0893991027930911	0.00194344351920926	0.130170602158383	0.132411809800616	1.09612460486757	> 1	scran
DNAJC7	1.79511267542529	0.17098176064237	0.306853847549031	1.87900631355912	0.150517150781942	0.282873159570513	0.0658955124903436	-0.183914549606246	-0.117396380052868	0.921849805143191	< 1	scran
RPL27	4.02020498702952	0.0108702862941266	0.0436933571821668	3.87832760686875	0.0148514002075696	0.0576007111196295	-0.0518343904138544	0.450209018856874	0.398672663205213	1.31829446932814	> 1.25	scran
BRCA1	1.20925411386174	0.454684995079281	0.549748055795501	1.75966462235111	0.221719164618815	0.389998457966767	0.541183043400854	-1.03613391788807	-0.495302177298023	0.709413073598647	< 1	scran
UBTF	1.75124583312054	0.198073199973648	0.346864716978589	1.84820329567573	0.190344745812537	0.351786006921209	0.0777418387768469	-0.0574189445615643	0.0203250001270642	1.01418792313467	> 1	scran
KPNB1	2.28718021092938	0.096138798575936	0.219886183832087	2.22997971864242	0.113494062929987	0.253097154551405	-0.0365394536006852	0.23942614994752	0.202934330224998	1.15103709628559	> 1	scran
CBX1	1.70314247632472	0.19225247323831	0.327439413913842	1.73453810635762	0.193237441958879	0.335182799534321	0.0263524071125968	0.00737250197724799	0.033720127023303	1.02364830039219	> 1	scran
ATP5MC1	2.48108154311553	0.0670052100605935	0.166243742324718	2.12987408839243	0.12092707205393	0.257516100223503	-0.220201006283621	0.851792074884812	0.631362597854013	1.54902732952502	> 1.5	scran
SNF8	1.48796477957825	0.267367395017824	0.397824501491307	1.52526285578958	0.248719143302165	0.379250617967788	0.0357175126154602	-0.10430598951697	-0.0689806013451622	0.953311363543744	< 1	scran
PHB	2.33247799399683	0.0833488335665804	0.194429643668116	2.04541924238699	0.141368036318603	0.288871795501336	-0.189466892283244	0.762222045382087	0.571181154886262	1.48573946879432	> 1.25	scran
LUC7L3	2.22850899105934	0.0980656261075608	0.218478966679065	2.21034899254382	0.103780184454192	0.229391704129435	-0.0118046065312865	0.0817115674321849	0.0703188218938231	1.04994868666877	> 1	scran
NME1	2.42292227972408	0.0751171625076441	0.182006988517827	1.90495772859824	0.172085062553254	0.327773022188113	-0.346989143709121	1.19590740054798	0.848703269700003	1.80088152030497	> 1.5	scran
NME2	4.17030147005299	0.0104666866843699	0.0436473077502463	3.85581710155494	0.0207033337705968	0.0797963834295653	-0.113115059714958	0.984058279958436	0.87043069300548	1.82820860077252	> 1.5	scran
MSI2	1.24845239271865	0.40453630349974	0.504736851859403	1.03524435380312	0.620774339495033	0.642430126301201	-0.270169473665089	0.617799745717572	0.348008124025912	1.27280210258979	> 1.25	scran
SRSF1	1.53472504570504	0.263662911796261	0.404445706034451	1.36456626337492	0.338297631675647	0.461639956155655	-0.169537758500243	0.359598428827876	0.19082205436443	1.14141391358061	> 1	scran
CLTC	1.37007513632168	0.331472185469539	0.454189657360688	1.26843070041051	0.389475571559045	0.49402322092399	-0.111210313039576	0.232645027484968	0.121284001522756	1.0877024892966	> 1	scran
PSMC5	1.70489463049982	0.197528737218382	0.33677055585867	1.93775064005337	0.146780970977956	0.284422673382131	0.184700351592156	-0.42839761121461	-0.243729530675423	0.844559206362129	< 1	scran
DDX5	3.25055405842181	0.0286753499058092	0.0932118444390403	3.26408631595136	0.0305201898553913	0.0996112694138798	0.00599356151288876	0.089952846124212	0.0957956793381691	1.06865463303888	> 1	scran
PSMD12	1.61986672880464	0.223251475577991	0.361651759043489	1.51906086836038	0.263511400663033	0.400290804158855	-0.0926954438318689	0.239195669696371	0.146447304390321	1.10684047332594	> 1	scran
BPTF	2.2853889153365	0.104814818268565	0.239542170703877	2.52202613492534	0.0933814106040189	0.235429691997651	0.142143529568427	-0.16663540635117	-0.0249833784666519	0.98283192185267	< 1	scran
KPNA2	1.11337077374968	0.692990546708699	0.77097019273767	1.36791790941652	0.534653389992642	0.731297967239753	0.297047537040399	-0.374231761296166	-0.0762157318903825	0.948542465231966	< 1	scran
RPL38	3.53587530804334	0.019448354416876	0.0687715299996434	3.35010296246849	0.0254862317528169	0.0851962570661539	-0.0778619630505243	0.390069990906508	0.308978607395427	1.23883032799468	> 1	scran
JPT1	2.4458438674011	0.0890165485901833	0.217728582078489	2.59987034243772	0.0829563835492488	0.215646181382526	0.0881073656252793	-0.101720562924916	-0.0138646387952748	0.990435795447321	< 1	scran
SUMO2	2.95843031690822	0.0349170404943139	0.103272695997326	3.30718637047422	0.0248325730853048	0.0821248694663152	0.160772434135713	-0.491697526416186	-0.330567796730463	0.795223448688139	< 1	scran
GRB2	1.23475038816001	0.386074712097619	0.476687258409459	1.51588322237202	0.265519212153206	0.402395182676074	0.295939196042174	-0.540063807036247	-0.24443002962714	0.844149231130548	< 1	scran
H3F3B	2.86025590598824	0.0503726935006833	0.144069433642133	3.42189791036588	0.0311075599844196	0.106441956065705	0.258652488652096	-0.695376638886514	-0.436697352044707	0.738824005722863	< 1	scran
SRSF2	2.27774472424033	0.0934964960553574	0.212960006382485	2.05874537500557	0.128958255675503	0.265490405172142	-0.145840658705376	0.463919931217145	0.318077203347188	1.24666790578185	> 1	scran
BIRC5	1.04481305275329	0.658752441408027	0.688044758100668	1.18908778935712	0.481333224920747	0.57227665620884	0.186610406418169	-0.45270039209671	-0.265789657969738	0.831743356040669	< 1	scran
EIF4A3	1.22796716556065	0.395482575140633	0.48548776933981	1.32244930548796	0.345670022543533	0.457119300323564	0.106940434204461	-0.194218636792761	-0.0868642178098675	0.941567077879588	< 1	scran
NDUFAF8	1.80511162879444	0.175829037161103	0.317379924285148	1.37071153666645	0.330969285447943	0.453504016407263	-0.397163065734317	0.912523995517506	0.514904453800096	1.42889950405248	> 1.25	scran
ACTG1	3.42687315582082	0.0317069092381641	0.108648281540307	3.81575879673981	0.0255021711244405	0.097312324474087	0.155077185881051	-0.314177175651339	-0.158970918929735	0.895663724216248	< 1	scran
ARHGDIA	1.25141968616198	0.378412439553904	0.473578212770844	1.2424155141941	0.383557293302041	0.476517898866597	-0.0104179543957396	0.0194825790799957	0.00892769485967759	1.00620739302713	> 1	scran
ALYREF	1.93317744250909	0.143912605226374	0.278020704058412	2.01572983065773	0.134635275203218	0.271395225215178	0.0603282208780028	-0.0961365087504575	-0.0347969847423896	0.976169117096251	< 1	scran
ANAPC11	1.3181617510157	0.352705948175274	0.464917108452493	1.25468707728319	0.384785931955344	0.48279517136899	-0.0711998170750172	0.125590147965443	0.0544377307161287	1.03845430204968	> 1	scran
CENPX	1.25984645042045	0.380002417281118	0.478766968944832	1.13761376581196	0.51306385969641	0.583666715623202	-0.147237081692539	0.433129809535692	0.285821177541745	1.21910397642837	> 1	scran
USP14	2.19947655927069	0.103829219618892	0.228380551500009	1.92001077599091	0.149616574982831	0.287263975395656	-0.196045817890796	0.527057506186139	0.330937283237284	1.25783029031544	> 1.25	scran
TYMS	2.75556881570168	0.0734920117942314	0.202493974638956	2.99412385164641	0.0592321766509112	0.177249583348592	0.119783743067695	-0.311206341954342	-0.192096743955815	0.875332629845536	< 1	scran
SMCHD1	1.30238462882391	0.374500717047604	0.487730269138652	1.46558092924737	0.297266843284939	0.435651005318637	0.170317058066675	-0.333209924886028	-0.162910638218683	0.893221177533251	< 1	scran
MYL12A	1.3608388150372	0.351403798132252	0.478232108000447	1.55688383736105	0.298745135870494	0.464955809736253	0.194165109165974	-0.234214561224137	-0.0406173880081679	0.97223879776767	< 1	scran
MYL12B	1.52700741332726	0.252642775573677	0.385693815296921	1.69976629870553	0.203038885330209	0.345118463551111	0.154629337336296	-0.315342872059917	-0.160364353328473	0.894799060455315	< 1	scran
NDUFV2	2.22640466496855	0.0932503507337159	0.207557567020804	2.0026810113765	0.126450159289626	0.253125300562246	-0.152783190816568	0.439387797606362	0.286340186058084	1.21954262711547	> 1	scran
RALBP1	1.56049709583055	0.241324392728704	0.376541004249807	1.45609960883409	0.291429797359528	0.424332955974525	-0.0998966215590785	0.272174645391235	0.172389751559682	1.12692363165052	> 1	scran
VAPA	1.77895759923529	0.170106092838108	0.302543618568648	1.51066643090195	0.254224900538639	0.384055496594456	-0.235846989657224	0.579670528565876	0.344171642799862	1.2694219048858	> 1.25	scran
ROCK1	1.68844101591455	0.209884596102063	0.354385201961384	1.75938110866326	0.198335397583334	0.348952543630451	0.0593762452714324	-0.0816541047462858	-0.0222875145194825	0.984670188538162	< 1	scran
SNRPD1	3.02066956802598	0.0324311225561466	0.097945361855972	2.644460895591	0.0629030266037605	0.166332279942192	-0.191894733854695	0.955750473162626	0.764019096943917	1.69821497200432	> 1.5	scran
RBBP8	1.14432061123476	0.498317026617745	0.570311354888446	1.21471486880944	0.470312997237361	0.571193315561596	0.0861263910171607	-0.0834426671731597	0.00222933917931519	1.00154645469635	> 1	scran
ATP5F1A	2.40800943688677	0.0719307766756148	0.173180098929513	2.24638760616265	0.0935923632422041	0.210244197278423	-0.100234164872773	0.379781634788732	0.279792831144647	1.21402054033931	> 1	scran
RPL17	5.03649523075192	0.00552829340890239	0.0278349925543143	4.70276572184314	0.00974783603356389	0.0458412411613653	-0.098910684893006	0.818247796553209	0.719746408607113	1.64689252464916	> 1.5	scran
LMAN1	1.52827092020661	0.268040456872293	0.409602060418826	1.15858055472917	0.501116954416593	0.580451561186013	-0.399541959450946	0.902696578364326	0.502952706350203	1.41711094078114	> 1.25	scran
TXNL4A	2.24732393431761	0.0924059087804618	0.207667665583185	1.89819157131546	0.151095599409487	0.286798077772648	-0.24358249189374	0.709404632242013	0.465758752442214	1.38104349065245	> 1.25	scran
GPX4	2.20220856200189	0.0972832871995506	0.214068881966995	2.47110444025086	0.075692084719029	0.18691646853611	0.166204879878148	-0.362049535795314	-0.195681408865313	0.873160390331409	< 1	scran
ATP5F1D	2.33552979043318	0.0816076968552458	0.19058777657366	2.11855709883292	0.110231865826674	0.233451985952666	-0.140667834904648	0.433764206512928	0.292670267126303	1.22490534361441	> 1	scran
RPS15	5.33260708230824	0.00324332808354964	0.0172946545380785	5.28189843233113	0.00425255822567762	0.022461837143307	-0.01378447150522	0.390856020203954	0.377149733861337	1.29877339231331	> 1.25	scran
UQCR11	2.25491736317494	0.0879196652880651	0.198231488669745	2.27497905183142	0.0849167999979707	0.19307753381179	0.0127786974855369	-0.0501358881356078	-0.038005845504941	0.974000322085349	< 1	scran
OAZ1	3.14580297599759	0.0288563532215615	0.0907766800683343	3.07081429699927	0.0323671685098285	0.0993803277573538	-0.0348070464290396	0.165642175723819	0.130638573667248	1.09477817080932	> 1	scran
LSM7	2.14807265392947	0.104658976656447	0.224814629517411	1.95038085439362	0.141317053267826	0.27560735594882	-0.139286921048314	0.433239514063918	0.293878473923652	1.22593158879581	> 1	scran
TIMM13	1.87836047283571	0.156915755843359	0.29475129961307	1.30114570469097	0.379024366055864	0.493164565588695	-0.529691427866527	1.27230037686847	0.742570969925493	1.67315484693736	> 1.5	scran
TLE5	1.6205185892854	0.221254128775441	0.358561655609572	1.86158089926111	0.16416088499712	0.305555131331412	0.200072742981207	-0.430593963568527	-0.23078850633748	0.852169010687865	< 1	scran
EEF2	3.3821698615474	0.0238034027022068	0.0805071308277103	3.09517382054706	0.0375935807280779	0.116340118750891	-0.127928686131224	0.65931851442476	0.531160202794743	1.44509085785041	> 1.25	scran
MAP2K2	1.39444404111603	0.298257414487184	0.41588658003295	1.49892986231036	0.254733602162834	0.38181367075579	0.104242838169706	-0.227568723332758	-0.12332137331987	0.918071630793039	< 1	scran
CHAF1A	1.1299581507073	0.506689056523251	0.572543418417754	1.36540974323185	0.352009281326408	0.480630894039207	0.273064609979732	-0.525487201366039	-0.252455717957456	0.839466280771245	< 1	scran
SAFB	1.42426314774468	0.295757175798417	0.421100188109004	1.3144273544801	0.356320519307816	0.468340530589867	-0.115781314598957	0.26876239352004	0.153394375530593	1.11218314266968	> 1	scran
RPL36	4.31367448805324	0.00849278451091892	0.0366180364400864	4.20667659208968	0.0109066725826883	0.0458777002150913	-0.0362364056950472	0.360901480349927	0.32523864095301	1.25287166312578	> 1.25	scran
NDUFA11	1.85838227562801	0.154084365567195	0.286348470246125	1.92882621945515	0.141240597906383	0.272362404475293	0.0536758678470477	-0.125565650259275	-0.0722443214139783	0.951157183557466	< 1	scran
CLPP	1.48012962730787	0.264313260514349	0.391228950058531	1.38417250990125	0.308317157899019	0.42655638699722	-0.0966997724711855	0.222166371530128	0.124723335312684	1.0902986267591	> 1	scran
TRAPPC5	1.61873744167372	0.21735718839706	0.351776841665707	1.44464513755245	0.291013080667603	0.420404170275414	-0.164153847452684	0.42101619294626	0.257116470671447	1.1950876819655	> 1	scran
NDUFA7	1.87711926848358	0.151174466372011	0.28369553747725	1.80397076047209	0.165877212108867	0.299008601203424	-0.0573443641337351	0.133901218791522	0.0758435279707689	1.05397710468886	> 1	scran
RPS28	4.01797681573576	0.0115102943743408	0.0462512549528126	4.11592597210641	0.0117704047533745	0.048420824319555	0.0347477950039841	0.032239201043748	0.0661351287380209	1.04690833511341	> 1	scran
HNRNPM	2.60824160452987	0.060144348022898	0.156859544430967	2.46021813884945	0.0750623062699312	0.184636922086398	-0.0842912744132501	0.319659448721888	0.235217763942747	1.17708439582811	> 1	scran
UBL5	2.27116008358279	0.0906887475196967	0.205910565768232	2.34589874652434	0.081871549746693	0.191807362798119	0.0467113466958348	-0.147561350744596	-0.102359758717219	0.931508114129572	< 1	scran
PIN1	1.65064270695482	0.20830101834709	0.343817058072828	1.69754447081866	0.20244073962061	0.343620455384324	0.0404214967449869	-0.0411702420992085	-0.000825202948373599	0.99942817645638	< 1	scran
EIF3G	1.57135163264547	0.233125601038417	0.366322045824993	1.47995438908743	0.270995704644985	0.400673376295791	-0.0864533450677285	0.217162539762985	0.12931412234964	1.09377358218623	> 1	scran
DNMT1	2.08535998274242	0.130852879293351	0.272800010686188	2.36729787667286	0.0901379744657706	0.213374347277914	0.182944802903666	-0.537738733840827	-0.354456960887382	0.782163998972002	< 1	scran
CDC37	1.42276173155329	0.296802557314287	0.422289189203958	1.66143372774619	0.210067975940312	0.34881665693879	0.223734671666915	-0.498647277150421	-0.275762379610288	0.826013703065267	< 1	scran
ILF3	2.05577285602885	0.120827042092291	0.248350276479382	2.0124486706819	0.125786322511618	0.253135314640795	-0.0307288823612158	0.0580316801143245	0.027532437476767	1.01926729548783	> 1	scran
SMARCA4	2.02719290590959	0.130732052543741	0.26500410325884	2.29530382030464	0.112386278657837	0.257960964505113	0.1792017491859	-0.218146994338871	-0.0388619293429519	0.973422529435901	< 1	scran
TRIR	1.71549363111911	0.199448836856044	0.342212761872485	2.1068421226643	0.114841889733698	0.24195187412157	0.296458439277943	-0.79636973442285	-0.500173447977384	0.70702177440047	< 1	scran
PRDX2	1.72409736724541	0.216698899893294	0.373614169939397	2.18661420925834	0.12892007711414	0.281901319162405	0.342857451966354	-0.749214872912452	-0.406358943654378	0.754525234436721	< 1	scran
CALR	3.5205035004142	0.0401688472734048	0.141404197198949	3.29309944661544	0.0570100600272664	0.187724564155501	-0.0963356972492591	0.505139459604893	0.408792498951809	1.32757420129037	> 1.25	scran
RAD23A	1.87843565727619	0.172161946610241	0.323417515959722	1.75916474940916	0.199275665948455	0.350494758801646	-0.0946410991754635	0.210999254377669	0.115995054942549	1.08372225221499	> 1	scran
GADD45GIP1	2.6513182073218	0.0545360305935258	0.144578445806436	2.34052986043703	0.0909991716085433	0.212855927124698	-0.179874659694866	0.738643714629446	0.558024776584597	1.47225214614406	> 1.25	scran
C19orf53	2.11123796551851	0.105854086271163	0.223418156175903	2.08676928563325	0.111355908171864	0.232170124082011	-0.0168180952452089	0.0731011421430746	0.0554359046537917	1.03917303792991	> 1	scran
SAMD1	1.34468175356756	0.374843166771025	0.504000945660779	1.26016300793587	0.512340366131658	0.630884047541359	-0.0936544048012023	0.450815460251792	0.323948430770312	1.25175171390647	> 1.25	scran
DDX39A	1.18876877062693	0.434562063069522	0.51660888848295	1.23138590104921	0.398249281594144	0.49019596901329	0.0508148340098522	-0.125890474599254	-0.075713845209197	0.948872502857581	< 1	scran
NDUFB7	1.77712581075766	0.170164884149236	0.302241676880403	1.7528004937123	0.174177096645717	0.305171808564477	-0.0198840240704264	0.033621581857036	0.0139190826079894	1.00969466459529	> 1	scran
BRD4	1.3261206789815	0.339505779832384	0.450226510651735	1.32920797493704	0.337024963560268	0.447960219304414	0.0033547851526895	-0.0105806791793353	-0.00728038862632122	0.994966330738631	< 1	scran
TPM4	2.23185622133863	0.130776616435712	0.291707368349092	2.89090662811288	0.0732653629924305	0.211787441038015	0.373277922571253	-0.835901387573538	-0.461904788010194	0.726027053195873	< 1	scran
MRPL34	1.21667343991771	0.394085676100254	0.479366664920108	1.24128009802849	0.371854956702888	0.46152608232893	0.0288867052168471	-0.0837693096253093	-0.0547174061673544	0.962783013720507	< 1	scran
RPL18A	5.14432635481377	0.00432494136453015	0.0222481794409234	4.83763604422949	0.00836840824354333	0.0404807854912301	-0.0886799364262442	0.952272660065877	0.863549998645742	1.81951002322327	> 1.5	scran
LSM4	1.84844501884422	0.160780751028658	0.297199160794908	2.07455802693334	0.132095341046734	0.274044230288974	0.166491879172888	-0.28351511054704	-0.117021281535532	0.922089515851922	< 1	scran
UBA52	4.11724452519897	0.009373584284723	0.0385725618807673	4.25803118519792	0.00838740030009854	0.035710910066878	0.0485073823372068	-0.160377100908551	-0.111210068445657	0.925811206869406	< 1	scran
COPE	1.68189686066003	0.199564168667767	0.335634206180983	2.01089240711639	0.136275597435457	0.273959988040098	0.257746654656154	-0.550325465910539	-0.292924553210793	0.816245731200506	< 1	scran
NDUFA13	2.89665524831285	0.0378091806862768	0.109493715031715	3.10712380038668	0.0338824540798546	0.105252087274677	0.101191736057996	-0.15819821515386	-0.0569992171828483	0.961261449976294	< 1	scran
UQCRFS1	1.57057541726301	0.225698873455401	0.354181872811673	1.36086928893243	0.310171534351694	0.421978329920875	-0.206764718153583	0.458667073177339	0.252678537148741	1.19141707216973	> 1	scran
URI1	1.45580594917779	0.281320335832551	0.409530757453852	1.16745563084246	0.424309086280832	0.495368093210792	-0.318450343796757	0.592901728590146	0.274529138909232	1.20959924058112	> 1	scran
PDCD5	2.12092707651113	0.109177558343375	0.231564663027206	1.91156726104586	0.152541525470021	0.291608681450885	-0.149939053556963	0.482525694413397	0.332618557042342	1.25929698270338	> 1.25	scran
UBA2	1.20792051161355	0.420947451346555	0.508400789879192	1.13666727662859	0.471452344435084	0.535469096361938	-0.0877155071214581	0.16347180030112	0.0748370430282671	1.05324206221076	> 1	scran
COX6B1	2.1774734469441	0.095540659453547	0.207914138812876	2.2932523247427	0.0819858773116371	0.188019518569906	0.0747399761664214	-0.220739418822459	-0.145105431442542	0.90431328837682	< 1	scran
POLR2I	1.69398339635257	0.199567565238927	0.338065828354367	1.6025947900338	0.235187940568164	0.376877688968995	-0.0800100424296602	0.2369368214305	0.156792194282191	1.11480563061802	> 1	scran
PSMD8	2.32001883837975	0.0802714575833879	0.186235937233982	2.28692358242329	0.0843481655944885	0.192790736301419	-0.0207283610921196	0.0714695985395093	0.0499042398757804	1.03519620952212	> 1	scran
EIF3K	1.81606152329101	0.16958468683059	0.307794784946551	1.86955229341387	0.151553446371986	0.283250916923847	0.0418797474188335	-0.162179243384761	-0.119888161621981	0.920258986756496	< 1	scran
GMFG	1.7609925609717	0.197630524258985	0.348017223623385	2.37716935812541	0.109536132667106	0.260307097910977	0.432855874993823	-0.851398940094185	-0.418944056964546	0.747971882543017	< 1	scran
RPS16	4.84122223101074	0.00518569897328206	0.0250977101016933	4.81861816544377	0.00651995898176576	0.031412789512014	-0.00675183677588406	0.33032442719175	0.323796322935473	1.25161974477881	> 1.25	scran
FBL	1.73383680996508	0.183763604042383	0.318632468686754	1.44135196240161	0.286928825021917	0.413554870702464	-0.266545448499553	0.642841852500786	0.376185474567841	1.29790561648326	> 1.25	scran
PSMC4	1.23419185699114	0.389751909634895	0.481041649579683	1.28616919681752	0.365641690108215	0.470144798395902	0.0595137620488609	-0.0921255171395575	-0.0330566546505287	0.977347385214354	< 1	scran
HNRNPUL1	1.25023690819346	0.384883020458671	0.481241182621219	1.33809105910104	0.33324615671835	0.445907207664707	0.0979747988784998	-0.207831789452148	-0.110016588015597	0.926577408101161	< 1	scran
RPS19	5.47538460656875	0.00322281935300662	0.0176423492611418	5.505863736111	0.00400053279805723	0.0220238593162521	0.00800859803659513	0.311868829442094	0.320024616002696	1.24835184873938	> 1	scran
PAFAH1B3	1.58220447136762	0.229294308947015	0.362805175812377	1.52742013413301	0.25949649784489	0.396322634481812	-0.0508391078892609	0.178514520283777	0.127480326143836	1.09238418000621	> 1	scran
SNRPD2	2.50639663504796	0.0660265911972152	0.165429732780165	2.48179766221683	0.0683402298310055	0.169595876190805	-0.0142292387540975	0.0496879348097152	0.0358825362549138	1.0251837643731	> 1	scran
CALM3	1.57364941648381	0.234364288018862	0.368784683416441	1.91551977600279	0.152777739173516	0.292665002585538	0.28362175272235	-0.617318403862936	-0.33352850218958	0.79359316085005	< 1	scran
AP2S1	1.92206260847264	0.136973893928626	0.263274816950135	2.29560196262126	0.0950926274373882	0.218163638537113	0.256217182319417	-0.526495555938576	-0.271158862883895	0.828653651968674	< 1	scran
TMEM160	1.73780439615248	0.184769731476812	0.321099206245717	1.63056901836165	0.209628390944564	0.341820272039361	-0.0918901959194783	0.182105683628773	0.0902188614796015	1.06453166308293	> 1	scran
NOP53	1.95076110181768	0.147607027948144	0.287912618658925	2.03243546303697	0.144599878764612	0.293872339243737	0.0591724319642017	-0.0296950707290038	0.0295585507503704	1.02069975471229	> 1	scran
RPL18	4.9863860859841	0.00492557592084575	0.0245605410872834	4.90660007088816	0.00637474685208831	0.0312766755370302	-0.0232709077330809	0.372075631240773	0.348744829014109	1.27345221857609	> 1.25	scran
FTL	3.39461132604768	0.0376328566049029	0.127748241305542	3.51160109525108	0.0494757448112636	0.173738276032053	0.0488825702332256	0.394728621358259	0.44361219726067	1.36000522791162	> 1.25	scran
SNRNP70	1.35119557550731	0.33806191631777	0.456272397992804	1.36356810138422	0.315662386170804	0.430241008767953	0.0131502461624661	-0.0989051398499035	-0.0847503382387494	0.942947701111515	< 1	scran
RPL13A	5.10476321290762	0.00696802436758289	0.0355712008594927	4.99161110960235	0.00923661375970938	0.0461101726280488	-0.0323385025477022	0.406614372175904	0.374375387323175	1.29627821141561	> 1.25	scran
RPS11	4.40026217744305	0.00950591730204375	0.0418281777996642	4.58508021985746	0.00920196597060328	0.0421973030274926	0.0593574899095582	-0.0468837295006534	0.0126756444872897	1.00882479819217	> 1	scran
PRMT1	1.88882795221842	0.152496726907179	0.288062090885665	1.60673323805201	0.231999673131827	0.37244991213382	-0.233360875060445	0.605344494798968	0.370666608278828	1.29295011012626	> 1.25	scran
ETFB	1.45041633163233	0.279608599733181	0.40555105766168	1.62526577806257	0.244059976945761	0.396629677626091	0.164208584911494	-0.196173004420546	-0.0320909262824953	0.978001832649561	< 1	scran
RPS9	4.52566349889712	0.00702862993547343	0.0318093260886331	4.41907249553896	0.00784066808464507	0.0346465616589147	-0.0343857195563799	0.157733090626703	0.123262378421353	1.08919508581779	> 1	scran
PPP6R1	1.2072491949629	0.423809287591537	0.511348203069174	1.14517112895428	0.464341276472972	0.531526172400341	-0.076160297518156	0.13177032734876	0.0558347015219714	1.03946033096441	> 1	scran
RPL28	4.90846480697238	0.00546075271064285	0.0268018848024297	5.00378355661006	0.00601126963383427	0.0300783210150905	0.0277475142685902	0.138569907131718	0.166389577781167	1.12224648515629	> 1	scran
UBE2S	3.03036404047092	0.0622701105572285	0.18858977879354	3.03659252177323	0.0656875859385839	0.199466991243535	0.00296221083892836	0.0770809058984996	0.080898535278749	1.05767657462445	> 1	scran
RPS5	4.40734361455804	0.0086365618617908	0.0380629054527071	4.52581749998789	0.008332306053191	0.0376971468545625	0.0382690308269126	-0.0517412707983369	-0.0139303550996384	0.990390681063508	< 1	scran
UBE2M	1.18545021121699	0.416816410395595	0.494011232363403	1.24809726867391	0.380238614754151	0.474489385498635	0.0742953019005115	-0.132507027907066	-0.0581680308368467	0.960482989887955	< 1	scran
FKBP1A	2.03054079293249	0.127361962075556	0.258202629985134	2.06297829567275	0.139531006517828	0.28766925002429	0.0228646320490357	0.131651286113893	0.155907318944755	1.11412207552205	> 1	scran
SNRPB	3.19074889026284	0.0268625228568702	0.0857157686206806	2.97468362412844	0.0363935941570321	0.108236625759309	-0.101158836877813	0.43808973061266	0.336556231690793	1.262738787752	> 1.25	scran
NOP56	2.1356483798485	0.120326050935264	0.257006343014961	1.68458920835854	0.228095743016688	0.384248342206151	-0.342277307334465	0.922690497731802	0.580235069468408	1.49509283583628	> 1.25	scran
PCNA	1.42841982263356	0.421155635274705	0.60119827808088	1.65968729264687	0.309361967702745	0.51345789660721	0.216491384164109	-0.445057624366711	-0.227594896337305	0.85405749704781	< 1	scran
SNRPB2	1.44249099604738	0.281507838389601	0.405530961827482	1.25496718795585	0.373686441950937	0.468964158173528	-0.200912669330987	0.408653127267612	0.20966559839636	1.15642010676618	> 1	scran
DSTN	1.26813917844409	0.371633670680074	0.471215629339297	1.4206992035005	0.298630844527824	0.424238438594641	0.163888043220079	-0.315518034355606	-0.151512047676343	0.900306382429369	< 1	scran
XRN2	1.60707267386366	0.224792469929924	0.361243475385652	1.4179486697749	0.310354701279756	0.440054487371044	-0.180629863516349	0.465324291003394	0.284710638183388	1.21816591123551	> 1	scran
TPX2	1.81311571459274	0.367587372946763	0.664786962455301	2.22143069412374	0.204093735355053	0.453329335421181	0.293018129708695	-0.848855309615047	-0.552332566240745	0.681916705686992	< 1	scran
EIF2S2	2.39357037510343	0.0798073037061175	0.190910448708044	2.18395843148922	0.107217998159626	0.234163886309649	-0.132218827515544	0.425954415884476	0.294622529843513	1.22656401414546	> 1	scran
CPNE1	1.22715263721298	0.406583797332461	0.49897151396922	1.13545449800692	0.472769869621873	0.536596887388575	-0.112044814326402	0.217585369333471	0.104881230866906	1.07540585457485	> 1	scran
ROMO1	1.18184874715318	0.425112696359802	0.502400422018871	1.44938630653202	0.282122742373685	0.407265382789928	0.294396757841056	-0.591522378352788	-0.302868484396061	0.810639014102243	< 1	scran
RBM39	2.10064277725065	0.121470403873847	0.255010105862544	2.15702073192895	0.11481973353442	0.247659987957709	0.038209196066801	-0.0812342330157717	-0.042193616109589	0.971177150489881	< 1	scran
NORAD	1.09255024549247	0.573838105686769	0.626293014635419	1.07361827178589	0.610838578025651	0.655634118460227	-0.0252184996962396	0.0901474062646335	0.0660531446932725	1.04684884413391	> 1	scran
RAB5IF	1.28762174027816	0.352201945647561	0.453422302142428	1.34516389055058	0.336810372556419	0.453073244842859	0.0630731162523466	-0.0644663100401278	-0.001111055121316	0.999230171745148	< 1	scran
TOP1	2.14471997881676	0.119269216450132	0.255669244173899	2.01582044416628	0.152071710566867	0.306512901341412	-0.0894221584411678	0.35053006840472	0.261669177747875	1.19886497232702	> 1	scran
ADA	2.86708338528556	0.0481125854185194	0.137890953968662	2.46915129317753	0.118078732669781	0.291518110090014	-0.215568626093462	1.29526290976105	1.08005769616448	2.1141206272042	> 1.5	scran
YWHAB	2.60096602118565	0.0548831108583976	0.142739564074874	2.73728686890777	0.0477986384719942	0.130812453029513	0.073699085571848	-0.199392733870436	-0.125885383171778	0.916441449694321	< 1	scran
ZFAS1	2.12415747657208	0.129261698015832	0.274489840374217	1.95422151824007	0.168618435138281	0.329347803396294	-0.120296714372368	0.383467427000728	0.262859175922822	1.19985425670869	> 1	scran
UBE2V1	1.48901321317857	0.255339164228452	0.379854887239644	1.48409797841428	0.261611011750379	0.38822653786034	-0.00477021599446439	0.0350084311227278	0.0314503560240366	1.02203907571529	> 1	scran
PMEPA1	1.50687567265795	0.382093987069411	0.575474108816178	1.20097668413593	0.604893218534764	0.726457627817478	-0.327352247125646	0.662752932212576	0.336127630608402	1.26236370444518	> 1.25	scran
GNAS	3.22115710098135	0.0266935977421908	0.0859841260189572	3.36189263094743	0.0280209631907183	0.0941696863682552	0.0616946248547199	0.0700127838321128	0.131192383869856	1.09519850614628	> 1	scran
ATP5F1E	3.08773576596785	0.0304955264384787	0.094176386166709	3.17646646976482	0.0271182221918333	0.0860700099870236	0.0408734916053839	-0.169335019277726	-0.129854726890496	0.913923473710962	< 1	scran
PSMA7	3.38659737218492	0.0218855774807535	0.0741312955263982	3.20793691831291	0.0283372913297502	0.0909042949906617	-0.0781907044860378	0.372721410330429	0.294265735304687	1.22626070872174	> 1	scran
RPS21	4.18810680525867	0.00906153519784086	0.0379493438537217	4.19254249939244	0.00932498017846271	0.0390139463773791	0.00152717392044787	0.0413451675370335	0.0399149970842782	1.02805325245572	> 1	scran
PPDPF	1.20600332936651	0.408130028242933	0.491355926800205	1.29866130332234	0.369268290065777	0.47953974169333	0.106791328486205	-0.144359480802399	-0.0351180748877407	0.975951882408697	< 1	scran
ATP5PF	2.50446252981059	0.0599109479541539	0.15004740867376	2.39241190630782	0.0747093051407035	0.178638306128573	-0.0660352244725962	0.318468282698047	0.251623072781739	1.19054575955375	> 1	scran
CCT8	2.44805445460645	0.0691151459659775	0.169185131109491	2.15198690029509	0.107218324515319	0.23071701586829	-0.185966353884294	0.633477691525137	0.447521627453653	1.36369558220206	> 1.25	scran
SOD1	2.80208377035683	0.0453887665788343	0.127168350022773	2.64709793764683	0.0596005623531308	0.157764043570257	-0.082088514018781	0.392990658946791	0.311028780543459	1.24059204622852	> 1	scran
CFAP298	1.30935471734935	0.340501447963663	0.445795430878601	1.22768061259476	0.392690552590121	0.482089988232763	-0.0929207058069793	0.20573195661038	0.112920639024375	1.0814152744514	> 1	scran
SON	2.24480147886889	0.0969653350487689	0.217649351229156	2.29398778560538	0.0921272260110129	0.211274352004801	0.0312698451946212	-0.073841504771481	-0.0428880801552194	0.970709771527674	< 1	scran
ATP5PO	1.68123701659456	0.201200707411054	0.338192816937469	1.76011071307372	0.183212486417994	0.322296570441887	0.066143052509489	-0.135117547304129	-0.0694571811230622	0.952996498744321	< 1	scran
RUNX1	1.77100618387456	0.225785850249685	0.399873580731819	1.12577053007695	0.611228657908443	0.68804678326102	-0.653656462019538	1.4367571099491	0.782962696501523	1.72066076984083	> 1.5	scran
TTC3	1.78279426641694	0.187928848286002	0.335042832362871	1.78694050789913	0.197462533759273	0.352852523851168	0.00335137767527106	0.0713923977749288	0.0747197856121821	1.05315646170579	> 1	scran
HMGN1	2.91659870195123	0.0379762028157142	0.110754883011689	3.02491265062086	0.0354500818204235	0.107216617067678	0.0526065848913302	-0.0993067024825856	-0.0468417858130474	0.968053183319805	< 1	scran
RRP1B	1.61661127554992	0.234834035481963	0.379639436093877	1.34783683952973	0.356992311703612	0.480549601818578	-0.26232695163125	0.604251484817332	0.340055488060741	1.26580527766812	> 1.25	scran
CSTB	1.27460431932961	0.370120167127267	0.471749556400888	1.74239529546297	0.21483705311537	0.374176769840149	0.451022509018477	-0.784750909893151	-0.334301167250852	0.793168249472983	< 1	scran
SUMO3	1.21326157373405	0.411068971047153	0.498573722578348	1.31303752693196	0.356031971908475	0.46749499558914	0.114017526845966	-0.207373674256002	-0.0928559259078344	0.937664731248799	< 1	scran
BID	1.70996394031298	0.193775469561626	0.331346686207906	1.48880200456435	0.274287612041049	0.408343270156618	-0.199813998910736	0.501303517047697	0.3014409599424	1.23237469138412	> 1	scran
UFD1	1.27155959080527	0.364632014226276	0.463624674979886	1.53061837335981	0.257683515219123	0.39433207917264	0.267515548248671	-0.500840987067544	-0.233546271934316	0.850541613622587	< 1	scran
RANBP1	3.13710659857615	0.0317965228913627	0.0997518373906863	2.97621215247064	0.0458815572334788	0.136555651085238	-0.0759571833260997	0.52904534945192	0.453073697833155	1.36895374217927	> 1.25	scran
UBE2L3	1.79744609771615	0.166787839162512	0.29979869672801	1.78926745677886	0.170076394437508	0.304337744116373	-0.00657945218802487	0.0281688148408441	0.021679157017855	1.01514031727923	> 1	scran
SDF2L1	1.36589167435944	0.371442305048129	0.507030547734255	1.32301495518918	0.429835711061223	0.568322071990578	-0.0460137016847011	0.21064720895726	0.164636076805841	1.12088329693391	> 1	scran
IGLL1	1.60227469355522	0.538770569345985	0.863265530579044	2.66819656849815	0.215102021499754	0.573930669059406	0.73574345089806	-1.32464996182356	-0.58892791454357	0.664836772382695	< 1	scran
MIF	4.94140866790568	0.00521457575865411	0.0257672456232412	4.8204645366439	0.0083318541581524	0.0401600799650348	-0.035750193287365	0.676087702053623	0.640223812645527	1.55857092963059	> 1.5	scran
DDT	1.41876887688827	0.304678546256636	0.431812157135465	1.71093286644801	0.202316805244704	0.346156079504349	0.270143564736744	-0.59067175625407	-0.3189811749361	0.801635789507787	< 1	scran
SNRPD3	1.5733133717642	0.234807837227776	0.366776115441648	1.62161739637481	0.215052968029814	0.34842687697174	0.0436274162874469	-0.126788519753832	-0.0740437783871866	0.949971555678283	< 1	scran
GRK3	1.39934179298269	0.343276878082301	0.480369321531725	1.29399193168652	0.422036700788804	0.546002972931739	-0.112919765824838	0.297995777053317	0.184764789273996	1.1366316466479	> 1	scran
EWSR1	1.32591519091089	0.339470021150426	0.450142542462976	1.31632238433555	0.340392350837557	0.448028442233033	-0.0104756327823122	0.00391444308981605	-0.00679159670554636	0.995303487161254	< 1	scran
UQCR10	2.35702063030731	0.074355780544999	0.175166661101397	2.59448784674737	0.0579532192381417	0.150358056216268	0.138485391807407	-0.35955610061259	-0.220326047743522	0.858371423368235	< 1	scran
YWHAH	1.43676829129668	0.287153256500148	0.412416404146004	1.56046530606784	0.249903524399786	0.389960622194591	0.119148866036368	-0.200449674937787	-0.0807732685025764	0.945550706214239	< 1	scran
MYH9	1.27430498408976	0.435530737501099	0.55466087233213	1.92701256456178	0.218737981004825	0.421492315532982	0.596655373945039	-0.993570792989644	-0.396099627618553	0.759909949589148	< 1	scran
EIF3D	1.32569867049069	0.33970430568938	0.450191843516985	1.21997515303223	0.389143399576501	0.474029670615084	-0.119901125055224	0.196022382952066	0.0744374449965779	1.0529503753597	> 1	scran
POLR2F	1.58204123027124	0.230847476597624	0.365183500819908	1.49617624320049	0.263763435342998	0.394602836887938	-0.0805070704317868	0.19230462006476	0.111779742871785	1.08056041963007	> 1	scran
DDX17	2.2845247995465	0.0932114334237471	0.212954642911704	2.36144679555112	0.0906463966038199	0.214050188263215	0.0477769275559499	-0.0402572576316299	0.00740292005294674	1.00514450089715	> 1	scran
TOMM22	1.60970102462467	0.221423378725519	0.355921546700498	1.30275460419625	0.331945063038319	0.431920746586424	-0.305227402896215	0.58413693965419	0.279207342591219	1.21352795465872	> 1	scran
RPL3	4.70315137841876	0.00847525226741476	0.0398545262551712	4.50313486680533	0.0103647345116064	0.0466809353986495	-0.0626980820055347	0.290354946803775	0.228089890695585	1.17128315864983	> 1	scran
ATF4	1.59876013040706	0.24752907780417	0.395748333313691	1.45648407450645	0.317475824076405	0.462413263666933	-0.134463573806772	0.359048722388301	0.224599505594367	1.16845283919465	> 1	scran
RPS19BP1	1.48423126901282	0.26940583432499	0.399823088369358	1.49139759849243	0.273149996029462	0.407185279745701	0.00694901713271802	0.0199123075355423	0.0263236221117258	1.01841362240077	> 1	scran
ST13	1.66372369787215	0.206792298670833	0.344112268255452	1.64024917521393	0.22194795271318	0.364042615870672	-0.0205008628143603	0.102038943041211	0.0812280185129495	1.05791815478205	> 1	scran
RBX1	1.98603547691506	0.12995739252721	0.257761439811017	2.02891823469521	0.122186008314964	0.247905725052835	0.0308193315051628	-0.0889596130971602	-0.0562448688941584	0.961764200396272	< 1	scran
XRCC6	2.51690586087644	0.0627146576098764	0.157838057097668	2.38558852840456	0.0754510265282519	0.179996202679025	-0.0773060315368504	0.266737861333484	0.189521368334284	1.140385316373	> 1	scran
SNU13	2.32266480487386	0.0838994131334811	0.194814702704312	2.09318870457685	0.118914298134711	0.248519350260334	-0.150078587879879	0.503189569372	0.351255625542851	1.2756704027495	> 1.25	scran
GTSE1	0.982489602180811	0.866201085356244	0.849330272359176	1.42098811027127	0.436496591176927	0.619971137606599	0.532380438946047	-0.98873159295191	-0.454124619077762	0.729952949733573	< 1	scran
SLC25A6	1.95880466872042	0.174720141481331	0.342187663611483	1.90051882797669	0.190402650542895	0.361828595854903	-0.043580222061665	0.124007632539051	0.0805186814083961	1.05739813071029	> 1	scran
CD99	2.95059875099384	0.0609824806607529	0.179905941974404	2.57052831487322	0.141051137966793	0.362573646179938	-0.198942839692325	1.20975156232117	1.01103122895221	2.01535114516409	> 1.5	scran
TMSB4X	4.73691045640914	0.0112744400204273	0.0533990071574254	5.37406884913983	0.0226005018247478	0.121456979495682	0.1820684039846	1.00329902740634	1.1855605730888	2.27451756055341	> 1.5	scran
EIF1AX	1.80299454732146	0.174778462195832	0.315106852976709	1.4954648344838	0.275158685208948	0.411486577084602	-0.269801047518909	0.654736453453054	0.385004239340611	1.30586362434655	> 1.25	scran
TSPAN7	1.15606627988903	0.46282246445837	0.534917043366195	0.988605809155847	0.73579261103895	0.726584717120575	-0.225756824123488	0.668840296962488	0.441815849498076	1.35831289380542	> 1.25	scran
DDX3X	1.61116979230408	0.233799130727134	0.376625311350356	1.38716228050721	0.326183762541329	0.452236689415201	-0.215971965059778	0.480415400449281	0.263948080465828	1.20076021389467	> 1	scran
NDUFB11	1.9713678174173	0.136269527987203	0.268414655771376	2.07205602589783	0.122958227236347	0.254666921775888	0.0718660330357589	-0.148294718795281	-0.0758518638766849	0.948781731176418	< 1	scran
UXT	1.26953445699353	0.374194305471522	0.474127900426378	1.38653635991363	0.318998973953467	0.442130942206117	0.127185897129407	-0.230235820029368	-0.100802588310348	0.93251407860308	< 1	scran
RBM3	2.17484309969021	0.106576493041701	0.231456318365908	1.99844041664598	0.139532362491206	0.278828492658529	-0.12203676441346	0.388710506568551	0.268638047174972	1.20467004153125	> 1	scran
SMC1A	1.60247438931453	0.277187844825956	0.443793756070556	1.81915498964192	0.204554518053445	0.372114332579369	0.182967164038826	-0.43837859135878	-0.254143410523506	0.838484831048882	< 1	scran
HUWE1	1.38082089492605	0.322326734156822	0.444875970311941	1.30318458080528	0.396043515147417	0.516084876583215	-0.0834847618120448	0.29713510246778	0.214205179944819	1.16006462704952	> 1	scran
MSN	2.04429811377701	0.129072682163305	0.263871752659175	2.51771273257137	0.108027734205052	0.271874272213813	0.300508087555143	-0.256781944669421	0.043102714733779	1.03032730663283	> 1	scran
NONO	1.9917540197995	0.135630737104057	0.270147128466669	2.19007105549854	0.1115552281449	0.244296285892261	0.13693819133374	-0.281926035557395	-0.145113416838158	0.904308282967375	< 1	scran
RPS4X	4.90553752946692	0.00661158676408192	0.032427546458906	4.8300888088832	0.00824016725997802	0.039802016180534	-0.0223615143891073	0.317677065270686	0.295621642306428	1.22741374315733	> 1	scran
ATRX	1.7256888106145	0.212684448145157	0.366965019334871	1.50037987604223	0.333323653953651	0.500116433735789	-0.201844512196964	0.648209155581047	0.446621466722716	1.36284497809153	> 1.25	scran
COX7B	2.06453224462656	0.113734964302082	0.234477533234281	1.97868355499156	0.139331079857792	0.27565497327464	-0.0612740463512571	0.292841273851689	0.233413934598031	1.17561358426275	> 1	scran
PGK1	2.43506412454619	0.0717785721685539	0.174777165716452	2.10357990933909	0.121098583915379	0.254738968331618	-0.211113141233513	0.754556864538709	0.543502958759346	1.45750714795829	> 1.25	scran
ITM2A	1.96678014390811	0.188847652174508	0.371420643274079	1.77557757085826	0.378760965308658	0.672519390413501	-0.147547305547589	1.00406480813357	0.856521863385804	1.81066777679676	> 1.5	scran
RPL36A	3.58402463524649	0.0189892539154217	0.0680238900739352	3.34831630741497	0.0336393129588708	0.112563443000958	-0.0981447317082346	0.82496501728556	0.72662494562552	1.65476339090006	> 1.5	scran
BEX3	1.35833715563592	0.331922052745942	0.450902718629999	1.0221838735248	0.615145183232821	0.628184483650505	-0.410186882346094	0.890082463120976	0.478372099969764	1.39317076099951	> 1.25	scran
SLC25A5	2.25440317480618	0.0950203342767632	0.21415001975087	2.45013578632322	0.0800358271364266	0.19609907032159	0.12011615701927	-0.24759033131597	-0.127039114357664	0.91570885937681	< 1	scran
SEPTIN6	2.40240338262092	0.0768898148833579	0.184692417690347	2.64189375309992	0.0685797976903977	0.181179741573141	0.137094036708135	-0.165008857637419	-0.0277029886101307	0.980980940305331	< 1	scran
RPL39	4.32532578548978	0.0089864096865886	0.038849747331049	4.48425691976496	0.00833009678063061	0.0373383228158149	0.0520601365951716	-0.109411578022418	-0.05724809052231	0.961095641051283	< 1	scran
NDUFA1	1.28123398342049	0.353639166781139	0.452709712449266	1.50687983150352	0.254904949503115	0.383365692291066	0.234030401800702	-0.47231868060739	-0.239865023720174	0.846824536228674	< 1	scran
THOC2	1.65778836441432	0.220510414183754	0.365509342566984	1.5289570506091	0.290045984623387	0.443408421750677	-0.116711961085619	0.395434854435279	0.278727889360743	1.21312472791148	> 1	scran
STAG2	1.46209793170333	0.286166514537678	0.418361042764084	1.55653530332267	0.2684545905518	0.417855127758291	0.0902983519037681	-0.0921767914773366	-0.00174567578277321	0.99879072152022	< 1	scran
HTATSF1	1.82780730643369	0.197432996068911	0.360803537087451	2.36516868598852	0.122350789295481	0.289381458218136	0.371829096889915	-0.690339712536361	-0.318240996106719	0.802047176571876	< 1	scran
RBMX	1.92984653122038	0.153284809014232	0.295652901922383	1.90640315156993	0.160308479374696	0.305594225215168	-0.0176328817918767	0.064636008922473	0.0477128435022009	1.0336249812809	> 1	scran
SSR4	2.08705076925616	0.114798866030878	0.239557902969691	2.30181027644162	0.106576388107427	0.245203045350456	0.141303230519764	-0.107220545469363	0.0336024885018685	1.02356483468416	> 1	scran
RPL10	5.6378707362546	0.0041982934883685	0.0236688581933771	5.75249327744617	0.00500463725670413	0.0287796666774703	0.0290369919469028	0.253462480200585	0.282059772191698	1.21592965923144	> 1	scran
LAGE3	1.39613341552592	0.300429451452195	0.419458351850382	1.64654978871988	0.222955749259707	0.367114680151758	0.238009323985868	-0.430268846615066	-0.192296766176746	0.875211277907052	< 1	scran
DKC1	1.6315704455162	0.234297914906515	0.382282515123683	1.36187590867817	0.373254522106561	0.508134283567271	-0.260666025365883	0.671815623966015	0.410570589786032	1.32921141685716	> 1.25	scran
RPS4Y1	1.74709284493032	0.410591272867935	0.717211845947248	1.83556741145919	0.406504524610646	0.746211076660591	0.0712698198256778	-0.0144315528886117	0.0571844585793368	1.04043328463857	> 1	scran
MT-ND1	4.58060178922276	0.0140669981467994	0.0644238004365312	4.62166295629709	0.0143423405534231	0.0662796786461559	0.0128749034946552	0.0279659845284974	0.040972838212938	1.02880733823602	> 1	scran
MT-ND2	4.55139621576035	0.0191221632142331	0.087018185572508	4.54486941667406	0.0196966571811771	0.0894637128604996	-0.00207034021896509	0.0427050645200088	0.0399856979361502	1.02810363456675	> 1	scran
MT-CO1	5.92746697159514	0.00588917607148693	0.034908379645029	6.35057853686329	0.00623466975949324	0.039594341824508	0.0994723083019561	0.0822473377177884	0.181720886320844	1.13423602662538	> 1	scran
MT-CO2	6.25438822909659	0.00626124975566299	0.0391597783875875	6.43364050481388	0.00724134796410912	0.0465860281978294	0.0407665496195778	0.209807627252052	0.250524734819521	1.18963973025434	> 1	scran
MT-ATP6	6.99907322834215	0.00428530755498206	0.02999412327957	7.17490835037862	0.00488659332167979	0.0350603508045855	0.0357965010239093	0.189430294010533	0.225160568871072	1.16890733820736	> 1	scran
MT-CO3	6.14804754114247	0.00524643573590744	0.0322509706456486	6.20441233659595	0.00581534138264718	0.0360796891493486	0.0131662480301922	0.148526252125786	0.161844327410783	1.11871638053215	> 1	scran
MT-ND3	4.22964915409126	0.0231479510424183	0.0979440889532959	4.36511009328816	0.020156370751899	0.087814285363415	0.0454800428604636	-0.199648599661775	-0.157502774557383	0.896575651495301	< 1	scran
MT-ND4L	1.21703171719461	0.440660598184037	0.534201894062091	1.34822186421949	0.366305463249243	0.490729699697895	0.147691160067355	-0.266620685090144	-0.12245650307298	0.918622163553873	< 1	scran
MT-ND4	5.6893319256526	0.00643451461671797	0.0366092225304815	6.04057279034062	0.00652451719218961	0.0394119753562803	0.0864261050687192	0.020039823807648	0.106426924716558	1.07655865467957	> 1	scran
MT-ND5	3.41393773677816	0.0359646375646069	0.122749948216155	3.78393180838331	0.0290259770160285	0.109825803659005	0.148449342770284	-0.309234436243423	-0.160505359413906	0.894711608884826	< 1	scran
MT-ND6	2.75020558670243	0.116239484724848	0.319450350467531	2.48631301837203	0.15208808827632	0.37766356144872	-0.145531530522541	0.387806951050104	0.241509870866978	1.18222929133116	> 1	scran
MT-CYB	5.88889456228433	0.00886737935256227	0.0522192516966698	6.24153686559033	0.00777639607923396	0.0485357618163878	0.0839044673739575	-0.189406093977689	-0.105533647296253	0.929461074975211	< 1	scran
HES4	2.20424484387956	0.657798322120054	1.44994997204001	2.89338790750662	0.762878304462137	2.20712334025005	0.392475268871389	0.213807606227618	0.60616413026288	1.52220654699191	> 1.5	Linnorm
ISG15	1.91594200302022	0.476573394712864	0.912886947887373	2.8761031968305	0.386434304675319	1.1114533318801	0.586061551441083	-0.30247524231249	0.283939260490224	1.21751475848379	> 1	Linnorm
AURKAIP1	2.88761873901817	0.252317986500809	0.728568284387486	2.85105709339422	0.268058078693884	0.764241554672523	-0.0183833414090928	0.0873025629098935	0.0689645106721839	1.0489635234603	> 1	Linnorm
MRPL20	4.04451704598356	0.1714493387859	0.693469773561925	3.42726063229737	0.221615800141885	0.759404279445534	-0.238911532944734	0.370278401914579	0.131035128136337	1.09507913451648	> 1	Linnorm
SSU72	1.82982997838992	0.461892936780027	0.845167293575864	1.8015998737276	0.474510838826154	0.854859642214107	-0.0224309729813914	0.0388825570043174	0.0164506273743748	1.01146796464075	> 1	Linnorm
GNB1	1.81224883134289	0.4762502387463	0.863135419157397	1.88234371334241	0.456761664731269	0.859554952691075	0.0547490275883893	-0.0602782431182179	-0.00599704826530588	0.995851790591774	< 1	Linnorm
RPL22	9.70250413825049	0.0612825232966329	0.594741859917441	8.86757128350954	0.0742608708296608	0.658250813574385	-0.129818120778637	0.277126532051965	0.146373778411118	1.10678406538554	> 1	Linnorm
PARK7	4.425305482783	0.144337613527817	0.638701597210791	4.0557160102046	0.172496711064463	0.699606252964318	-0.125820413832081	0.257121548169447	0.131401125600202	1.09535698050466	> 1	Linnorm
ENO1	7.75505042492626	0.0962591583867362	0.746260455756709	6.64615663099395	0.133632831502231	0.888065511141785	-0.222615868344341	0.473278784331495	0.250986865828221	1.19002086240961	> 1	Linnorm
SRM	3.23939591328357	0.236332184314235	0.765680861658485	2.18187814117779	0.458283704134283	0.99971750287705	-0.570154273785162	0.955424874052863	0.384777282793298	1.30565820949427	> 1.25	Linnorm
SPEN	1.83678061541657	0.537681183824394	0.987494545317113	1.79573832907375	0.560780654620182	1.00694357856409	-0.0326021824935113	0.0606855958995607	0.0281381637754085	1.01969533233293	> 1	Linnorm
CAPZB	1.84350036797075	0.464491117655541	0.856507298639736	1.89350835917911	0.474850208977951	0.898611780502999	0.0386140858318964	0.0318214799204459	0.0692324350992228	1.04915834567917	> 1	Linnorm
MICOS10	3.21188416239212	0.226801814750074	0.728379467308055	3.17844253961803	0.240042360267201	0.762800507420553	-0.0150998551450289	0.0818568366243392	0.0666155493834702	1.04725701596135	> 1	Linnorm
HP1BP3	3.49174999053872	0.259581127480831	0.906426474061989	4.27218893445709	0.230236577793364	0.983451346243998	0.291025184944765	-0.173068444504384	0.117663681928945	1.0849764149505	> 1	Linnorm
CDC42	1.97435607858075	0.450759966450483	0.889949765994419	2.14934873679234	0.409646161981145	0.880393171489471	0.122517376516754	-0.137981092347099	-0.0155759487399515	0.989261647263574	< 1	Linnorm
KDM1A	2.5816612585074	0.313281305998466	0.808841736922525	2.05060829076043	0.441341317922744	0.904952898842747	-0.332247782995034	0.494436132936504	0.161985261034806	1.11882567074976	> 1	Linnorm
HNRNPR	5.62212337037539	0.121846472568996	0.685119364082791	5.44582279719991	0.138721718590009	0.755388202598604	-0.0459650731996985	0.187129191052007	0.140862890673881	1.10256437374221	> 1	Linnorm
RPL11	21.310934815559	0.0340765101667002	0.726194145852683	21.7309295174694	0.0362388097297197	0.787593149370484	0.0281560064911398	0.0887579763033002	0.117095262436632	1.08454902021512	> 1	Linnorm
PNRC2	1.97888260201747	0.445034342243922	0.880589827135555	2.14588863812913	0.414385978863932	0.88922030615465	0.116889182241193	-0.10294148080883	0.0140707161132141	1.00980079346041	> 1	Linnorm
SRSF10	3.26304690211306	0.232151505324913	0.757522171374985	3.58290628182486	0.224108859273457	0.802960814789938	0.134910582960336	-0.0508669543870254	0.0840414702311809	1.0599832521502	> 1	Linnorm
SRRM1	3.59996158991185	0.212660301784968	0.765623000421522	3.77124040892567	0.210157287188582	0.792551805360433	0.0670576086103804	-0.0170812616292545	0.0498710693617059	1.03517240851448	> 1	Linnorm
STMN1	9.72859048597203	0.0840270199650941	0.817382396967849	13.109195452398	0.083694632176447	1.09714972786307	0.430276443802144	-0.0057182222568837	0.424677344429571	1.34227227296923	> 1.25	Linnorm
SH3BGRL3	2.78908688626437	0.286290095729122	0.798467281062507	4.43070549863007	0.231730392670006	1.02664018549668	0.667743558326034	-0.305030487119661	0.362625441398745	1.28576362469173	> 1.25	Linnorm
HMGN2	6.30208921799758	0.146896045579576	0.925732824921137	9.52877166872395	0.133846949622778	1.27530412913981	0.596460073158864	-0.134211298997005	0.462173552428741	1.37761575997745	> 1.25	Linnorm
ARID1A	1.75064480770746	0.520938901718291	0.912058128941599	1.95252672898558	0.503545350067646	0.983064746747807	0.157455896385347	-0.0489924606267284	0.108160662902378	1.07785317136377	> 1	Linnorm
NUDC	5.8505136141085	0.125206044758929	0.73257990956215	5.38233353828358	0.145120748812461	0.780932952390234	-0.12033148760157	0.212949590107549	0.0922125531799435	1.06600377951531	> 1	Linnorm
DNAJC8	2.64403456701269	0.288417169595061	0.762606073277225	2.86419564689587	0.265861095735123	0.761487302118748	0.115389005122361	-0.117484372700272	-0.00211804068987303	0.998532963219571	< 1	Linnorm
ATP5IF1	4.07664180141272	0.170079719475572	0.693195632076108	5.09068859002466	0.152644313763105	0.776976410626211	0.320479616668673	-0.156037274522431	0.164608234488625	1.12086166541353	> 1	Linnorm
SRSF4	2.45216268594649	0.34260473697223	0.840114421942108	2.67427005662135	0.307089584379769	0.821220602701008	0.125090464730419	-0.157885517802258	-0.0328160114274969	0.977510421500178	< 1	Linnorm
PTP4A2	4.51860533811649	0.17377705688473	0.785294851167518	4.99769535198624	0.164625652826634	0.822727503572011	0.145385405407806	-0.0780484597253611	0.0671802352279201	1.04766700348136	> 1	Linnorm
KHDRBS1	3.48138336215077	0.22458560663343	0.781776303642877	4.03579121149933	0.194352795031449	0.784257046309494	0.213190850514694	-0.208587614913929	0.00457073042101041	1.00317321291916	> 1	Linnorm
EIF3I	2.92588282165823	0.262289318810904	0.767426484126828	2.68824331247628	0.294774817003169	0.792589964563683	-0.122208270181087	0.168454220347107	0.0465461469771101	1.03278943450262	> 1	Linnorm
LCK	2.75569409155897	0.285717311626457	0.787640266909474	3.34857797702787	0.255453579835257	0.855388476898133	0.281132819955689	-0.161527298596085	0.119042903811835	1.08601415244359	> 1	Linnorm
HDAC1	2.58778961993935	0.29698656513726	0.768674618284882	3.39035424221625	0.230707035306404	0.782120275736479	0.389715686652121	-0.364335669888091	0.0250174532873717	1.01749200133809	> 1	Linnorm
MARCKSL1	3.70501401305853	0.22456467033468	0.83195893628466	4.21383547690502	0.230653915029295	0.971941202572128	0.185654988234337	0.0385988069423997	0.224356719085419	1.16825622056853	> 1	Linnorm
RBBP4	2.76916742484214	0.287468859419936	0.796012448108373	3.46847227560687	0.230585968030313	0.799791258535136	0.324848070600332	-0.31810095941434	0.00683252110538173	1.00474717504198	> 1	Linnorm
SFPQ	5.29251823361727	0.184042450911619	0.973887480892182	4.88998363604329	0.193513779139299	0.946170648936941	-0.114124697252147	0.0723977228628782	-0.0416546908084661	0.971540005905148	< 1	Linnorm
PSMB2	3.80312800873182	0.193386072082926	0.735592711380367	3.7560347932564	0.212440056361704	0.797785673184801	-0.0179760720095634	0.135571923521404	0.117094030536186	1.08454809413177	> 1	Linnorm
CLSPN	2.33148013377427	0.529765775991988	1.23501315447395	3.76714151379426	0.3402451036864	1.28177689713931	0.692224092851079	-0.6387802448108	0.0536187634961031	1.03786497536156	> 1	Linnorm
THRAP3	3.32658569815962	0.22743129262103	0.756584173202257	3.53426550066889	0.230105662847311	0.813264529783905	0.0873682215974781	0.0168657178761035	0.104224095364778	1.0749161277611	> 1	Linnorm
MRPS15	1.61805159929353	0.530570391148138	0.858346831460619	1.58325287614761	0.546763812249893	0.865588669529543	-0.031365915496755	0.0433735936315429	0.0121209004845863	1.00843696021642	> 1	Linnorm
SF3A3	1.64206556692615	0.528120120340828	0.866949254593226	1.69155180003158	0.528884576635252	0.893963449629569	0.0428356227340694	0.00208679772263717	0.044268296731771	1.03116006489794	> 1	Linnorm
NDUFS5	6.53581963159823	0.10053949753801	0.657067023001692	7.19510538459369	0.102170570322409	0.735084070309546	0.138647647737394	0.023217311579023	0.161868720250594	1.11873529575636	> 1	Linnorm
MACF1	2.48055671809604	0.441810273976894	1.09623808868998	3.01210639232596	0.458301650943457	1.38041353978038	0.280108784236527	0.0528705148445399	0.332539362649244	1.25922785754507	> 1.25	Linnorm
YBX1	18.1608192796172	0.0442509586288186	0.8036720276207	14.3140364192861	0.0654874030882644	0.937410329352298	-0.343398732220393	0.565508712620472	0.222073823260771	1.16640905386185	> 1	Linnorm
ATP6V0B	2.28450949150559	0.344465395423805	0.786955000965322	2.34866250125255	0.367699262418072	0.863019394818936	0.0399549788987575	0.0941672237739172	0.133111838710527	1.09665659886564	> 1	Linnorm
RPS8	26.213850971985	0.0266425296079663	0.697882029744789	25.6286922821694	0.0351315343111839	0.900394632151386	-0.0325694435770296	0.39903551785701	0.367574272654539	1.29018171234564	> 1.25	Linnorm
PRDX1	8.14806997601556	0.095220483761178	0.775871010608844	9.4846149471366	0.150809698734096	1.43062325651856	0.219130834538761	0.66338534932217	0.882755071732799	1.84389316904097	> 1.5	Linnorm
NASP	6.5704868633824	0.130194636919516	0.85505658877583	8.02046071136303	0.11943698328509	0.957979792796216	0.287684834277173	-0.124420389343229	0.163975322084806	1.12037004962179	> 1	Linnorm
UQCRH	7.39307512261072	0.0818689549889969	0.605124471036791	8.27006660117336	0.0733815082275031	0.606887295443679	0.16172437492901	-0.157899923319059	0.00419669163859658	1.0029131600047	> 1	Linnorm
NRDC	2.27863318284959	0.368122340584727	0.838836968560368	2.04435820011703	0.439921815272103	0.899330414203319	-0.156520697737137	0.257061838229034	0.100460815474698	1.07211585553599	> 1	Linnorm
MAGOH	2.08762575005155	0.378950427307835	0.790441439853599	1.871065544502	0.433759237634237	0.811343589774391	-0.158003004362116	0.194885349165156	0.0376544159328627	1.02644364132106	> 1	Linnorm
USP1	3.05092457462535	0.354197749777899	1.08064385476063	3.14730028975754	0.363707101772102	1.14466678117337	0.0448683215596144	0.0382220495780682	0.083036547126946	1.05924516771246	> 1	Linnorm
SERBP1	8.2205680499329	0.0927755713913841	0.762621842064471	5.83139878597892	0.151642629674531	0.884353672821144	-0.495396102838977	0.708858493576622	0.213655599516068	1.15962279604678	> 1	Linnorm
SRSF11	3.5761542208482	0.205913096197129	0.736454330909913	3.05405508625841	0.267411688678674	0.816693406546196	-0.227682869376714	0.377026938460466	0.149198516900238	1.10895322665446	> 1	Linnorm
ZRANB2	2.79818909576196	0.294000517215837	0.822659681809848	2.26312801917718	0.373640711759158	0.845440210794687	-0.306175263745352	0.345832966048404	0.0394069920167462	1.02769131572696	> 1	Linnorm
ACADM	1.91157654153858	0.462107581233908	0.882408165763847	1.85949725882808	0.529354703722227	0.984268046578331	-0.0398503471512385	0.196005992115176	0.157605117851703	1.11543397349039	> 1	Linnorm
GNG5	3.5893804834181	0.194565484424723	0.698068513532357	3.87647444889817	0.186554009988778	0.722838177022422	0.111010295094901	-0.0606624299525812	0.0503040648086025	1.03548314099532	> 1	Linnorm
ZNF326	1.74577832094432	0.506685893425191	0.88456693569751	2.17893875447841	0.411757982120371	0.897119489807802	0.319755268732216	-0.299295045999727	0.020328837831726	1.01419062097363	> 1	Linnorm
RPL5	19.8493252040116	0.0331140256687015	0.657013245659458	15.7770281957907	0.0593312420806402	0.936086000259692	-0.331264481507057	0.84134957579007	0.51071862326224	1.42475970833757	> 1.25	Linnorm
DNTTIP2	1.62811287717598	0.529280622544178	0.86178626103555	1.50902987257598	0.621709886058376	0.938078292429805	-0.109579359649613	0.232208683398044	0.122378237161294	1.08852778797214	> 1	Linnorm
PRPF38B	1.77699251825044	0.501109988412718	0.89045343326027	1.83168901007971	0.504173452633618	0.923398251630294	0.0437369717882148	0.00879286008294201	0.0524128339905397	1.0369978003784	> 1	Linnorm
PSMA5	2.59981948567558	0.299328225556239	0.777490534440488	2.63802543274612	0.297450825931	0.784328524559761	0.0210470179301606	-0.00907714189175476	0.0126329582328301	1.00879494966996	> 1	Linnorm
LAMTOR5	2.15657261921462	0.355778306621477	0.766309875163942	2.04818648551709	0.376264467666045	0.770658622170152	-0.0743932200027055	0.0807685099201225	0.00816403523328964	1.00567491969914	> 1	Linnorm
CHI3L2	2.96754079171826	0.86857370782625	2.57740208648468	1.76971384844503	1.42188557791223	2.51641281815076	-0.745751756755023	0.71108518551681	-0.0345490056496124	0.976336921331081	< 1	Linnorm
ATP5PB	1.80203578374581	0.454066832471248	0.818426722609979	1.84040617435685	0.460545179376231	0.847606282148979	0.0303965420336478	0.0204380330486116	0.0505410289113242	1.035653234105	> 1	Linnorm
CAPZA1	1.64381424251821	0.516904186337194	0.849736920378723	1.69815343343395	0.517099313734155	0.878124125608971	0.0469195387450512	0.000544503633225625	0.0474086334830156	1.03340705169972	> 1	Linnorm
CSDE1	4.2351253574937	0.168862807806637	0.715063759004301	3.43797272888768	0.22112469895283	0.760117730899263	-0.300846572270113	0.389008570601987	0.0881510015822903	1.06300692956066	> 1	Linnorm
RBM8A	3.45103108962021	0.218306784849343	0.75356410003796	3.14738479949748	0.244076744434993	0.768216555328362	-0.132873897349499	0.160977872923147	0.0277828184995659	1.01944420559533	> 1	Linnorm
HIST2H2AC	2.08381842818511	1.23962086479342	2.57122049896412	1.80119303328667	1.25639923883999	2.25360068477399	-0.210276772339959	0.0193960309834721	-0.190221428806884	0.876471187781021	< 1	Linnorm
ANP32E	3.31159633131605	0.292461233760645	0.968587089364833	3.19209378648032	0.303767143307202	0.969619782363212	-0.0530237857111887	0.0547204248397952	0.00153736036151526	1.00106618497161	> 1	Linnorm
MRPS21	2.30835969111366	0.339488431130272	0.783440565724695	2.43915183679904	0.324176157608547	0.79066221363117	0.079511524649968	-0.066584424127148	0.0132376473197187	1.00921786313145	> 1	Linnorm
PSMD4	1.91353731871314	0.425726227855759	0.814583715375827	1.98645035171163	0.416845984011809	0.828042707291561	0.0539506985162856	-0.0304115373682351	0.023642205148106	1.01652253987121	> 1	Linnorm
PSMB4	1.90294792601256	0.431972108577836	0.822090882709005	2.05391837612487	0.412574514383363	0.847118233544216	0.110142766339681	-0.066283458377426	0.0432654490440633	1.03044353290081	> 1	Linnorm
ILF2	2.19355401926662	0.352820153491674	0.773616578898243	2.29548091178282	0.352302086462315	0.808676071954204	0.0655262001456386	-0.00211995261599163	0.0639432113012303	1.04531895258229	> 1	Linnorm
JTB	2.96089709540832	0.250003806965525	0.740293155783944	2.85699518302283	0.267788936361587	0.764354588187294	-0.0515357473459138	0.0991462933979129	0.0461453769749842	1.03250257308927	> 1	Linnorm
RPS27	13.0946604640888	0.0544687283252212	0.714689338987551	14.758812420464	0.0476732983085585	0.702201684471298	0.172597986426579	-0.19224674247812	-0.0254308107477947	0.982527157136633	< 1	Linnorm
TPM3	5.0258003728556	0.154042734699483	0.774179099918185	6.82453660396149	0.139707526457426	0.953424824491876	0.441377720416299	-0.140920895354046	0.300451829082481	1.23153004852835	> 1	Linnorm
HAX1	1.57543303940679	0.546480910277856	0.860932470209381	1.69867064766529	0.521604075893269	0.885847262175003	0.10865772114677	-0.067215957368967	0.0411578906809065	1.02893931037305	> 1	Linnorm
ADAR	2.09942936195523	0.383565160485436	0.805254747311614	2.35412345584449	0.365805214362188	0.861175143880906	0.1651927330972	-0.0683960451245638	0.0968614186436711	1.06944435503918	> 1	Linnorm
CKS1B	1.96198450610234	0.5270741995097	1.03326891623608	2.29766324866217	0.4372390055754	1.0046785075358	0.227853719881429	-0.269583965431741	-0.0404818560981874	0.972330137633074	< 1	Linnorm
KRTCAP2	2.20206845543195	0.363638997009817	0.800761369832266	2.13035561736398	0.406157095236823	0.865089222887002	-0.0477650408095525	0.159530923431198	0.11147655831057	1.08033336207041	> 1	Linnorm
FDPS	3.62563190677608	0.367600249505217	1.33230246468256	3.62263200123569	0.364121547731073	1.32022983532676	-0.00119420295626828	-0.0137176277331061	-0.0131325396249092	0.990938522088022	< 1	Linnorm
SSR2	1.65091906905137	0.52428222481041	0.865143131158572	2.89253877246585	0.342424879261111	0.99054857695079	0.809066899240606	-0.614556107594293	0.195288892171281	1.14495340860451	> 1	Linnorm
CCT3	6.58985938567752	0.109593198500828	0.722268216623159	5.00672171585572	0.166644327317972	0.83435037956588	-0.396381411736886	0.604613942490034	0.208118674486196	1.15518080453096	> 1	Linnorm
HDGF	3.00997115699313	0.278851609204975	0.839496666042455	3.0213588817463	0.29318925582279	0.885702817237386	0.00544789737770821	0.0723346390672969	0.0772981121003195	1.05504030339126	> 1	Linnorm
CD1E	1.84706826300562	1.06308676771982	1.9636817715529	1.96617478263289	0.872352802636336	1.71470332104375	0.0901543897144635	-0.285275730201625	-0.195602167650086	0.873208350703254	< 1	Linnorm
IFI16	3.64912447376858	0.298220051063639	1.08839044328501	2.36404529276589	0.644915307806331	1.52306450860557	-0.626292686544745	1.11273245233992	0.484780853681906	1.39937328373503	> 1.25	Linnorm
TAGLN2	1.94096318976142	0.4494946202896	0.872166926596675	1.8326447687959	0.578411888471489	1.05983195555174	-0.0828455899091646	0.363793356073499	0.281159344413254	1.21517099907395	> 1	Linnorm
PFDN2	2.87979174661846	0.266872298835944	0.768771876445417	2.41024082404797	0.344637987295872	0.830527636603128	-0.256787182898995	0.368932167121565	0.11147261628106	1.08033041016439	> 1	Linnorm
UFC1	1.69546542879277	0.510843826215627	0.865148529961997	1.91196142410651	0.452726121307999	0.86456555276917	0.17337204813289	-0.174243752427828	-0.000972482499028855	0.999326153634159	< 1	Linnorm
MPC2	2.15239951002212	0.367054463983471	0.789918999671594	3.05268700541523	0.278944569368967	0.85120113332643	0.504133792896191	-0.39601568322201	0.107795348498187	1.07758027554764	> 1	Linnorm
TIPRL	1.6154143094263	0.534554229898628	0.863134696243814	1.65229376270488	0.513904998834699	0.849178486105344	0.0325659834810989	-0.0568346295545491	-0.0235178952452521	0.983830785392819	< 1	Linnorm
PRRC2C	5.13382679571064	0.153154998901455	0.786356385279319	4.68129089261105	0.171092272812951	0.800889596796538	-0.133128207261697	0.159782147085763	0.0264200739967762	1.01848171107819	> 1	Linnorm
PRDX6	1.9104645132081	0.437733954060222	0.83627708731051	1.99063369793513	0.426716721689824	0.849387299628383	0.0593043111888945	-0.0367756486590817	0.0224415011918972	1.01567687614166	> 1	Linnorm
GAS5	2.36994454185493	0.468406316857873	1.10980321004283	1.97488253184448	0.648432587387746	1.28029578771302	-0.263086456800706	0.469196064283643	0.206173274648433	1.15362415257711	> 1	Linnorm
CACYBP	4.03870392818306	0.192858022095976	0.778890595536802	3.11825827369951	0.271966127518044	0.847927735541532	-0.373151961900472	0.495887822406019	0.122520617841755	1.08863522091591	> 1	Linnorm
DHX9	2.85678114121238	0.281895793971759	0.805347084862415	2.44354160170038	0.35229858632461	0.860880516033851	-0.225416848328913	0.321636733386953	0.0962023324528056	1.06895589766855	> 1	Linnorm
ARPC5	3.936243780122	0.222577624999996	0.876127366061094	4.13533217741069	0.213700184729097	0.883721264137105	0.071183648241649	-0.0587204154506419	0.0124507834437215	1.00866757319789	> 1	Linnorm
TPR	3.14836389448928	0.264991806227401	0.834285775473082	3.00412524421946	0.315734303105945	0.948463982819764	-0.0676573390585004	0.252763260461412	0.185051341713845	1.13685743027554	> 1	Linnorm
ASPM	2.74010501362804	1.04410180922812	2.85232794261742	2.74684588931065	1.01017710520423	2.77236849947662	0.00354478579567654	-0.0476541445767433	-0.0410208319675526	0.971966953046982	< 1	Linnorm
PTPRC	2.29986585670748	0.533037332955426	1.2259392537326	3.98037784674454	0.433007640778591	1.72337391526307	0.791355672328426	-0.29984409750705	0.491348258625275	1.40575800148004	> 1.25	Linnorm
PTPN7	2.07893207892337	0.442939657241073	0.920763014281969	2.84996733495805	0.372322460722275	1.06122967387166	0.455102759373771	-0.250557519446944	0.204835132791641	1.15255462851017	> 1	Linnorm
UBE2T	1.61709824555989	0.568972479788582	0.920193927235758	1.8143171094743	0.544012270318471	0.985566520385229	0.16601930333167	-0.0647196814119762	0.099015313137864	1.07104219144963	> 1	Linnorm
SNRPE	5.34975555776323	0.118829856374523	0.635603543118161	4.79392019115833	0.148092283953512	0.709580687490364	-0.158267081770014	0.317599110559052	0.158839577752897	1.11638881685474	> 1	Linnorm
NUCKS1	6.82163622773453	0.132271671671309	0.902325799800969	7.504183463957	0.128816406943002	0.966664603400945	0.137577276126793	-0.0381877592095515	0.0993669784106797	1.07130329600923	> 1	Linnorm
NENF	1.61565356493861	0.517559403286609	0.836351885840893	1.74746636960764	0.485252756454467	0.847348679698265	0.113146808204553	-0.0929880504500711	0.0188456853733113	1.01314852521235	> 1	Linnorm
CENPF	5.0068190528403	0.625395810005553	3.12787616192428	5.87347916332803	0.561394112297965	3.29697194277747	0.230321021743166	-0.155755620145188	0.07595821476792	1.05406089375008	> 1	Linnorm
EPRS	2.37513530896743	0.375036564793016	0.890896069131298	2.00782572154913	0.473561301499866	0.95080922248732	-0.242375655224068	0.336519931237432	0.0938987584532197	1.06725044079995	> 1	Linnorm
LBR	2.55261094889812	0.363978921478829	0.929070437630615	2.75287279358843	0.325856108698025	0.897083918568967	0.108964277532877	-0.159619863532247	-0.0505450291821905	0.96557148116431	< 1	Linnorm
SRP9	3.0968059867861	0.227022492527492	0.703019569483968	3.00922188070533	0.262373191147045	0.78893213603001	-0.041390516117775	0.208785073975048	0.16633635570758	1.12220508542757	> 1	Linnorm
H3F3A	14.858941994843	0.054338332853463	0.807238417186055	18.0627676428035	0.0611738283596146	1.10496556579197	0.281687569786416	0.170944262027944	0.452934671078547	1.368821827935	> 1.25	Linnorm
PARP1	3.88283058259183	0.184054086357977	0.714668249503522	4.20161002463528	0.186988341410315	0.785647011059313	0.11383350317687	0.0228185412026218	0.136607564102483	1.09931707698656	> 1	Linnorm
ARF1	1.98379350165958	0.426906481112186	0.846928156264065	2.13456885342002	0.399448236818684	0.852523196459454	0.105682839848424	-0.0959115039656797	0.00949949628696958	1.00660627486996	> 1	Linnorm
GUK1	4.73329841363684	0.150388092957097	0.711462567484912	3.80699776324567	0.212045531764691	0.80694284762911	-0.314192158254704	0.495683737176358	0.181678643539292	1.13420281615339	> 1	Linnorm
TOMM20	2.72330149790237	0.297382432218585	0.809878914203723	1.85327026546213	0.484674599205102	0.898229621753965	-0.555283425317201	0.704697052703388	0.14937807463868	1.10909125549603	> 1	Linnorm
ARID4B	1.51567474674716	0.647699643367554	0.981466749786238	2.19395312297818	0.473443949914937	1.038286589189	0.533572506371246	-0.452131311699529	0.0811934153024726	1.0578927807948	> 1	Linnorm
HNRNPU	9.50303983614458	0.103555580115192	0.984092276116554	8.07716564683379	0.123371279415099	0.996287106808803	-0.23453995056794	0.252601281487933	0.0177679532465748	1.01239195854719	> 1	Linnorm
ACP1	2.974120696099	0.23846995248757	0.709216009263824	2.47548709879671	0.31894658966324	0.789568151780371	-0.264750765593418	0.419507356279835	0.154838695232267	1.11329713580486	> 1	Linnorm
RNASEH1	1.99971554701211	0.403706161920921	0.807152357284906	1.66762043813656	0.531573114880894	0.885614975661681	-0.262003837101636	0.39696253257197	0.133838597251728	1.09720917949209	> 1	Linnorm
RPS7	28.5744711919951	0.0255797987348855	0.730303784392258	24.5460472733638	0.0391271753212047	0.960405138758019	-0.219236078169468	0.613166049642059	0.395146416339716	1.31507621798406	> 1.25	Linnorm
YWHAQ	3.40823377580191	0.208214390404482	0.709185980515848	3.48791996347603	0.218062325451746	0.760582391462275	0.0333426397452703	0.0666707559703259	0.100940522241687	1.07247240125791	> 1	Linnorm
RRM2	1.82969007737334	0.765580326585498	1.4003581016394	3.28968537958269	0.477846750333222	1.57168678168927	0.84635031558541	-0.680005749444851	0.166517931982811	1.12234633401934	> 1	Linnorm
ODC1	2.65470961815039	0.329349469344927	0.873302721615916	2.16695439518658	0.447822894548304	0.970181885243349	-0.292885271001975	0.443309060956262	0.151773406200408	1.11093422845193	> 1	Linnorm
PDIA6	2.34494004093831	0.383875472008912	0.900186051030106	2.72478442116246	0.358198669068237	0.976007398682034	0.216591057456693	-0.0998784043029017	0.116668874868836	1.08422852983021	> 1	Linnorm
SF3B6	2.38339933592499	0.311093827495318	0.741534235721923	2.2742740736037	0.347116368567083	0.789386549114144	-0.0676145693243716	0.158069628063161	0.0902186347240099	1.06453149576518	> 1	Linnorm
HADHA	1.94941826591544	0.417568420030851	0.814032671026871	2.24597637478949	0.373730561891776	0.839295651509929	0.204299084729186	-0.160014062311727	0.0440924081454919	1.03103435695178	> 1	Linnorm
OST4	3.53950142955647	0.19594188032788	0.693445147684267	4.0929499691863	0.17326145492848	0.708282417358044	0.209594873765083	-0.177475052875107	0.0305429605727337	1.02139645756168	> 1	Linnorm
PPM1G	4.67582723838306	0.151828320523443	0.709902063072752	5.4216756033284	0.138161413322372	0.74909252387264	0.213517168152219	-0.136086175529427	0.0775239171108425	1.05520544711514	> 1	Linnorm
SRSF7	4.09863995168506	0.194089310130604	0.795367680163127	3.63625756597982	0.235102592643118	0.854954393363512	-0.172690867683868	0.276569787868315	0.104225523720283	1.07491719199373	> 1	Linnorm
ZFP36L2	1.34367242961734	0.909546429674738	1.22160934141228	1.51370639637208	0.825020361397867	1.24867658908897	0.171903932298712	-0.140717559774055	0.0316168637645535	1.02215704051951	> 1	Linnorm
CALM2	2.53803410092411	0.359389558555126	0.910264592561723	2.75104374294135	0.351389140905616	0.96471568393404	0.11626762609164	-0.0324788864811186	0.083817857454352	1.05981897111814	> 1	Linnorm
SPTBN1	3.82107805557528	0.278723775774154	1.06507256310639	4.775703390837	0.387696629984535	1.85109608575396	0.321733507709541	0.476092121786186	0.797428059608984	1.73799997284228	> 1.5	Linnorm
RTN4	2.28369467870929	0.369846390621244	0.844501482745456	2.8785972404559	0.334760574459111	0.963625053957735	0.333996167283438	-0.14379656810512	0.190371947634245	1.14105785915853	> 1	Linnorm
RPS27A	21.7818605959376	0.0297979655907677	0.648806719225588	20.387834206445	0.0410565995918311	0.837000229654022	-0.0954186671974199	0.462400308541475	0.367439258028946	1.29006097633061	> 1.25	Linnorm
CCDC88A	2.63295993769585	0.342355244926596	0.901387975553459	2.95798116275683	0.337784180028834	0.998883725349424	0.167927295035303	-0.0193923531300331	0.148168546726072	1.10816180428422	> 1	Linnorm
XPO1	2.85348028835471	0.291468329810258	0.831690271780859	2.57040448764112	0.347712267677028	0.893847759265061	-0.15072719230114	0.254554835400004	0.103982774548173	1.07473634067056	> 1	Linnorm
CCT4	4.51112745455044	0.162421906473168	0.732438600468001	3.4617459314563	0.230629372292281	0.798186129348492	-0.381988203016512	0.505830034645952	0.124017383276885	1.0897652429002	> 1	Linnorm
ACTR2	2.53952071165605	0.316402110038771	0.803521314861841	2.71893893008331	0.316166683838113	0.859638438446657	0.0984875072037516	-0.00107386969181641	0.0973936993231262	1.06983899810357	> 1	Linnorm
PCBP1	2.15879119733106	0.370900790528706	0.800643745011727	2.60297803377501	0.303445689297256	0.789297580092341	0.269939427345952	-0.289595016709185	-0.0205911167666718	0.985828697232601	< 1	Linnorm
SNRPG	4.47915701450058	0.159181943800945	0.71270848703153	4.72739831905574	0.15951029096451	0.754071888469943	0.077819187786177	0.00297280536206259	0.0813899632375801	1.05803691437813	> 1	Linnorm
FAM136A	2.76679134728908	0.297370192742272	0.822597693838856	2.52221400234487	0.341058823159629	0.860110042242234	-0.133523160500861	0.197760541101481	0.0643342223964019	1.04560230193245	> 1	Linnorm
CCT7	4.12153997908191	0.161301281635711	0.664894904899478	3.14437154331587	0.245670619248398	0.772608734550374	-0.390411790602427	0.606967428611868	0.216611665394643	1.16200128600351	> 1	Linnorm
TPRKB	1.75427117532828	0.472338552510493	0.828683254853861	1.67787974335358	0.521875978375886	0.875448784286027	-0.0642324579490018	0.143885703348449	0.079202010208836	1.05643353978525	> 1	Linnorm
MOB1A	1.52592349327697	0.593288000316265	0.905292916424289	1.81079817529212	0.482823304494216	0.874336116218845	0.246943127752721	-0.29723729101095	-0.0501966722300548	0.965804658753195	< 1	Linnorm
TMSB10	6.76026679641504	0.18757644155684	1.26807405934066	11.0204609892998	0.318233139763875	3.50347287728058	0.705032484318188	0.762605435420924	1.46614672174126	2.76282986113779	> 1.5	Linnorm
MAT2A	2.37108952723383	0.423357362318408	1.00365865742432	1.87180278010404	0.533953945007419	0.998687739709771	-0.34112170153307	0.334839332669833	-0.00716312929525199	0.99504720287343	< 1	Linnorm
IMMT	1.69219896428884	0.496050222978588	0.839585023130703	1.53269648176175	0.594382726620209	0.910882651174281	-0.142827176775425	0.260905995514971	0.117588772430228	1.08492008084865	> 1	Linnorm
LINC00342	1.72543650923863	0.730112200885573	1.25921988682264	2.2133845896956	0.657074665218755	1.45422147904152	0.3592927623828	-0.152060871649014	0.207716778969119	1.15485904746225	> 1	Linnorm
SNRNP200	2.57732917016063	0.337995164636371	0.87103051746758	2.73080131661019	0.329595508352035	0.899726465138228	0.0834475461248808	-0.0363060254837324	0.0467631938770223	1.03294482465905	> 1	Linnorm
COX5B	3.54250285931727	0.197553379177649	0.699364028822689	4.00667205225699	0.176678384841253	0.707884095199974	0.177635411813697	-0.161116975304101	0.0174695670137638	1.0121825916492	> 1	Linnorm
EIF5B	3.46845215724614	0.225283079869133	0.781469819229601	2.93597481751898	0.289413140464234	0.849648175312894	-0.240452390699375	0.361391464771945	0.120675413044964	1.08724374813413	> 1	Linnorm
RPL31	7.79540298855525	0.0899464538140796	0.701059526453215	6.78066190652798	0.11746040782302	0.796165525073766	-0.201197494421595	0.38503624329469	0.183531454727927	1.13566037552005	> 1	Linnorm
MAP4K4	4.98022747250701	0.218665826099021	1.08914857039324	6.34589313099674	0.278711183029882	1.76878276295562	0.349611586456149	0.350043122108541	0.699556106035061	1.6240050357106	> 1.5	Linnorm
BUB1	1.48513204604649	0.816654686883765	1.21085725476421	1.69923744838765	0.701647713305461	1.19126061701964	0.194296256604875	-0.218979323195395	-0.0235397268835945	0.983815897648164	< 1	Linnorm
ACTR3	2.38373141452879	0.350002500627012	0.834442919645975	2.26115940567608	0.398307202244523	0.900576938323138	-0.0761589883735197	0.186516337374266	0.110036169180369	1.07925529370568	> 1	Linnorm
DDX18	2.42549475387482	0.330327641797978	0.800982779284587	1.91109929725359	0.461097428823098	0.880740357689275	-0.34387631903684	0.481173921686735	0.136945549467925	1.09957464812905	> 1	Linnorm
DBI	3.60973414845412	0.199181192801058	0.718830589443875	3.68677711030427	0.223681345718932	0.824248433641727	0.030467610070706	0.167363514568671	0.197427437021493	1.14665186171252	> 1	Linnorm
GYPC	3.66892856872234	0.30978358711563	1.13654202532486	2.2415402790339	0.820931360398106	1.8401369779646	-0.710868392751903	1.40600089101507	0.695162132133943	1.61906637586818	> 1.5	Linnorm
IWS1	1.62925617049086	0.557927524241479	0.90946800719992	1.76657478261416	0.511298217127975	0.903255013862829	0.116741363772075	-0.12591273019748	-0.00988953047041212	0.993168541072467	< 1	Linnorm
MYO7B	2.88805270537633	0.481629464173981	1.39066017163725	1.65430996726295	0.92602452730133	1.53128083785673	-0.803867493944875	0.943126753032868	0.138968979174487	1.10111792160835	> 1	Linnorm
MZT2B	6.27118853340694	0.102673962833633	0.643686303775716	5.62377944059473	0.121118634656789	0.681012618418184	-0.157198878228877	0.238350473418533	0.0813237582375473	1.05798836238012	> 1	Linnorm
MZT2A	3.66188757777087	0.192552586665207	0.704673980757885	3.53723513385614	0.215637208957849	0.762045590894094	-0.0499653763696277	0.16335363788361	0.112921367133126	1.08141582022726	> 1	Linnorm
UBXN4	2.54185695798787	0.326693519816704	0.830519081687419	3.26205329015696	0.267873919621425	0.873818601534564	0.359897505138671	-0.286383711951345	0.0733205023040572	1.05213549068514	> 1	Linnorm
MCM6	1.50290631876318	0.765487777047583	1.15090241249208	1.8268674602666	0.656851718850769	1.20010765777942	0.281616885849845	-0.220811615862618	0.0603983217292583	1.04275362077033	> 1	Linnorm
DARS	1.65910537283468	0.518524729731241	0.860374706002987	1.97239640348831	0.491774844874294	0.969828148008989	0.249544009891697	-0.0764148558875906	0.172764014842045	1.12721601558289	> 1	Linnorm
CXCR4	1.58749759844493	0.61200661537111	0.971807885368605	1.56397351740261	0.707523354605504	1.10655027401749	-0.0215383255374147	0.209230523039432	0.187325954926572	1.13865126088968	> 1	Linnorm
RIF1	2.47219296329622	0.391274731016813	0.967431959646298	1.98256178364814	0.549367929945038	1.08887303676899	-0.318425528906683	0.48959075140382	0.170603640871299	1.12552932111845	> 1	Linnorm
PRPF40A	3.89953737301343	0.196887444333057	0.767488130699302	3.1250283638999	0.255966455762675	0.799794604764369	-0.319433693751972	0.378583645989903	0.0594851098879449	1.04209377679317	> 1	Linnorm
PPIG	2.51712662416517	0.325558044614874	0.819473559692128	2.89687917059613	0.29315272694968	0.849179573145036	0.20272171760572	-0.151262311325353	0.0513722663710692	1.03625011826381	> 1	Linnorm
SSB	3.80379667989091	0.202322529419507	0.769413956160909	2.92434985347197	0.287557947164769	0.840774161964529	-0.379324215604787	0.507195730988225	0.12795833569941	1.09274618069015	> 1	Linnorm
CDCA7	1.82441966788899	0.511334928793079	0.932870971772156	1.54756587082062	0.660964438402169	1.02258194365287	-0.237436810325016	0.370304074603089	0.13246700038536	1.09616653813366	> 1	Linnorm
ATP5MC3	5.8969474481185	0.115502995907853	0.681092465472497	5.60000739771776	0.1240164886761	0.694445248005617	-0.0745396043388116	0.102601674986561	0.0280102800281137	1.01960494824129	> 1	Linnorm
HNRNPA3	8.63900243351822	0.103805111696702	0.896685411858845	8.19777321680787	0.113212868999866	0.92801964315591	-0.0756326507144211	0.125160471445127	0.0495534160584107	1.03494450883517	> 1	Linnorm
ITGA4	2.73682319480638	0.472639875740123	1.29399001750637	2.78280296645327	0.62811703006454	1.74792551335475	0.0240365274919535	0.410292033570307	0.433817218996184	1.35080293488133	> 1.25	Linnorm
ZC3H15	2.26673280119706	0.365844975683382	0.829270726368702	1.68904938344923	0.557559050072962	0.941800288354246	-0.424402829099738	0.607892160553684	0.183577998906015	1.13569701474728	> 1	Linnorm
SF3B1	3.33562463518841	0.225851477748497	0.75337445843636	3.52801737396284	0.218061384867891	0.769161077592864	0.0809007171348232	-0.0506400386547311	0.0299186361998121	1.02095454521948	> 1	Linnorm
HSPD1	16.0060771346589	0.0723564435786218	1.15813490158166	11.2196766718959	0.129845793358964	1.45645001647504	-0.51258866579748	0.843605871167753	0.330652880096051	1.2575823545996	> 1.25	Linnorm
HSPE1	10.0236815273998	0.0918107739431634	0.920279751839419	7.09968999595562	0.161844420789873	1.14918922337622	-0.497584546543592	0.817872264701698	0.320471977501231	1.24873900689357	> 1	Linnorm
BZW1	3.33897778394601	0.219553648549188	0.732605210297528	3.43851810727398	0.226147810078341	0.777416498628994	0.0423804484708234	0.0426925161625647	0.0856517638772252	1.0611670347161	> 1	Linnorm
NDUFB3	2.13648138962297	0.36931976950928	0.78860446359913	2.30157170763755	0.344519814624462	0.789193346710094	0.10738264168363	-0.100283531271656	0.00107691717880374	1.00074674077836	> 1	Linnorm
SUMO1	2.56549654193181	0.294582560896362	0.75521370731871	2.45585805697115	0.31794343925956	0.780119606102717	-0.0630109022874835	0.110098112972144	0.0468103813272552	1.03297861061398	> 1	Linnorm
NOP58	2.03049951141102	0.434064517447347	0.881352701002356	1.64732429037888	0.573183959742871	0.944177178177558	-0.301710089792674	0.401088742614018	0.0993381373134047	1.07128187966492	> 1	Linnorm
EEF1B2	12.3421483087119	0.0616690022989916	0.761064978707022	10.7480368946958	0.0776943181576927	0.834970101322599	-0.199520357063037	0.333263591028139	0.133704904015237	1.09710750682699	> 1	Linnorm
XRCC5	8.00793486810281	0.085914062988373	0.688019802625442	7.24172942406711	0.113360460373412	0.820829811359123	-0.145095966407518	0.399951316598087	0.254633039250633	1.19303224736684	> 1	Linnorm
RPL37A	17.1333047455625	0.0431361561858099	0.738998884347314	17.145810824283	0.0408467450042435	0.700396385912293	0.00105267935018483	-0.0786765078421256	-0.0774005469665389	0.947763793352524	< 1	Linnorm
IGFBP2	2.15171692045376	0.391342366794836	0.842091064795107	1.89118491145875	0.51864976832129	0.9809277226996	-0.18619785929806	0.406329345086884	0.220170582247327	1.16487131108353	> 1	Linnorm
ARPC2	3.97812661330472	0.184558448814661	0.734216849434511	5.46865263351294	0.167368720898415	0.915265277778578	0.459096231543551	-0.141047851970286	0.317983727451575	1.24658713360162	> 1	Linnorm
TRIP12	1.86694286338329	0.465595590957101	0.869261245644321	2.09315068867645	0.425261202905368	0.890129903999158	0.164998401387711	-0.130728154294253	0.0342260695926005	1.02400734929736	> 1	Linnorm
PSMD1	2.90330097783982	0.290427265696819	0.843265426010482	2.63082947571527	0.336605732033328	0.885583884846243	-0.142176400871816	0.212882842605516	0.070642164365088	1.05018403165889	> 1	Linnorm
NCL	18.6249815325515	0.0729615967631271	1.35892327151375	13.8811979425859	0.110612671238984	1.53494089622195	-0.424106917710686	0.60030745471395	0.175719104928576	1.12952727236183	> 1	Linnorm
PTMA	34.8577760760006	0.0356258227841734	1.24182200174297	35.524627744233	0.0596382013548911	2.11868770171303	0.0273390032788113	0.743313413810107	0.770712549891386	1.70611222762951	> 1.5	Linnorm
LRRFIP1	2.27868500777253	0.411259896353528	0.937139699424969	2.4944559083984	0.402888465960087	1.00501284915557	0.130523660152938	-0.0296698914904043	0.100877914879896	1.07242586113068	> 1	Linnorm
COPS9	2.61433504979578	0.286712806743453	0.749101670058812	2.56468447083807	0.283524844065299	0.726680880339788	-0.0276627026998919	-0.0161311897127686	-0.0438395902048369	0.970069764071859	< 1	Linnorm
HDLBP	1.93201324532237	0.459522525774011	0.887605506070362	1.75318761948309	0.53193735948015	0.932437119070179	-0.140124588800935	0.21112078101442	0.0710878203512158	1.05050848906774	> 1	Linnorm
SEPTIN2	1.96545026333369	0.433267414669646	0.851589326890502	2.03232999520265	0.426178273262403	0.86613740586624	0.0482748194977178	-0.0238006921369199	0.0244380469261103	1.01708344446831	> 1	Linnorm
DTYMK	1.56454117808584	0.570017047680051	0.891513809213286	1.62868483627774	0.567863673079919	0.924868967431737	0.057967827458627	-0.00546044327632564	0.0529918387191882	1.03741406793001	> 1	Linnorm
BRK1	2.05920323598734	0.382422355308662	0.787339494683053	2.72925781371714	0.288085296108436	0.786091242295605	0.406422456431448	-0.408670834446069	-0.00228907172667795	0.998414594471791	< 1	Linnorm
RPL32	21.5621965462601	0.0315221270932424	0.679746338081706	19.5620067020535	0.0449858806155254	0.880015228962596	-0.140449781420159	0.5131073742721	0.37253201608595	1.29462297869241	> 1.25	Linnorm
LSM3	3.20142798474481	0.221309629988505	0.708606862424499	3.5870832047888	0.210090001529974	0.753634882781484	0.164095652663555	-0.0750587256056519	0.0888803060063695	1.06354443167954	> 1	Linnorm
SATB1	1.89252064792163	0.596221821094415	1.12811657786863	1.62709710273924	0.741920276035067	1.2068400283574	-0.218008689019586	0.315414991163571	0.0973182921915146	1.0697830809627	> 1	Linnorm
RPL15	21.9597573707588	0.0316575111765516	0.695169939195786	19.552851431052	0.0428334546336829	0.837458614710103	-0.167483100413891	0.436190199814696	0.268652199598364	1.20468185905582	> 1	Linnorm
TOP2B	2.52764533546661	0.35595013231716	0.899636208274551	2.18526613710366	0.444406708042552	0.971092873434201	-0.209985055124417	0.320205455929314	0.110267551371763	1.07942840061618	> 1	Linnorm
STT3B	1.53728113297859	0.719546014039454	1.10594018180159	2.20785319733753	0.744284573268802	1.64322744878896	0.522263224338291	0.0487673852256495	0.57125883097148	1.48581946458634	> 1.25	Linnorm
GOLGA4	3.24268881924799	0.354266900479282	1.14875532925813	4.28764091451033	0.299091129459231	1.28210658979332	0.402993502705007	-0.244251556092965	0.158444653069176	1.11608325736457	> 1	Linnorm
RPSA	16.6421670725925	0.0384769506034458	0.640396329308411	15.6356509254296	0.0546935590879022	0.85490911977956	-0.0900040262231136	0.507376479641022	0.416806025475682	1.33496880080935	> 1.25	Linnorm
RPL14	16.2056988101192	0.0398118582247366	0.644547450078476	12.4204669102127	0.0646401468766388	0.802924657865408	-0.383781824449986	0.699232265195571	0.316978049007498	1.24571846148433	> 1	Linnorm
NKTR	2.59824745910045	0.339064805968383	0.880861125502427	2.55318413166017	0.362557107338545	0.925626867169928	-0.0252412543077837	0.0966472115778227	0.0715161554421218	1.0508204305667	> 1	Linnorm
KIF15	1.38065436939595	0.887643947857154	1.2242545261415	1.66323968528413	0.66718023722248	1.10965583416265	0.268643883720124	-0.41190454327386	-0.141791243605685	0.906393082866492	< 1	Linnorm
SMARCC1	3.15693319445877	0.241400380833847	0.762129087339901	3.24767513130705	0.253586904835252	0.823509222279251	0.0408835939526172	0.0710522948934031	0.111749428277799	1.08053771461943	> 1	Linnorm
TMA7	4.90932056472555	0.1411692662355	0.692915912429132	5.9608884520575	0.119923298989922	0.713029364768141	0.280004002285501	-0.23531405938272	0.0412812052549485	1.02902726287306	> 1	Linnorm
NDUFAF3	2.03412527604997	0.418792512588502	0.851839617185669	1.67782950648887	0.546365801007858	0.916407806084554	-0.27781241043357	0.383631533830704	0.105407919745217	1.07579852779354	> 1	Linnorm
IMPDH2	1.76806449743993	0.504070222817053	0.891254885370731	1.5063580687835	0.647426346263316	0.975155273196171	-0.23110615739611	0.361091343695234	0.129793876691983	1.09413736654082	> 1	Linnorm
RHOA	2.58870677483062	0.290983584387579	0.753284225031544	3.00844708350611	0.248743601457534	0.74834420930514	0.216787421873759	-0.22627835186503	-0.00949231079841228	0.993442029499294	< 1	Linnorm
GNAI2	2.42757853646535	0.340231076495278	0.825974218565146	3.11702438486084	0.258264634271496	0.804997005518822	0.360651471246858	-0.39766482181038	-0.0371133343757745	0.974603065598386	< 1	Linnorm
MANF	1.83293647569933	0.671731161105464	1.23106775468637	1.90827146466562	0.636696593813821	1.21467247640392	0.0581096320901709	-0.0772779098639469	-0.0193428072985983	0.986682066669331	< 1	Linnorm
RPL29	17.8589755694017	0.0448990084478354	0.800798500602554	16.5416393329311	0.0581783044785027	0.961949926694569	-0.110547109034874	0.37379766705453	0.264522525050166	1.20123842136412	> 1	Linnorm
PBRM1	1.81122004931813	0.501967211601073	0.909341011990472	2.38828424579676	0.400467597135977	0.956445855375251	0.399012718379179	-0.325907615511836	0.0728618785927317	1.05180107656386	> 1	Linnorm
GNL3	2.06099371122174	0.440291513530914	0.907463743842254	1.9293398137088	0.515753772232113	0.994925109415623	-0.0952328357786477	0.228223430960268	0.132747930505398	1.09638001095565	> 1	Linnorm
SPCS1	2.92619089058283	0.250211211652694	0.731907336916142	3.17904488794965	0.28081629993352	0.892736530538581	0.119569500385453	0.166480242737186	0.286573454078088	1.21973982977146	> 1	Linnorm
TKT	5.07216677968526	0.144890904868453	0.734938101532551	5.07287134482484	0.173542968499738	0.879902269661562	0.000200388134972813	0.260325875689551	0.259720545775304	1.19724677197538	> 1	Linnorm
PPP4R2	1.59779822651383	0.566631170795124	0.905224546253613	1.67435075765137	0.562028501789848	0.940702358474945	0.0675165548788814	-0.0117666728414868	0.0554626158348947	1.03919227816807	> 1	Linnorm
RPL24	15.5821381852714	0.0389913893406487	0.607539720440057	14.3371876510596	0.0518650503677899	0.743572918793094	-0.120131157859261	0.411607133956472	0.291495493715162	1.22390832035559	> 1	Linnorm
CD47	3.26038745381305	0.292803879916405	0.954571093525276	3.27717946489415	0.37164213525043	1.21802497990615	0.00741126008816487	0.343979407035416	0.35161916686532	1.27599189643165	> 1.25	Linnorm
NDUFB4	3.40120172341688	0.215874405738898	0.733625009096752	2.74250050439964	0.305804171477521	0.838265794230225	-0.31055268806991	0.502415880354156	0.192364940000038	1.14263524802993	> 1	Linnorm
GOLGB1	1.91834948400041	0.543990830089855	1.04360697256392	2.87639255188808	0.391305845894399	1.12548512964785	0.584395005321363	-0.475285669079097	0.108968507205918	1.07845688964954	> 1	Linnorm
FAM162A	2.02940982534351	0.404981649092003	0.821874898031633	1.62562404240591	0.563295429433944	0.915027943285141	-0.320066592516591	0.47603522890216	0.154896991045648	1.11334212235537	> 1	Linnorm
CNBP	2.57145741017644	0.318234778311935	0.818484544111802	2.17323691624478	0.402453798931308	0.874626531596998	-0.242740800179482	0.338731664269404	0.0957119391463919	1.06859260555264	> 1	Linnorm
H1FX	2.09013977246628	0.518285453715528	1.08306619230668	3.04145033862483	0.461369228621617	1.40321479560608	0.541160025929089	-0.167825117810061	0.37361444796205	1.29559467886035	> 1.25	Linnorm
CDV3	3.03291701420483	0.26436532711049	0.801692453309798	2.8942932030031	0.309005774254302	0.894298661975883	-0.067494944084762	0.225100825101498	0.157707823969319	1.11551338457005	> 1	Linnorm
CEP70	2.48922030294103	0.383972980676591	0.955728542438286	1.38004356076953	0.939833927597256	1.29689105631111	-0.850980112433442	1.29140105406303	0.440384483077129	1.35696591524037	> 1.25	Linnorm
RNF7	1.83491775458759	0.463631581505761	0.850370733374497	1.64359143468341	0.551126755444814	0.905880168592942	-0.158863682206554	0.249405324385101	0.0912282752001552	1.06527674699971	> 1	Linnorm
ATP1B3	1.80486505798027	0.479497328792942	0.865612555243081	1.69173585712555	0.555000476668339	0.938871913690283	-0.093386649324523	0.210966232307938	0.117206925713621	1.08463296656624	> 1	Linnorm
TFDP2	4.1494963743536	0.35912285446659	1.49078234253284	3.12700050318218	0.559841047646015	1.75045724811882	-0.408156795330867	0.640539800860846	0.231662190493322	1.17418700113176	> 1	Linnorm
U2SURP	3.41482818426209	0.224982787528496	0.768101093596057	3.07024478133272	0.263349096712776	0.80819890952763	-0.153459309813391	0.227161879824643	0.0734142012528686	1.05220382611857	> 1	Linnorm
HLTF	1.87131765315433	0.473834498293268	0.886623205321219	1.64876843109397	0.581264641211329	0.95815265142866	-0.182665687495793	0.294811910789625	0.111934400042256	1.08067626211241	> 1	Linnorm
SERP1	2.35753552861918	0.330746754439768	0.779546641387468	2.5917210296912	0.326183153713399	0.845366664603532	0.136630923480462	-0.0200447261364344	0.116941879599181	1.08443372047491	> 1	Linnorm
MBNL1	2.03246573104638	0.439946251213582	0.894131336977225	2.0252927322054	0.494157286700825	1.00035300631574	-0.00510057990343088	0.167643035683668	0.161950524218011	1.11879873229543	> 1	Linnorm
GMPS	2.09236089618855	0.443560025602391	0.928022080562582	1.80085002682582	0.543823497844641	0.97932867090716	-0.216453673176036	0.294009136340267	0.0776339896264411	1.05528595862016	> 1	Linnorm
SSR3	1.60353270358106	0.526921091838147	0.844929381786064	1.6338422352627	0.581526905684271	0.950054113846191	0.0270149053301631	0.142259013134753	0.169178922154605	1.12441836480808	> 1	Linnorm
SMC4	3.5280214284935	0.29983584195599	1.05716821434461	4.00762242420413	0.243698993541662	0.976468406708695	0.183887268706714	-0.299072558483305	-0.114559681444435	0.923664175160673	< 1	Linnorm
FXR1	1.97528294973678	0.444942384516711	0.8787873326803	1.69347604128504	0.551908738355243	0.934517758777026	-0.222071750960653	0.310811193923313	0.0887080058565953	1.06341742083008	> 1	Linnorm
AP2M1	2.15781285746891	0.364328871222815	0.786135878887565	2.30602695722313	0.340695498583587	0.785681480666926	0.0958396296768089	-0.0967584398569813	-0.000834140269265238	0.999421985139157	< 1	Linnorm
PSMD2	2.9801036216794	0.259617838174301	0.773723309035666	3.08528344095442	0.259059108856928	0.799260865118348	0.0500405382204577	-0.00310820186545182	0.0468487142254165	1.03300605757181	> 1	Linnorm
EIF4G1	2.41366072745966	0.346088829288247	0.835395315748857	2.22150183962406	0.403084516964558	0.895438311010944	-0.119687564072004	0.219939991959355	0.100134990753369	1.07187375142062	> 1	Linnorm
POLR2H	2.13276288573083	0.37661189395553	0.803262074233988	1.77436797537754	0.479715548845024	0.851159357723459	-0.265418347613699	0.349100638749872	0.0835585030529382	1.05962846376775	> 1	Linnorm
TRA2B	1.90002465548323	0.44634923219592	0.848274967638991	1.7745335244222	0.488616778767322	0.865590613586515	-0.098578309670049	0.130530461393389	0.0291528657299756	1.02041277487619	> 1	Linnorm
RPL39L	1.83922058951314	0.503889946481529	0.926971834183471	1.90949286135024	0.501995390453429	0.958532346963826	0.0540950046572341	-0.00543455544707833	0.0483016148258634	1.03404689507978	> 1	Linnorm
TFRC	2.18618172226844	0.45771118616069	1.00081101348957	3.06744708054733	0.503411303500885	1.54350997469249	0.488625127473661	0.137300059971978	0.625045235240186	1.54225918169172	> 1.5	Linnorm
PAK2	3.74342869295615	0.203556933580735	0.76196551538804	3.69191737758925	0.237328492304696	0.876197422232454	-0.0199900065163356	0.221452949098004	0.201530263761553	1.14991742347584	> 1	Linnorm
RPL35A	12.4529034526705	0.0625511982453854	0.778496342269691	11.9700095909012	0.0703100026399238	0.841611978397586	-0.0570578443746414	0.168692427390684	0.112464977317394	1.08107377350532	> 1	Linnorm
ATP5ME	1.80266922693675	0.472315402451515	0.847454651149234	1.88898689184737	0.43972357605138	0.827273565165141	0.067477990627868	-0.103153697682263	-0.0347716862845519	0.976186234913308	< 1	Linnorm
SLBP	1.84331456408691	0.590879472502055	1.08757048153983	2.49365864134587	0.463901410372724	1.1567958077404	0.435961697353523	-0.349045647377425	0.0890253291657979	1.06365134708562	> 1	Linnorm
NSD2	1.57253495617055	0.588592910836639	0.925509227392774	1.86480046906758	0.501892550464412	0.93563216196177	0.245929185075565	-0.229891633701876	0.0156940806378841	1.0109376916722	> 1	Linnorm
C4orf48	2.10278551002773	0.388880559437644	0.817886703030425	2.2827811149406	0.371978042380051	0.848506600729988	0.118490834339452	-0.0641096521753354	0.0530248738080478	1.0374378230947	> 1	Linnorm
WDR1	1.64847119057941	0.564850630835505	0.931381492526198	1.82097290356465	0.498361743951289	0.907505562289394	0.143580780844051	-0.180676085395857	-0.0374657289500959	0.974365036852896	< 1	Linnorm
BOD1L1	1.9440392105818	0.472777000155485	0.91903438904953	1.99677927861717	0.460490522326786	0.9195989922435	0.0386175500782059	-0.0379883888974868	0.000886038795880349	1.00061434392521	> 1	Linnorm
NCAPG	1.58926708711885	0.856130320878561	1.35875516524045	1.9653746828391	0.588408947165788	1.15575196431371	0.306442777129523	-0.541011237659536	-0.233453705019213	0.850596188246457	< 1	Linnorm
RFC1	2.19141584488007	0.395264650510039	0.866293734015743	2.49457849079892	0.353278951673581	0.88126177317516	0.186932786507439	-0.162011141004977	0.0247143439677834	1.01727824936472	> 1	Linnorm
RPL9	17.1502563450622	0.0394117165178518	0.675087677643993	15.0181304166215	0.0531338166686965	0.797968107858178	-0.191524915338111	0.431005761877461	0.241256202157507	1.18202143852341	> 1	Linnorm
OCIAD1	1.79877360914775	0.46139043106816	0.829956729901133	1.96586514002435	0.430560786276908	0.84634550974972	0.128150732341145	-0.0997711530930596	0.0282106224442206	1.01974654732969	> 1	Linnorm
OCIAD2	2.20262865664876	0.359384575454029	0.791795763563385	2.40495822287357	0.354558619589913	0.852725345596627	0.126785542648678	-0.0195043210313751	0.106952790181832	1.076951134165	> 1	Linnorm
DANCR	3.17678528113669	0.319188981719148	1.01271219162654	1.57232421061172	0.761864219111376	1.19711430682393	-1.01466885204788	1.25512304963484	0.24133669026226	1.18208738546064	> 1	Linnorm
PAICS	3.37242496673444	0.226670867915529	0.763796155459315	2.31572394888954	0.415866331189125	0.962749786997153	-0.542323061078724	0.875520902542358	0.333973240609614	1.26048001173585	> 1.25	Linnorm
SRP72	2.91658140221993	0.254209079065309	0.74131459753627	2.21170750402617	0.391830449125575	0.866599791676665	-0.399117737249099	0.624213956676288	0.22527996941807	1.16900408349812	> 1	Linnorm
G3BP2	2.45052513614502	0.321386008927767	0.787515612795848	2.187749092352	0.389750222147694	0.852382723395271	-0.163643656783746	0.278242720471924	0.114192826247743	1.08236930105948	> 1	Linnorm
CCNI	3.2876263941673	0.218205376310792	0.716871597719172	3.54468518841443	0.209698460153575	0.743284942650809	0.108611143629874	-0.0573703807692374	0.0522006483261319	1.03684529421402	> 1	Linnorm
HNRNPD	7.92564937812911	0.0908865012542713	0.720299274282551	7.28996059647114	0.112992989483965	0.823704639890297	-0.120618128950381	0.314095323224225	0.193530664634506	1.14355889183804	> 1	Linnorm
HNRNPDL	3.74347876940767	0.230098874729093	0.861463259386073	2.78385160718532	0.341133286841382	0.949639602482269	-0.427297261855522	0.568081607754119	0.140590832283405	1.1023564756076	> 1	Linnorm
MRPS18C	1.92336419391874	0.42976409035391	0.82648786374638	1.69753170139101	0.495962044038037	0.841848133314113	-0.180193449492461	0.206684774381456	0.0265663642806757	1.01858499107066	> 1	Linnorm
ADH5	1.90487511291632	0.42975493333806	0.818654050927594	1.74528721194847	0.496834099931115	0.867019286214546	-0.126231943047869	0.209249994422417	0.082810162886476	1.05907896654533	> 1	Linnorm
H2AFZ	12.196791810759	0.0762165549705192	0.929559280537296	8.8139037151781	0.178823768707939	1.57551012516424	-0.468648676146304	1.23036220373413	0.761200248201665	1.69490010820351	> 1.5	Linnorm
UBE2D3	2.32050288095484	0.353202339851535	0.819534844051227	1.95403329829939	0.442525152712615	0.864417029893076	-0.24798243644662	0.325264558545423	0.0769222055372899	1.0547654394046	> 1	Linnorm
CENPE	1.79098867187216	1.30413325540064	2.3278008611852	1.73029755633393	1.34810016822192	2.33285622467521	-0.0497360551918898	0.0478364067854669	0.00312975211988385	1.00217173366258	> 1	Linnorm
LEF1	2.73075444360568	0.411877459100054	1.12508906736645	3.7269762427571	0.4699088694671	1.74994848475977	0.448706033655313	0.190165824965075	0.637273235895212	1.55538662272842	> 1.5	Linnorm
RPL34	17.4559896487663	0.0417077200085689	0.726778424515804	16.9138541423097	0.0492895723166106	0.833753935229182	-0.0455167086462501	0.240968014751703	0.198106073991149	1.14719136824218	> 1	Linnorm
OSTC	2.1802341656655	0.365672716981059	0.79698718081588	2.58447705343885	0.353636372376537	0.913985344645985	0.245389298809145	-0.0482863233992757	0.197614513192092	1.14680055921393	> 1	Linnorm
NDUFC1	2.59627918987579	0.302290270985969	0.784108772487691	2.31871107688206	0.357008225194621	0.825794248175819	-0.163122467240726	0.240022765700677	0.0747285693163459	1.05316287376288	> 1	Linnorm
SMARCA5	3.56436438898816	0.215711889241552	0.768945806708106	3.09960704956675	0.257971748740808	0.799616732853106	-0.201559502263617	0.258107385737471	0.0564267379753057	1.03988698017134	> 1	Linnorm
ABCE1	2.91769520624307	0.271528888119812	0.792177685341945	1.60442437327602	0.630787441819964	1.01189982301609	-0.862773393777581	1.21604824280294	0.35317050385239	1.27736471468431	> 1.25	Linnorm
RPS3A	23.8734739950757	0.0313510245930557	0.747850136761041	21.4796520981621	0.0404289655710708	0.868283299536738	-0.152437891819693	0.366876697823014	0.21541664104568	1.16103916661338	> 1	Linnorm
MND1	1.53763805423965	0.631495907718533	0.971040282960458	1.72845730219542	0.565282167943699	0.976899800150719	0.168769019167054	-0.159802197641517	0.00867944754845103	1.00603426788062	> 1	Linnorm
HMGB2	5.75703335206422	0.304841475378943	1.75231329876481	7.57136795496299	0.220525843209626	1.66878254450175	0.395228412113002	-0.467111469150975	-0.0704647672146972	0.952331153155123	< 1	Linnorm
SPCS3	1.69399506536931	0.52424355059952	0.887958949616888	1.5915187360589	0.592750066038622	0.943319037240795	-0.0900255309712588	0.177186710472306	0.0872528009453168	1.06234532311183	> 1	Linnorm
CENPU	1.51666934022456	0.658935176765436	0.999404854249743	2.0604945991557	0.49712765554275	1.02425806013301	0.442084094368325	-0.406520182424494	0.0354381152012382	1.02486800597134	> 1	Linnorm
CLPTM1L	1.87255143070575	0.466271517718821	0.872673437060086	1.70817077212724	0.552910799052898	0.944450543176878	-0.132553129971516	0.245876444560469	0.114033366601906	1.08224967446998	> 1	Linnorm
NDUFS6	5.17616763019102	0.123284454615602	0.638148316998962	4.51580131668632	0.151527666092182	0.684288493374767	-0.196902327025173	0.297590330081339	0.100712917091621	1.07230321720943	> 1	Linnorm
CCT5	5.86394383028929	0.120576938576542	0.707044753245488	4.52274082668603	0.176577402470317	0.798318765250874	-0.374673958761912	0.550346720376939	0.175163388377853	1.12909226974165	> 1	Linnorm
SUB1	5.36393466289737	0.119962870213815	0.643487134766521	5.28577208353935	0.141787099110689	0.749247355297678	-0.0211774451894884	0.24113832553186	0.219530781362406	1.16435483293622	> 1	Linnorm
TARS	2.19060831635905	0.380429242008532	0.833554467251329	1.58530198041333	0.578784120168325	0.917579564155742	-0.466573869522514	0.60539719544842	0.13855678793837	1.1008033670331	> 1	Linnorm
DNAJC21	1.81281727768993	0.478379583761206	0.867218839488742	1.94073485485838	0.454615936465206	0.882268887184598	0.0983695126246883	-0.0735075612360554	0.0248223116679184	1.01735438278155	> 1	Linnorm
NIPBL	1.69806386444426	0.553448748602513	0.939780702353766	1.8400770368509	0.522938069695228	0.962145716668902	0.115875447668144	-0.0818096226395191	0.0339312628041918	1.02379812041162	> 1	Linnorm
FYB1	3.86619431701842	0.371615056831878	1.43672291553018	3.32589217637568	0.614041769679647	2.04177341531322	-0.217172752013929	0.724527840075388	0.507040920430511	1.42113235143866	> 1.25	Linnorm
RPL37	16.1558221930234	0.0437796047967362	0.706406137523367	15.1398778960095	0.0527338545404738	0.797652290819613	-0.0937006033451502	0.268470522042274	0.175262112298292	1.12916953640317	> 1	Linnorm
HMGCS1	1.12507728181399	1.93673374749763	2.17964389543872	1.3409340727605	1.88626803488716	2.53482400693845	0.253214204756079	-0.038090938411341	0.217793133773822	1.16295327518546	> 1	Linnorm
KIF2A	1.81557051291929	0.455419587116552	0.826529582083717	1.82852937393318	0.482275710429385	0.881871214803412	0.0102608402129059	0.0826618097258943	0.0935015298132165	1.06695662674308	> 1	Linnorm
PIK3R1	1.71676180306088	0.572484338767034	0.982760180981052	2.05294340147472	0.562403993945406	1.15416645110615	0.258003971233496	-0.0256293866668938	0.231939991440811	1.17441312076156	> 1	Linnorm
CCNB1	1.91603538479862	1.27762750699877	2.44237366255509	1.99527143949058	1.22489865123737	2.44389514520136	0.0584608214274775	-0.0608048942426452	0.000898450587095917	1.00062295244565	> 1	Linnorm
BDP1	2.24866433611811	0.407730302044677	0.916849675967362	1.88480111219994	0.539477714569295	1.01681471800417	-0.254656026806073	0.403948184026441	0.149299699867954	1.10903100547136	> 1	Linnorm
BTF3	7.81729737234053	0.0793122367195465	0.6197960545617	5.79837107508336	0.126654160070802	0.734234934157326	-0.431022255673756	0.675279089471473	0.244448186861252	1.1846395741847	> 1	Linnorm
NSA2	2.39323311380384	0.337872022892554	0.808400282381512	1.97053497120693	0.433964403913503	0.854858179713482	-0.280373576691648	0.36109981521244	0.0806152722351183	1.05746892763954	> 1	Linnorm
TBCA	4.32980117654514	0.15883060991746	0.687656004351547	3.20862019841837	0.241306325053498	0.774231608815665	-0.432347749086032	0.603376755353765	0.171078162227988	1.12589958339091	> 1	Linnorm
DHFR	1.90062999749916	0.492319864434018	0.935859757530026	2.5096967593521	0.396544482317613	0.994883803912007	0.401035352650076	-0.31211324241551	0.0882356857441545	1.06306932839784	> 1	Linnorm
RPS23	29.1410547165816	0.0282280075626732	0.822537393839743	23.7939739761923	0.050245037870876	1.19551906572445	-0.292456849368314	0.831853823176029	0.539483965204133	1.45345254170581	> 1.25	Linnorm
COX7C	8.02402774725562	0.0808063356512566	0.64780357238202	6.55490129712531	0.120997146638547	0.792923850144428	-0.291752538137189	0.582432708612441	0.29162589674058	1.2240189525797	> 1	Linnorm
GLRX	1.94148221360092	0.456987503774684	0.887275759710463	2.00479034225248	0.54255772746274	1.0858668185325	0.046292879422648	0.247621931033346	0.291392707725172	1.22382112511091	> 1	Linnorm
CHD1	2.90573247253731	0.298548249849155	0.86751633000408	1.99703256951251	0.500877337552654	1.00032291778047	-0.541044019983025	0.746493226243441	0.205502976532021	1.15308828569921	> 1	Linnorm
SRP19	1.74737798924153	0.483639785529075	0.844584893808805	1.66678962090354	0.558603981226661	0.93105840816465	-0.0681197013404399	0.207892926385573	0.140629231912058	1.10238581697321	> 1	Linnorm
LMNB1	2.05626398852755	0.445037912631121	0.915115416939919	2.69613738272319	0.366348782695649	0.98768437707467	0.390868518106826	-0.280710422127174	0.110096378368222	1.07930033610123	> 1	Linnorm
HINT1	11.0544679444995	0.0608053426366412	0.672125151804486	12.5682874554089	0.0712468037790122	0.895217039051922	0.18515849330513	0.228627203457494	0.413507603668207	1.33192015898898	> 1.25	Linnorm
UQCRQ	3.71265907049454	0.186168426989193	0.69110508533022	4.23408980257072	0.160535926584037	0.679346857096286	0.18959902825396	-0.213712225067755	-0.0247567292265372	0.982986338136529	< 1	Linnorm
HSPA4	3.48002005839712	0.241378675569674	0.839974460504803	2.66355820953044	0.333254657161921	0.887695132219103	-0.385740811639341	0.46532680896917	0.0797188227940255	1.05681205079214	> 1	Linnorm
VDAC1	4.20526460262121	0.181098973978061	0.76109833003361	3.3463381420276	0.265758029476465	0.889318050480932	-0.329613345507555	0.553334908584035	0.224616613682029	1.16846669528451	> 1	Linnorm
TCF7	3.47041339722688	0.321468961420666	1.11548972751288	3.68318949548561	0.330427724168563	1.21605013056414	0.0858480964683045	0.039655290848958	0.124525475863164	1.09014910722259	> 1	Linnorm
SKP1	4.80571186669227	0.145768553448451	0.700477806367537	5.09221295641705	0.144251287247579	0.734483593850224	0.0835426018053128	-0.0150953285748764	0.0683909240209946	1.04854655946779	> 1	Linnorm
DDX46	4.16600426763829	0.184770882261563	0.769782760586237	4.88620261286113	0.174563381708651	0.852945945654247	0.230049370835255	-0.0819864672498084	0.148002953395273	1.10803461616194	> 1	Linnorm
H2AFY	3.26974561046258	0.237174433849729	0.775724563838479	3.78270568740971	0.256584705588961	0.970617335774464	0.210240135234609	0.113486673965257	0.32335814140695	1.25123965518329	> 1.25	Linnorm
HNRNPA0	2.2081090605173	0.370918748840136	0.817445728282562	2.01913377312497	0.426446255974053	0.861027622312491	-0.129074933576657	0.201260739882541	0.0749365703099217	1.05331472478484	> 1	Linnorm
HSPA9	3.58662345133288	0.215915791666902	0.774346307870383	3.05785368009049	0.280369812963978	0.857422041432607	-0.23010691445697	0.376862261531846	0.147026582911354	1.1072849869856	> 1	Linnorm
PAIP2	1.59706142947338	0.551044509193808	0.878444110084678	1.87126969258428	0.47414545386407	0.886163400754884	0.228597693047825	-0.216839150079668	0.0126222441412575	1.00878745794022	> 1	Linnorm
MZB1	4.17353443014132	0.233635225537693	0.975284772297156	3.42249154659129	0.442422159421407	1.51427472650422	-0.286222694569364	0.921165839131574	0.634731532886794	1.55264879501557	> 1.5	Linnorm
UBE2D2	1.82352854170272	0.454233683636245	0.828402207635495	2.06484881545099	0.408606012558979	0.843606930651324	0.179303373170603	-0.152724259655984	0.0262395493913513	1.0183542763113	> 1	Linnorm
NDUFA2	2.21488866901808	0.358383979158686	0.793564881088497	2.37214629977807	0.329184955242649	0.780866100199802	0.0989588056231539	-0.122607744332573	-0.0232729992263977	0.983997803845256	< 1	Linnorm
IK	1.89579720948874	0.433883866596943	0.822629936295107	2.20765490589554	0.381468175705354	0.841843615262882	0.219710022285986	-0.185746238361345	0.0333086826685136	1.02335640622843	> 1	Linnorm
DIAPH1	2.94445094049239	0.297799299124839	0.876648754815836	2.47742155924633	0.40253630834607	0.997300593445104	-0.249159256842009	0.434778560132357	0.186029492075928	1.13762848343361	> 1	Linnorm
LARS	2.4793009034013	0.318161149886347	0.788858020640529	1.62052252180432	0.576269621255014	0.933875166424353	-0.613474305330578	0.856986286927257	0.243464047860506	1.18383174410279	> 1	Linnorm
CSNK1A1	2.74788951062728	0.278384205221644	0.764970739554653	2.36941298043403	0.358115897665338	0.848589595708996	-0.213794319050559	0.363349206106677	0.149662425123361	1.10930987530716	> 1	Linnorm
RPS14	27.0083568877162	0.0279450246249938	0.754689315983701	24.8800655745239	0.0361962674034495	0.900353986702332	-0.118415585141242	0.373249486477429	0.254609478263947	1.19301276384013	> 1	Linnorm
ATOX1	1.60937252461911	0.528068703575979	0.849612807960168	1.64182730209238	0.539404587502422	0.885530092215266	0.0288040750236596	0.0306421499494247	0.0597358186739093	1.04227488559328	> 1	Linnorm
G3BP1	2.75633322608536	0.30627165983016	0.84413990047626	1.98073213562838	0.467507242967079	0.92602584479223	-0.476716522263585	0.610176839947273	0.133570340150701	1.09700518156975	> 1	Linnorm
LARP1	2.16454299002556	0.404124932428445	0.874725175695678	1.51140811064833	0.641841517826743	0.97013231639834	-0.518169184384778	0.667415752933404	0.149351712958966	1.10907098978463	> 1	Linnorm
MRPL22	1.81442057974391	0.460508014462931	0.835339212364614	1.57133174859449	0.559809072636028	0.879685725978169	-0.207521106135339	0.281708603855269	0.0746260402655727	1.05308803053555	> 1	Linnorm
CLINT1	2.13866638093529	0.394168566342854	0.842973701960432	2.40013237461106	0.40997166996948	0.983929283531265	0.166402528730055	0.0567114887245109	0.223067006167496	1.16721231189422	> 1	Linnorm
PTTG1	2.10825171114738	0.58510332384068	1.23354816607543	2.14363198446982	0.688628202899745	1.47616981739012	0.0240101219359522	0.235033854161869	0.259044648100208	1.19668599734261	> 1	Linnorm
HMMR	1.34636411055366	1.74967742092744	2.35167557036034	1.31919223406743	1.5505930759606	2.04446975880878	-0.0294138140610648	-0.174268836452761	-0.201962321204196	0.869367265015858	< 1	Linnorm
NPM1	19.6997311081274	0.0631711843306551	1.24389860523476	10.47531883459	0.150914923327892	1.58046919359136	-0.911181782189851	1.25639694965896	0.345484023728197	1.2705771892823	> 1.25	Linnorm
PRELID1	4.07598846444119	0.166629457427505	0.679281645513246	3.97810494251484	0.183189386598045	0.728735858323106	-0.035068633494068	0.136692452062767	0.1013861095209	1.07280369363211	> 1	Linnorm
NHP2	3.00421448088252	0.243957689299197	0.732569096979202	2.31924296803322	0.371085456776384	0.860667166330305	-0.373333848126432	0.605120505163026	0.23249058933326	1.17486141563891	> 1	Linnorm
HNRNPAB	6.1545681280488	0.135001543686004	0.830880836688721	5.88345656939376	0.155919808455361	0.917356169959193	-0.0649936280074727	0.207828319402158	0.142840395724234	1.10407669722544	> 1	Linnorm
HNRNPH1	3.31680417366467	0.264185096514096	0.876199441700177	3.03462483374026	0.313584546909825	0.95119955900348	-0.128275667747751	0.247305384773248	0.118488750819667	1.08559708410425	> 1	Linnorm
CANX	2.97460082646579	0.30805677451631	0.916373558935442	3.34661064059366	0.306922139691694	1.02712462757996	0.170004630884275	-0.00532354477287115	0.164603506866271	1.12085799242525	> 1	Linnorm
RACK1	15.6214920776436	0.0470394170745856	0.734727138961116	13.7768696823756	0.06454545078179	0.889454327964709	-0.181284135554274	0.456445234732722	0.275711962235866	1.21059136215163	> 1	Linnorm
PRPF4B	1.8643169393308	0.454103119709819	0.846730623373168	1.71539429747015	0.518266142837118	0.889021243610332	-0.12010691339534	0.190673200595656	0.0703148260013072	1.04994577858621	> 1	Linnorm
TMEM14B	2.46822965941171	0.305189094441379	0.753267953481631	2.15856823899355	0.373590336810275	0.80625443424787	-0.193401936480426	0.291753729005775	0.0980720363949973	1.07034214122788	> 1	Linnorm
NOL7	3.4570658015262	0.212389724991874	0.734198139610296	3.04563223456238	0.255021548675641	0.776703934087057	-0.182806319624677	0.2639051833083	0.0811953145924653	1.05789417349834	> 1	Linnorm
DEK	4.5585662492374	0.180208485395426	0.821174645814254	4.68701769441317	0.208692529002994	0.977882491142287	0.0400900989923165	0.211712010011888	0.25197202758137	1.19083376006166	> 1	Linnorm
SOX4	6.06872574467376	0.338863597492648	2.05773079176887	5.74524188832983	0.406028803609179	2.33278334947415	-0.0790259893790297	0.260877412296032	0.180998077330151	1.13366790194593	> 1	Linnorm
GMNN	1.64026178289811	0.570646991274924	0.935998010424266	2.22534211130039	0.421402781311503	0.937535472209089	0.440101059956841	-0.437398717787762	0.00236781355762433	1.00164259086846	> 1	Linnorm
HIST1H1C	2.89727489320072	1.3130390796098	3.79024852948802	1.72609524839667	1.3477561142994	2.32152288887744	-0.747184497205218	0.0376495991948383	-0.7072209449964	0.61249885616103	< 1	Linnorm
HIST1H4C	10.3159223655385	0.981031798900948	10.0755784887722	7.19771501477731	0.760062093350994	5.45784677114691	-0.519261934340865	-0.368182615840785	-0.884458876704331	0.54169066096095	< 1	Linnorm
HIST1H1E	3.86988134186491	1.0061463243118	3.88626758590741	2.31555088656331	1.01337482414874	2.34493841230014	-0.740933869127811	0.0103277605298301	-0.728835207829456	0.603390878385082	< 1	Linnorm
HIST1H1D	9.06008167946004	1.16845503850892	10.5747032687262	3.53835877129519	1.27541374673193	4.48509572245875	-1.35644371940846	0.126363115028987	-1.237406500114	0.424134428029109	< 1	Linnorm
HIST1H1B	6.30324000400727	1.2740748776317	7.99583298406105	3.97781800974977	0.919655027469259	3.65329044672137	-0.664116323713366	-0.470285370288645	-1.13005188105132	0.456899294170334	< 1	Linnorm
TUBB	9.75855498470607	0.093857599008693	0.915432806868683	11.7131050026108	0.113191728893333	1.32584118857335	0.263384128466618	0.270223081850119	0.534382076794196	1.44832168852295	> 1.25	Linnorm
DDX39B	2.11562594987071	0.377714672619895	0.798711177734003	2.02876117575724	0.414173473475021	0.840153666358903	-0.060485534314121	0.132938328903148	0.0729793208891422	1.0518867017017	> 1	Linnorm
AIF1	2.54472619223673	0.379285097688422	0.964648532174799	3.87034545526842	0.260801592620378	1.00938098575141	0.604951909317624	-0.540330008887182	0.0653955151046769	1.04637176348132	> 1	Linnorm
CSNK2B	1.65683332350955	0.511389053776549	0.847459603683498	2.06679603039092	0.418591461769333	0.86490721344625	0.318967542395643	-0.288878395707233	0.0294007697200165	1.02058813150139	> 1	Linnorm
CLIC1	2.42190163633572	0.378778099203535	0.917369437532133	4.4726324163253	0.263095167079261	1.17658455348216	0.884983922922804	-0.525768169980918	0.359030251932333	1.2825634966076	> 1.25	Linnorm
LSM2	2.5572545795023	0.295131254602863	0.754725618625984	2.99984810077186	0.261145203420864	0.783214317755089	0.230293660050738	-0.17650450597541	0.0534548924490716	1.03774709434267	> 1	Linnorm
PSMB8	1.69351397566329	0.558888132924673	0.946515068128657	2.11875973869356	0.518602574815211	1.09880587901429	0.323200106815385	-0.107930172996249	0.215239156161263	1.16089634070667	> 1	Linnorm
BRD2	1.78110500266323	0.50444561027215	0.898538622420663	1.75679183415157	0.52729706110969	0.926082705024713	-0.019829317508394	0.063917230691475	0.0435605237146678	1.03065431125247	> 1	Linnorm
RPS18	27.5828245850927	0.0353490083789258	0.974765262025854	27.165549623341	0.0413813109489411	1.1239904781992	-0.0219919653825536	0.227309605432951	0.205503070552732	1.15308836084619	> 1	Linnorm
CUTA	1.96881802416469	0.418363286002056	0.823667480456028	2.54838293665268	0.32034763792267	0.815696161916761	0.372252312081522	-0.385117898759987	-0.0140301664187352	0.990322164309736	< 1	Linnorm
UQCC2	1.84445829627717	0.456283134731164	0.841116410960416	2.06531748484475	0.416689881439966	0.860676397318993	0.163166403077095	-0.130955262232435	0.0331654216908699	1.02325479101786	> 1	Linnorm
HMGA1	3.94773219577875	0.213127415534978	0.841351486551868	3.75204575537099	0.266542422068431	0.999999701850333	-0.0733467030028152	0.322648980755562	0.249219031962276	1.188563540725	> 1	Linnorm
RPS10	7.64048560574382	0.0818299401799505	0.605177096004449	6.63955978714375	0.0969043589137535	0.638050996693191	-0.20257674255074	0.243932764564933	0.0763143498089816	1.05432112501578	> 1	Linnorm
SNRPC	2.01482109914425	0.386693956689515	0.779228897105176	1.79985551148206	0.45111348286486	0.811473159343004	-0.162770649288051	0.222298187978421	0.0584961966721934	1.04137970544678	> 1	Linnorm
RPL10A	11.9080861969588	0.0581102411591597	0.691738265914924	11.3669063210948	0.065266926419901	0.741855930575812	-0.0671019137653025	0.167559658943274	0.100912774383079	1.07245177421926	> 1	Linnorm
SRPK1	2.8586446110429	0.26825093533078	0.76679775070444	2.41134090982798	0.343236019899676	0.827469130882798	-0.245495643865139	0.355617758847077	0.109859387455346	1.07912305444639	> 1	Linnorm
SRSF3	6.04347361763368	0.119170420976579	0.720261165647984	5.82415193199706	0.132557725805086	0.772058320114515	-0.0533300172804252	0.153594564505653	0.100189710068566	1.07191440679706	> 1	Linnorm
CCDC167	1.64943892829263	0.554870319429079	0.915005561280809	1.34516689572956	0.86264337426494	1.15995257277467	-0.294190182034371	0.636613623687205	0.342213401740018	1.2677000248512	> 1.25	Linnorm
TOMM6	3.64054226070798	0.193545070079208	0.704360432054038	2.98694970901326	0.256465511805673	0.766079195298617	-0.285480409289321	0.406095272278587	0.121179674935721	1.0876238363711	> 1	Linnorm
RPL7L1	2.24338744988432	0.363024495574639	0.814387166131477	1.72506410642076	0.532554019872675	0.918460847628865	-0.379028830250574	0.55286097389739	0.173503396828476	1.1277938624595	> 1	Linnorm
MRPL14	1.93892236310515	0.411697184445153	0.798364558648705	1.73951764137646	0.488558477435963	0.849791725545916	-0.156567727101584	0.246947671976344	0.0900616188008708	1.06441564363059	> 1	Linnorm
HSP90AB1	24.9070502156788	0.0690138172210423	1.7191459230092	16.0280214316572	0.132999822880319	2.13149543051684	-0.635957826904801	0.946467187291532	0.31017395490117	1.23985718837984	> 1	Linnorm
CDC5L	1.54161337999531	0.566980267964777	0.874145302994684	1.81432442375144	0.48278649491158	0.875931377725595	0.234991452471151	-0.231913207554244	0.00294474188468233	1.00204322407818	> 1	Linnorm
MCM3	2.39187981464815	0.484348604064474	1.15744880840689	2.84064250259033	0.417176879653498	1.18464883847246	0.248072378567565	-0.21538657918681	0.0335110817411188	1.02349998537128	> 1	Linnorm
ELOVL5	1.54131570784182	0.606390947331165	0.934613299043322	1.54818589942879	0.631909927420994	0.977903437128028	0.00641631494646443	0.0594707149786024	0.0653224474668016	1.04631876962271	> 1	Linnorm
PHF3	1.87968001409204	0.483778847508456	0.909437191518582	1.81597372449644	0.520098713153357	0.944510241980963	-0.0497437584214797	0.10443777731274	0.0545924364065956	1.03856566543514	> 1	Linnorm
EEF1A1	28.7604553632896	0.0384366698229862	1.1053116250657	22.534597182598	0.0691170720442551	1.55734409652421	-0.351944856723339	0.846558757436442	0.494634572425175	1.40896382631608	> 1.25	Linnorm
COX7A2	5.74493778254998	0.115461085990644	0.662666814163279	5.01126877443556	0.156699947665567	0.785122484736235	-0.1971153512638	0.440597997923518	0.244634070149602	1.1847922182848	> 1	Linnorm
PHIP	1.88492451073231	0.488224716137684	0.919861827892064	1.78345150213533	0.542086215569306	0.96646617175113	-0.0798347614605367	0.150976989142934	0.0713020653579773	1.05066450465269	> 1	Linnorm
SYNCRIP	2.44825943425876	0.342391090564495	0.838209929750351	1.86924647044474	0.525260912316428	0.981842284291879	-0.389299635017779	0.617389067721109	0.228179687267994	1.17135606420734	> 1	Linnorm
SNHG5	3.26996574178296	0.266053669871664	0.869730790681327	3.423471653193	0.269933221260228	0.92423082563443	0.0661845455477749	0.0208852395037725	0.0876842980485856	1.06266310855847	> 1	Linnorm
ZNF292	1.53028496465354	0.623833853110429	0.954704757841502	1.73429726648443	0.579657249372278	1.00507720831771	0.180550872404343	-0.105961755932441	0.0741797768079484	1.05276233313229	> 1	Linnorm
PNISR	3.06691502230336	0.261409889537385	0.801849117493895	2.80919124582388	0.327557821544963	0.919675307123229	-0.126633348670641	0.325435876698241	0.197793812321749	1.14694309323129	> 1	Linnorm
SNX3	1.71274759452585	0.48501038145566	0.83065641475146	1.94950684000196	0.419770304248563	0.817994613322154	0.186796657636601	-0.208415518079727	-0.0221605142480116	0.984756872752142	< 1	Linnorm
CD164	2.08496760295406	0.518085740757497	1.08020321090287	4.04094877264654	0.389357514378009	1.57343411839804	0.954669095822861	-0.412095407197963	0.542614030684982	1.45660936990079	> 1.25	Linnorm
GTF3C6	1.92397456859318	0.412649554715462	0.793975073641874	1.70569882254206	0.508973651259172	0.868148484927453	-0.17372679885283	0.30267388866711	0.12884810147618	1.09342032734775	> 1	Linnorm
RWDD1	2.13204774123785	0.378680297717046	0.807366407506206	1.80993386272497	0.474896787183389	0.859468869951391	-0.236302763205453	0.326633634494909	0.0902218249502544	1.06453384976236	> 1	Linnorm
CENPW	2.434683304204	0.32835463006348	0.799438513876539	2.18055281830986	0.381899395344697	0.832437600789889	-0.159040186930791	0.217937837225952	0.0583550544205925	1.04127782980249	> 1	Linnorm
RPS12	26.9811889276884	0.0311964080365895	0.841241373957394	21.4921818888873	0.0609428372747884	1.3098867024397	-0.328141969354805	0.966076741845891	0.638850320855835	1.55708782638411	> 1.5	Linnorm
MYB	2.70437593872941	0.367116133568294	0.992923301817915	2.85732549266275	0.392626749964705	1.12183544390687	0.0793696740296777	0.0969219504657811	0.176106883728929	1.12983091629831	> 1	Linnorm
BCLAF1	3.28047703440215	0.245059113508097	0.803953980042146	2.70126026429234	0.31978490329139	0.863778080295179	-0.280272972212838	0.383972032152839	0.103547785416439	1.07441234416166	> 1	Linnorm
ABRACL	1.846650692605	0.476135603284586	0.879273368033382	1.79893980695506	0.545128250845352	0.980463368235619	-0.0377640814739331	0.195223177581669	0.157151957719992	1.11508366326227	> 1	Linnorm
SF3B5	1.87142475522637	0.458507023099403	0.858064135837793	1.67104868160175	0.529121552950227	0.883815235358318	-0.163383279526046	0.206655352686027	0.0426593150166483	1.03001069319298	> 1	Linnorm
EZR	1.81524875626285	0.485013546578581	0.88036188307846	2.09012408303898	0.414756750435274	0.866783163811268	0.203421328004058	-0.225759580611579	-0.0224255512491693	0.984575980027997	< 1	Linnorm
ACAT2	2.16910761134499	0.532192587039402	1.15437039263885	2.58458220154689	0.497599949289061	1.28653907418977	0.252829459159785	-0.0969620766232372	0.156389071538892	1.11449417136278	> 1	Linnorm
TCP1	4.97895187314267	0.141629673636445	0.705096673938917	4.42384649262805	0.174991805538673	0.774185553438518	-0.170540745335398	0.305163801255743	0.134858311537374	1.097984974335	> 1	Linnorm
MRPL18	1.97974068278905	0.417127363960525	0.825335824026689	2.07953506094211	0.410651592784077	0.853968767647064	0.0709495383838945	-0.0225730636967358	0.0492020443849304	1.03469247642818	> 1	Linnorm
PSMB1	4.51502202508446	0.162789102053956	0.735046220232412	4.07830376628545	0.194463547166537	0.792993443150605	-0.146763789133699	0.256495621255651	0.109473966587305	1.07883480157189	> 1	Linnorm
NUDT1	2.31994115278516	0.336286111563541	0.780319430843946	2.63221682250829	0.308012226127534	0.810772831457163	0.182190121819153	-0.126701579682077	0.0552329205115731	1.03902683876561	> 1	Linnorm
ACTB	13.1072461457237	0.0859025780867659	1.12421362514779	15.4116009220845	0.0877131755747501	1.35128539004466	0.233652128756516	0.0300921392908214	0.265416197327092	1.20198275471623	> 1	Linnorm
EIF2AK1	1.88625503042906	0.444516381400695	0.838488501440537	2.10800025070062	0.403505841996405	0.850573611975514	0.160350290290453	-0.139647025369894	0.0206450981601223	1.01441297109527	> 1	Linnorm
RAC1	2.83901693895913	0.263198127487373	0.747412298137108	3.44123891000585	0.222491910654252	0.765743589257436	0.277536598581339	-0.242396341488648	0.034957081316697	1.02452634398179	> 1	Linnorm
RPA3	2.38699275282699	0.321713054611878	0.767860506214212	2.81789703929011	0.29117925376649	0.819996849248018	0.239424712975338	-0.143866910878451	0.094774119546262	1.0678981958466	> 1	Linnorm
NDUFA4	4.97542078149039	0.130141630518666	0.647401891829644	5.21159958517228	0.13339690548559	0.695192036196872	0.0669077013112683	0.0356426653660404	0.102749974011604	1.07381835760808	> 1	Linnorm
PHF14	1.94592607266113	0.433868000387545	0.844232974359406	1.67851184209279	0.551358026964084	0.925486614708505	-0.213274186534145	0.345733258821297	0.132570944876596	1.09624551849654	> 1	Linnorm
TOMM7	2.90687556459383	0.257594209267466	0.747713011078525	2.22909890801423	0.390319891028875	0.870060185375698	-0.383008682689316	0.599556823648896	0.218630563284647	1.16362852121658	> 1	Linnorm
CYCS	2.74674708460703	0.275379366455415	0.756376779711931	2.15083857155741	0.391702659865205	0.842399257866888	-0.352824826647311	0.508338459282554	0.155399091241693	1.1137296655084	> 1	Linnorm
HNRNPA2B1	11.9313343597267	0.0934876013965464	1.11537727946967	10.2438114177777	0.111959582808262	1.14689243518422	-0.220002798976597	0.260131067864081	0.0401983018195662	1.02825515302726	> 1	Linnorm
CBX3	4.61685627427341	0.152115368368035	0.701841393014238	3.82831904249026	0.197909342830324	0.75765975707677	-0.270199755641167	0.379673802850623	0.110405084379642	1.07953130809627	> 1	Linnorm
LSM5	3.11065154036431	0.232778834502588	0.723874119929832	2.53480121795343	0.317420935246075	0.804624615024127	-0.295344177312276	0.447437396463027	0.152577035752596	1.11155322848415	> 1	Linnorm
SEPTIN7	4.08635395434979	0.171559108708322	0.701053871665155	4.60259062224526	0.165034910057822	0.759609519817455	0.171631953913351	-0.0559344939640116	0.115732675488088	1.08352517619398	> 1	Linnorm
PSMA2	3.76073070156518	0.179020457707798	0.673079049797468	3.07437180508036	0.237099825627481	0.728869657359244	-0.290721350873156	0.405370139751177	0.11488489051449	1.08288864076005	> 1	Linnorm
MRPS24	2.99975363179317	0.240973281731089	0.722857141157904	2.6373811019548	0.292368189592183	0.770543149892719	-0.185737961882414	0.278913156536945	0.0921651945860799	1.06596878694237	> 1	Linnorm
POLD2	2.08937263823516	0.378750032281978	0.7913739414144	1.77307005897705	0.497833844457102	0.882624405660995	-0.236820276768738	0.394418301473448	0.15744007955385	1.11530637979247	> 1	Linnorm
PPIA	10.5078442328089	0.0609623841712839	0.640534173234169	10.5666599895062	0.0637588100876959	0.673278441906767	0.00805270861148584	0.0647053788389475	0.0719277290200241	1.0511202525031	> 1	Linnorm
H2AFV	3.34424877366139	0.227312994569196	0.759989242810898	4.3661675558253	0.186212001836415	0.812677745213318	0.384685324847306	-0.287734098330686	0.0967043890735928	1.06932795812681	> 1	Linnorm
IKZF1	1.77001028913738	0.51175478836788	0.906013051429756	2.35525615424526	0.430105180152827	1.01305048264242	0.412126227018459	-0.250763189173973	0.161102330699929	1.11814115816958	> 1	Linnorm
SEC61G	2.83224827057937	0.258169787431677	0.731229391233304	2.8874379996718	0.29523937364635	0.849755772707256	0.0278422332651063	0.193564956852615	0.216724197925839	1.16209192750587	> 1	Linnorm
CCT6A	5.9761409311278	0.115378934322575	0.689391226017595	4.18381248431678	0.19778815813332	0.82746431410551	-0.514395978185661	0.777576209046048	0.26337415699723	1.20028263035131	> 1	Linnorm
CHCHD2	9.60475195813636	0.0745493537174059	0.716010474487585	8.77550730594145	0.119504651680292	1.048481331521	-0.130265827881433	0.680799025064836	0.550248576225427	1.46433797951258	> 1.25	Linnorm
BAZ1B	3.0308373598641	0.27786006889904	0.842063491853636	3.54432136660505	0.242724999570363	0.860354398313072	0.225792983587208	-0.195035813445091	0.031002042025654	1.02172152888278	> 1	Linnorm
EIF4H	1.82340198343618	0.458824080388909	0.836597086589741	1.6284876375037	0.544370924189937	0.886475756650707	-0.163099882306192	0.246648901948242	0.0835482029500843	1.05962089859085	> 1	Linnorm
GTF2I	2.31219905246568	0.356049959326873	0.82304446610889	2.59121869574845	0.338616943342549	0.877451322044254	0.16436518055003	-0.0724255248374652	0.0923487155849181	1.06610439432584	> 1	Linnorm
MDH2	2.04597044019659	0.391666759704541	0.801266880288982	1.62617792296261	0.530023703358537	0.861590449991563	-0.331300187612799	0.436430186682859	0.104719413597408	1.07528524039434	> 1	Linnorm
DBF4	1.52482835569958	0.672011935928006	1.0246479910531	1.4672333209182	0.698393952050896	1.02474892041894	-0.0555485448881818	0.0555542079429827	0.000142100629582402	1.00009850150171	> 1	Linnorm
AKAP9	2.30277991145636	0.413311359036581	0.951705823783353	2.62883697106311	0.405578798144629	1.06617411152816	0.191048143192909	-0.0272467772134121	0.163855452069174	1.12027696467145	> 1	Linnorm
FAM133B	3.73167013650597	0.303186887648505	1.13142832637568	4.86454384436109	0.232406464819796	1.12988467486104	0.382483063824945	-0.383557160031216	-0.00196966870993822	0.998635661244592	< 1	Linnorm
CDK6	10.8203264324203	0.119303448118238	1.29094315701096	11.314266060452	0.159704234967576	1.80693931980809	0.0643989784796769	0.420766829488741	0.485122581691394	1.3997047894749	> 1.25	Linnorm
SEM1	4.0723707713503	0.173296096146295	0.705401087160143	3.37557907074563	0.223280893799655	0.752972146722844	-0.270733904876125	0.365620649508226	0.094152699750846	1.06743831336328	> 1	Linnorm
ARPC1B	1.69878967886085	0.528208373986714	0.897655070637565	2.42850628573367	0.39985247536417	0.970892933460283	0.51556197190249	-0.401639354342992	0.113151022059437	1.08158797874411	> 1	Linnorm
PDAP1	2.18228862296235	0.361623020189438	0.789039021110113	1.95596207820475	0.432855309916188	0.845616933715128	-0.1579635209259	0.259398337676038	0.0999076183840859	1.07170483473101	> 1	Linnorm
BUD31	1.56061073159191	0.553990608638922	0.864816213444307	2.04617805348978	0.417838659658151	0.855009089515029	0.390820964506518	-0.406915538666485	-0.0164538135308482	0.988659875038398	< 1	Linnorm
ATP5MF	3.72456209279104	0.184665481317368	0.687938722014312	3.91499312941299	0.173011818107664	0.677188934225768	0.0719389618278215	-0.0940436260900088	-0.0227216642077874	0.984373916681026	< 1	Linnorm
COPS6	1.63607211829159	0.523373541265813	0.856408957906585	1.83677041116054	0.465634209017243	0.855143628847975	0.16693496281568	-0.168643938476869	-0.00213313257757486	0.99852251772132	< 1	Linnorm
MCM7	2.23241880044895	0.41130606604192	0.918261525034528	2.88962599606662	0.32445287894029	0.937302406925888	0.37227507567428	-0.342203381790894	0.029609489230266	1.02073579407636	> 1	Linnorm
LAMTOR4	2.42573561689581	0.324285607915672	0.786641626660552	2.8170330736251	0.279181039659102	0.786404161273795	0.215754183502506	-0.216064031644663	-0.00043557554533732	0.99969812761147	< 1	Linnorm
SRRT	2.18707020453251	0.395867316039898	0.865813005782726	2.05920959697786	0.445985247492504	0.918271462489698	-0.0869088489731095	0.171979029622208	0.0848652389282209	1.0605886679417	> 1	Linnorm
POLR2J	2.27511729377719	0.343103952885768	0.780542566154664	2.45258297668779	0.309205049167247	0.757571217048081	0.108361021620382	-0.150081869258714	-0.0430957918755787	0.970570023849242	< 1	Linnorm
POLR2J3	1.89818234673645	0.508174362948382	0.963492533458994	2.70653171404453	0.362590378963461	0.981345314961491	0.511826703188158	-0.486982949374379	0.0264873936302249	1.01852923700239	> 1	Linnorm
SRPK2	1.68342967465862	0.531581186453916	0.894929429330649	2.08650300303783	0.543039718112977	1.13306305545761	0.309683543246312	0.0307676749730295	0.340382323375868	1.26609207198055	> 1.25	Linnorm
LSM8	1.77919536261481	0.483819286991704	0.860780074723493	1.61799647103485	0.554252534182366	0.895582269922349	-0.137016471714267	0.196075179355343	0.0571812841822952	1.04043099535039	> 1	Linnorm
ATP6V1F	2.62798211073238	0.294989072162393	0.775189763571097	2.77068182578939	0.279825967432319	0.774752389519752	0.0762855919605445	-0.0761316623233911	-0.000814220569948565	0.999435784537027	< 1	Linnorm
MTPN	3.02813036291576	0.248872985225301	0.753594033433277	3.32576385109145	0.283784669960414	0.943696321986931	0.135258416790024	0.189387020639976	0.324535137814411	1.25226087272423	> 1.25	Linnorm
LUC7L2	2.30711788741988	0.359180297676719	0.828683988937763	2.42535616462832	0.345321038436803	0.837526007891275	0.0721048995849214	-0.0567699832389076	0.0153119434698226	1.01066995268588	> 1	Linnorm
NDUFB2	3.83435785558331	0.178815520646383	0.685284560401287	3.80147627734569	0.187318996383504	0.712063047699996	-0.0124251999874797	0.0670252499860148	0.0553018032278316	1.03907644918051	> 1	Linnorm
SSBP1	4.2496811197682	0.159612607346076	0.678051547008961	2.93299354156702	0.271672221106217	0.796350616061787	-0.534980696559857	0.767292444919839	0.232008803797149	1.17446913818672	> 1	Linnorm
TRBC1	4.92321100761522	0.554811522293937	2.73193939296578	4.7961499718225	0.656154980380126	3.14681528902028	-0.0377228030609901	0.242038862346891	0.203967019824182	1.15186131036535	> 1	Linnorm
EZH2	2.07873480529303	0.44063300302065	0.916065695375715	2.43961880490384	0.404800757875748	0.987561883927771	0.23095002350673	-0.122365564587042	0.108420090628973	1.07804701007031	> 1	Linnorm
INSIG1	1.3258695754083	0.922511887497231	1.22289416696381	1.28565439556886	1.0139713022496	1.30344164627117	-0.0444359905047182	0.136377414300027	0.0920264423751663	1.06586627157389	> 1	Linnorm
FDFT1	2.37454459231731	0.462592674541917	1.09840485863412	1.96292069192596	0.634044497263579	1.24444554454218	-0.274648964638396	0.454841672169071	0.180093188916605	1.1329570647472	> 1	Linnorm
PCM1	2.92711526043472	0.289243904534443	0.846705335423381	2.9153255077167	0.323112431059889	0.942005097079573	-0.00582258050778036	0.159749699678344	0.153874886033024	1.11255363308717	> 1	Linnorm
NSD3	1.75838864636233	0.484709753984325	0.852321902091231	2.10663863933231	0.412000241675584	0.867888815724695	0.260688887597746	-0.23447593097407	0.026111826825372	1.0182641248515	> 1	Linnorm
TACC1	1.55487504384324	0.592524026042467	0.921497815577969	1.87452342991891	0.522562342204555	0.979551252463192	0.26972521407259	-0.181270492109324	0.0881402337875778	1.06299899566101	> 1	Linnorm
VDAC3	1.74370644588317	0.472508005763698	0.82376483995567	1.90232877727729	0.436986735234682	0.831267765193629	0.125609425152582	-0.112749286034043	0.013080717749929	1.00910809113723	> 1	Linnorm
PRKDC	6.42419033076151	0.123924970522396	0.796066084473664	6.49283857720174	0.146822834892044	0.953296705853254	0.0153347055049263	0.244609447797555	0.260037111792816	1.19750950887896	> 1	Linnorm
MCM4	2.68370634227951	0.454550503029572	1.21949966234987	3.12221934630515	0.402374811830751	1.25631109793755	0.218345078056835	-0.175900597547495	0.0429044016233594	1.03018568739638	> 1	Linnorm
TCEA1	2.70923713699422	0.284909946841734	0.771866254613074	2.63889187228282	0.301100588456963	0.794552301572968	-0.0379544388895972	0.0797395373585125	0.0417913027285313	1.02939116307302	> 1	Linnorm
RPS20	14.9727088337573	0.0486526903191812	0.728490319411448	11.9698954797352	0.0735142537899674	0.879854767215115	-0.322924699801594	0.595504420325816	0.27235560459496	1.20777825562041	> 1	Linnorm
SNHG6	2.70452174908067	0.294748533337984	0.796994796335703	2.60914531014114	0.317549522339239	0.827419043622333	-0.0517962054660182	0.10749696554873	0.0540478578444812	1.03817370882032	> 1	Linnorm
RPL7	16.170343423938	0.0398421109943151	0.644181555881441	12.6280972875888	0.0670581360889795	0.846861545954287	-0.356713038520195	0.751118294150398	0.394658767250036	1.31463178078037	> 1.25	Linnorm
ELOC	2.24514119865067	0.361843028686137	0.812438447718767	2.36932361230808	0.368305278073931	0.87239740888704	0.0776690814518343	0.0255380954922582	0.102726969887937	1.07380123544944	> 1	Linnorm
FABP5	5.4492921644641	0.151712247738683	0.82685071988502	4.73581558580575	0.228517641730951	1.08221781260384	-0.202455940210644	0.59096798756495	0.388292099445897	1.30884304334201	> 1.25	Linnorm
RBIS	1.96234533636745	0.405824397301571	0.796382254934099	1.61390394125257	0.530448012052198	0.85592746741649	-0.282024238766332	0.386355763493416	0.10402747050717	1.07476963746175	> 1	Linnorm
UQCRB	3.71786331473029	0.181919396359526	0.676282668767727	3.42770117440204	0.211905545947297	0.725413273501403	-0.117232389951499	0.220121973879318	0.101176761765509	1.07264803166285	> 1	Linnorm
MTDH	4.08167533991718	0.200428793855898	0.818279933817015	3.54638661061042	0.259157075561381	0.9190900805993	-0.202811612960741	0.370737000196093	0.167611793871603	1.12319762787294	> 1	Linnorm
RPL30	17.7946922910965	0.0312211612967065	0.555255366664384	15.3528253947108	0.0452216352237398	0.69429627366793	-0.212942805194312	0.534488960646155	0.322399996621402	1.25040893857328	> 1.25	Linnorm
COX6C	5.29943854389746	0.121034532724809	0.640995566631442	5.98304873536702	0.117244616377961	0.700275439675477	0.175041295103188	-0.0458970470809453	0.12760811096781	1.09248094078959	> 1	Linnorm
POLR2K	1.66019394006062	0.498899169122723	0.827949673135115	1.68549478147731	0.527880428288054	0.889700785838117	0.0218203767943937	0.081462910938434	0.103777150408236	1.07458317178769	> 1	Linnorm
PABPC1	5.5453702495739	0.125813057613657	0.697559444509867	4.84388159364267	0.157076837196548	0.76091689978928	-0.19512018902447	0.320188792879413	0.125422739166303	1.09082732056467	> 1	Linnorm
YWHAZ	3.79786029140261	0.217100682358666	0.824452019848683	4.06963760699251	0.2205677656928	0.897331571174244	0.0997134958417437	0.0228577069632176	0.12220563455848	1.08839756537795	> 1	Linnorm
EIF3E	4.43402626793572	0.1575904189501	0.698216482983445	2.33364914984334	0.415417672197971	0.969043303907378	-0.926029640204812	1.3983827651824	0.472886721814292	1.38788374025016	> 1.25	Linnorm
ENY2	2.46508186428575	0.309455398090615	0.762866370632907	2.29379847441992	0.361417255833827	0.828465922756601	-0.103896912181156	0.223933900882441	0.119011990411153	1.08599088208498	> 1	Linnorm
EIF3H	2.85288275749511	0.260506959526992	0.743064788307369	2.60544866955071	0.298224790777196	0.776885806296271	-0.130888626687674	0.195078275622812	0.0642145480715736	1.04551557081038	> 1	Linnorm
RAD21	3.50855181159105	0.27570690329478	0.967369936307784	3.51943184071498	0.266274219569938	0.937119178741197	0.00446687908735951	-0.0502226358835072	-0.0458351675153436	0.968728863249517	< 1	Linnorm
ATAD2	2.24317432641523	0.494589715358386	1.10951390020987	3.47097967294198	0.328524709223513	1.14031729514215	0.629801173734513	-0.59023035663424	0.0395075704743755	1.02776296441753	> 1	Linnorm
NDUFB9	2.12139499636236	0.369900327759422	0.78466496204979	2.12405550856888	0.384232213728406	0.815863615487236	0.00180819833587629	0.0548418996999743	0.0562512226327002	1.03976047733283	> 1	Linnorm
SQLE	1.95703613965642	0.605601541060183	1.18525511854139	1.8427431257825	0.71612645924009	1.31972916897823	-0.0868154212107857	0.24184549589751	0.155044270857166	1.11345578545345	> 1	Linnorm
FAM49B	1.78500437076532	0.469009452046365	0.837165454448196	1.87059837597542	0.461855312065396	0.863952963424101	0.0675722333021567	-0.0221760365005273	0.045439989088216	1.03199786712838	> 1	Linnorm
EEF1D	3.75989773269427	0.179474091560088	0.674869059885098	4.26865844936836	0.178933545685533	0.763159797979122	0.183089310147389	-0.00435171220050957	0.177377561204163	1.13082647189227	> 1	Linnorm
RPL8	15.480861045355	0.0472955008656359	0.732019961764619	15.2584249519588	0.0511356008766044	0.78008564091723	-0.0208796684650993	0.112625103749276	0.0917495269808608	1.06566170550424	> 1	Linnorm
PSIP1	2.75533912008406	0.298026995598962	0.821175356907787	3.56061927182805	0.257268830132325	0.916034122990043	0.369898287215677	-0.21216634209387	0.157711007359798	1.1155158460179	> 1	Linnorm
RPS6	24.3960170221579	0.0305564888373027	0.745275938328818	20.2453551264036	0.0499406968003145	1.01104864549962	-0.269054677910209	0.708737173938806	0.440005825337074	1.35660980517735	> 1.25	Linnorm
DNAJA1	5.62457200528508	0.158249684299543	0.890005555200883	5.50566372480807	0.185422348706061	1.02055140555679	-0.0308268248183949	0.228612518984693	0.197462607115124	1.14667981519108	> 1	Linnorm
VCP	2.14487024355355	0.399669328706606	0.857404437981296	2.28646266471916	0.385539205490955	0.881501073238645	0.0922269889696327	-0.0519292868805156	0.0399864413880425	1.02810416437088	> 1	Linnorm
STOML2	2.62013078153675	0.289774207049641	0.759328551401284	2.32460448645319	0.329830674161976	0.766521062252633	-0.172653550769232	0.186796389670383	0.0136011786480419	1.00947219861294	> 1	Linnorm
TLN1	2.06900684401012	0.408294189944689	0.844797249617329	2.86782471262366	0.319705989449083	0.916863278186406	0.471018428774022	-0.352863265887953	0.118101478731494	1.08530570927133	> 1	Linnorm
CLTA	2.65033710364679	0.284866206652685	0.755048007322154	3.22604677094086	0.221333940222184	0.714003916793257	0.283591483023598	-0.364059789906044	-0.0806363880902687	0.94564042268721	< 1	Linnorm
TOMM5	3.47567065633551	0.218034502709302	0.757627056617909	2.76570078439508	0.305130677686046	0.843607222505729	-0.329646300709407	0.484870783766177	0.155083593044428	1.11348613428834	> 1	Linnorm
ANXA1	0.82879603698019	2.54111689396549	2.10387870605749	1.78324552974859	2.34474031521337	4.180360817581	1.10541634733037	-0.11603459219825	0.990575938360781	1.98697805417437	> 1.5	Linnorm
GNAQ	2.31472469850975	0.393901904351204	0.911683545975948	2.18215333679741	0.578496107614061	1.26234977164761	-0.0850881355928287	0.554470860457656	0.46950666416015	1.3846359048811	> 1.25	Linnorm
CEP78	1.46814203420203	0.692430957086777	1.01657177662984	2.32645988083463	0.482146304360413	1.12168210151881	0.664144761141228	-0.522199235998593	0.141951773882183	1.10339685529873	> 1	Linnorm
HNRNPK	5.44546503364782	0.121618989103987	0.662259634297556	4.58677320760055	0.16942733627585	0.776839894638484	-0.247575682641402	0.478298162252089	0.230220365792956	1.17301410867727	> 1	Linnorm
CKS2	2.93432949224303	0.470738981807325	1.38090073960684	2.66003216497091	0.489494782930119	1.30148714722151	-0.141587187730242	0.0563661562840944	-0.0854485565579071	0.942491454955738	< 1	Linnorm
ANP32B	8.27061837019325	0.0839513099221745	0.694157343649092	8.12253618466946	0.111240391311303	0.903469192526364	-0.0260649340038277	0.406055983452329	0.380212693860526	1.30153372400693	> 1.25	Linnorm
SEC61B	3.56722911415603	0.192371779550378	0.686229002153813	4.48777304391559	0.199670814405038	0.896036835886716	0.33119583822567	0.0537262965932959	0.384867942467629	1.30574026028395	> 1.25	Linnorm
SMC2	3.34459719561448	0.259564877020609	0.867925690523135	3.19368226395696	0.289974583824669	0.926100438851404	-0.0666116835934267	0.159831275546108	0.093597139059144	1.06702733766667	> 1	Linnorm
PALM2-AKAP2	2.5862922284945	0.407110236186428	1.05291130844562	2.06301314629389	0.664557307340536	1.37105726415576	-0.326132281683831	0.706974117652438	0.380904911931241	1.30215836144814	> 1.25	Linnorm
TXN	6.70692113838913	0.103760935215723	0.69586395293794	5.78571229599014	0.145312039366519	0.840452478393158	-0.213156053913168	0.485890849801143	0.272360972600219	1.2077827495515	> 1	Linnorm
POLE3	1.73993050554403	0.485752778118145	0.845235667043855	1.70864393312745	0.551964803225798	0.943124823176251	-0.0261779016801888	0.184354027658591	0.15809507810977	1.11581285545457	> 1	Linnorm
ATP6V1G1	2.4116155393723	0.312765467384085	0.754132384978705	2.38859453034924	0.348056633495297	0.831365024603434	-0.0138379569655343	0.154240838414846	0.140664250109342	1.10241257524952	> 1	Linnorm
STRBP	1.6621447065086	0.52503092833711	0.872753966944272	1.62192715592754	0.581296821333141	0.942818977504451	-0.0353369621522669	0.146872608544111	0.111405788825044	1.08028036905463	> 1	Linnorm
PSMB7	3.02278026454222	0.248515791607385	0.751223757913312	2.47129007817721	0.335451305719997	0.828828441852821	-0.290611745643057	0.432765830438102	0.141830821176021	1.10330435256078	> 1	Linnorm
RPL35	15.5303662650439	0.0390449984034115	0.606158458877282	13.9328487824652	0.0613038118940338	0.854126400183594	-0.156601585352622	0.650839030554386	0.494754601695846	1.40908105409532	> 1.25	Linnorm
ARPC5L	1.60154840252165	0.552290111035287	0.884388430088119	1.59447324007503	0.589402281316244	0.938801060698122	-0.00638751522415333	0.0938263488725938	0.0861393204989286	1.06152571512563	> 1	Linnorm
HSPA5	3.50755337502151	0.937746595128949	3.28941249897939	3.82320539311331	0.667370663153446	2.55274546436131	0.12431765005978	-0.490709850904249	-0.365780243384434	0.776049055919058	< 1	Linnorm
RPL12	11.811165729271	0.0605818161310841	0.715383935955983	10.9041414924724	0.0778814668905685	0.849184992852196	-0.115275173926009	0.362395229230769	0.247361152783537	1.18703391307971	> 1	Linnorm
C9orf16	2.6107429060763	0.295001230274454	0.770181380779082	3.40071555744299	0.242786067385966	0.825627054919037	0.381377946543241	-0.281035338188732	0.100292000872641	1.07199041099107	> 1	Linnorm
SPTAN1	2.01614934869343	0.474130779947653	0.955763527489304	2.98986660560039	0.45881226050991	1.37179817005919	0.568478607125129	-0.0473811100017962	0.521342616629806	1.43529035227235	> 1.25	Linnorm
SET	10.9354987251513	0.0685651296074649	0.749772476606074	9.69232399131233	0.102955938685576	0.99777260435411	-0.174104480973579	0.586480097761601	0.412258191383217	1.33076718002591	> 1.25	Linnorm
C9orf78	3.12045189577288	0.271936865559514	0.848567767901766	2.73974028571814	0.355769226803419	0.974714620710393	-0.187715832507222	0.387669980393576	0.199950004792577	1.14865854865139	> 1	Linnorm
FNBP1	2.1903060714452	0.416369283854889	0.911850057526207	2.23609011336197	0.445870562713443	0.996975820946081	0.0298458444222509	0.098761310188904	0.1287619057126	1.09335500142514	> 1	Linnorm
RPL7A	21.3181557875655	0.0389060443465255	0.829520077250483	18.2288978271919	0.0655036380072097	1.1940331688836	-0.225855302957281	0.751580728583628	0.525494108668535	1.43942648481918	> 1.25	Linnorm
RABL6	2.02970629624063	0.41632678642558	0.844950584135217	2.21122473384651	0.40468151090318	0.894835717639378	0.123574677516667	-0.0409294476915151	0.0827558734872612	1.05903911357753	> 1	Linnorm
PHPT1	1.65761438058318	0.52964438774317	0.877951983077344	1.92489926054967	0.489905086952683	0.942855302223262	0.215674520204129	-0.112521762717473	0.102894342801166	1.07392581872009	> 1	Linnorm
EDF1	3.08598384876369	0.239408915579222	0.738763563469618	3.63643791837585	0.193785277886836	0.704694481888457	0.236795435440952	-0.30501790764673	-0.0681147958771676	0.953883646587611	< 1	Linnorm
SSNA1	2.01120585068996	0.393767846345617	0.792289309678369	1.85155773563876	0.472276419352641	0.874401177691668	-0.119321215130672	0.262286193068677	0.142268007969728	1.10363874283074	> 1	Linnorm
TUBB4B	3.10089127268502	0.441822201714946	1.36991295366432	3.88037034014871	0.36738820775023	1.42560164256558	0.323511407641465	-0.266160596166323	0.0574866791550282	1.04065126090844	> 1	Linnorm
MRPL41	1.92187602407642	0.432598598909297	0.831688710878389	2.03259225005361	0.454335465611293	0.923464660161864	0.0808055570239431	0.0707289344133121	0.151013102736162	1.1103489179101	> 1	Linnorm
IDI1	1.55990275076854	0.78244287264669	1.22035507872428	1.76383774240574	0.762567857302198	1.34466166284296	0.177261761959618	-0.0371197006399275	0.139942234213286	1.10186099626728	> 1	Linnorm
GDI2	2.17510374876099	0.361434332016809	0.786225119509338	2.037453033376	0.421256597589303	0.858317823962392	-0.0943174134627087	0.220965729713557	0.126569500022854	1.09169473559691	> 1	Linnorm
RBM17	2.57876224103177	0.305702870280807	0.788233378144225	2.73376201828287	0.288485545415859	0.788643085780528	0.084208893321556	-0.0836310635575668	0.000749688643255708	1.000519779608	> 1	Linnorm
ATP5F1C	2.88248054773954	0.255113897792726	0.734900995987519	2.4836969928588	0.307661845640338	0.763877962089357	-0.214821694202773	0.270204045946177	0.0557922634666371	1.03942975483779	> 1	Linnorm
NUDT5	1.83235185566812	0.446592994024477	0.818369583344204	1.70122541369755	0.507892099123347	0.863703277941075	-0.107122250328093	0.185561412356204	0.0777832400926967	1.05539513628014	> 1	Linnorm
CDC123	2.32588572423084	0.34918392041101	0.811666557019448	1.82458674643019	0.512503117668841	0.935095526014499	-0.350210473157132	0.553573655119062	0.20422658151258	1.15206856550589	> 1	Linnorm
VIM	4.7721847504533	0.211956731936914	1.01149336798683	6.91277487272968	0.339762425667062	2.34838894021261	0.534615045745636	0.680756525256452	1.21518450673831	2.32170473335538	> 1.5	Linnorm
KIF5B	2.68102755923014	0.317146471158758	0.85021337556455	2.58773796945127	0.339897562766653	0.879614476835359	-0.0510945098253481	0.0999507274722676	0.0490463928462572	1.03458085007341	> 1	Linnorm
HNRNPF	3.29259867392582	0.247133510524761	0.81311243138685	3.41387123465781	0.259837484840079	0.887062407978147	0.0521819670232797	0.0723189239575821	0.125580755123781	1.09094680358677	> 1	Linnorm
ZNF22	2.48261498990075	0.323377773745096	0.802846360330647	2.15351618831153	0.410921769328937	0.884780358625538	-0.205166373550842	0.345643238370825	0.140195431847498	1.10205439339745	> 1	Linnorm
CDK1	1.248668432505	1.2337541466641	1.52879293128473	1.42515478987953	0.895660792744458	1.27418138844279	0.190728183673132	-0.462030574428062	-0.262822343092184	0.833455834579258	< 1	Linnorm
HNRNPH3	2.85537427938035	0.31717062269951	0.905666255060917	2.50810711275178	0.373866040817634	0.937582396914532	-0.187080902823057	0.237262283108055	0.0499659793995126	1.03524051125375	> 1	Linnorm
CCAR1	1.73568953727507	0.533744531845228	0.926124276937518	1.76411154513959	0.543745153819351	0.959095969130274	0.0234328696379366	0.0267812531937979	0.0504693792986329	1.03560180098268	> 1	Linnorm
DDX21	2.61496066411166	0.339791404005903	0.888249942173969	1.78966132411677	0.611779470452878	1.09487674326192	-0.547102647298468	0.848362339149318	0.30173087152248	1.23262236368092	> 1	Linnorm
PPA1	4.0297290409678	0.171726904453806	0.691782264313823	3.13025820278487	0.270622472319452	0.847114797557821	-0.364401170830781	0.656165560698128	0.292239464136081	1.22453962938479	> 1	Linnorm
PSAP	2.121331011378	0.427777097674767	0.907063486899609	2.4265905494904	0.393821924238991	0.955644228455707	0.193960940212425	-0.11931581664045	0.0752700941980706	1.05355825943579	> 1	Linnorm
ANAPC16	1.57797322510343	0.56552518451677	0.89240083121658	2.01332815272866	0.437329022452172	0.880253335240297	0.35150961050695	-0.370872180020687	-0.0197730689591414	0.986387847757019	< 1	Linnorm
DNAJC9	2.30297245536631	0.385483182077216	0.88772732797502	2.90592392348872	0.315458756004544	0.916695399076209	0.335499778072719	-0.289216523989393	0.0463258224244121	1.03263172168786	> 1	Linnorm
MRPS16	1.64392864620413	0.518318239853935	0.852240128961651	1.54271131443475	0.576654721661541	0.889461627786014	-0.0916795634986345	0.153869584195535	0.0616723831069755	1.04367489579458	> 1	Linnorm
CHCHD1	1.83752911623371	0.431196932240527	0.792281786719073	1.97937537329461	0.405777138114486	0.802877070389987	0.107278124242189	-0.0876593295253032	0.0191654742596541	1.01337312538105	> 1	Linnorm
VDAC2	2.92866050638264	0.253653258458935	0.742396696747162	2.67006797330436	0.279020737707924	0.744991656938442	-0.133364494263457	0.137514658104971	0.00503397782880232	1.0034953821894	> 1	Linnorm
RPS24	17.4667309392024	0.0394241668488218	0.68855768487696	15.6744714653494	0.0512729480532176	0.803520854370508	-0.156192822797734	0.379117584255053	0.22275794451148	1.16696229236639	> 1	Linnorm
KIF20B	1.69371440266895	0.716112295144164	1.21114372660113	1.81572251844273	0.688126569317109	1.24920957818568	0.100353119352109	-0.0575118885720591	0.044645456208484	1.03142967324892	> 1	Linnorm
KIF11	1.4028470334797	0.881766968687186	1.23386593116085	1.83471984872264	0.58890437601217	1.0797959629826	0.387202082580189	-0.582364040184406	-0.192426915179362	0.875132326545973	< 1	Linnorm
HELLS	2.6702815413697	0.426360285215631	1.13847794299659	3.04304388052387	0.400005499843685	1.21689391741575	0.188523276973818	-0.0920532232439361	0.0960970659578856	1.06887790396075	> 1	Linnorm
TM9SF3	1.99539904970261	0.414753233697336	0.827571086854641	1.91534084064379	0.456437429050072	0.874262927359318	-0.0590761456382429	0.138163871749977	0.0791839814786371	1.05642033807892	> 1	Linnorm
PGAM1	2.70333069456845	0.279943918297037	0.754070979436407	2.82535391123604	0.27981958771122	0.790279961166736	0.0636935891252161	-0.0006408818031637	0.067663498404204	1.04801800190931	> 1	Linnorm
NDUFB8	2.37964871337012	0.331760481933766	0.789621299513482	2.19266023771732	0.428494086348195	0.939537644631702	-0.118066339428435	0.36913324572709	0.250790061471356	1.1898585375174	> 1	Linnorm
NOLC1	2.55584693143946	0.365305393313029	0.933656364373945	1.65706328319661	0.696869803601394	1.15450249562636	-0.625172736402509	0.931786088527349	0.306307728137617	1.23653898766116	> 1	Linnorm
ATP5MD	3.10842572691835	0.227344238332887	0.705900942463561	3.14337733218605	0.228579213575643	0.717091294611356	0.0161313568160477	0.00781577261917298	0.0226910561255386	1.01585258139583	> 1	Linnorm
GSTO1	3.14681626758939	0.234480032797525	0.737872339416529	2.84569247821802	0.31235006481715	0.888740539589207	-0.145113182382231	0.413698754348718	0.268391063018067	1.20446382404303	> 1	Linnorm
SMC3	1.80540332305256	0.484491291185786	0.874747350627033	1.92060040579273	0.50586624166675	0.971396545840996	0.0892362195824268	0.0622852327766329	0.151193966397035	1.11048812567958	> 1	Linnorm
EIF3A	5.1412837618806	0.143841769475843	0.739523472386547	5.34381641326679	0.156889443923731	0.838367410434648	0.0557418042225363	0.125265612499756	0.180986697562709	1.13365895977462	> 1	Linnorm
PRDX3	1.90519943043699	0.43870229849731	0.835891539071077	1.89916273709906	0.426550093686478	0.809916196913366	-0.00457848883359213	-0.0405270847105159	-0.0455431196819732	0.968924984948912	< 1	Linnorm
BUB3	1.87182778200318	0.515896962416132	0.965265211894121	2.26185517619933	0.412221499761558	0.932370256366806	0.27305885280002	-0.323663200154391	-0.0500224035477445	0.965921329058606	< 1	Linnorm
MKI67	3.51993246301728	0.511839691051394	1.79880135717704	5.04987041403523	0.349056008762068	1.76260633549332	0.520698618865132	-0.552233480056402	-0.0293255817743946	0.979878255295227	< 1	Linnorm
PSMD13	1.80599726020975	0.463117013957549	0.836404134354644	1.80388637700662	0.469315444818896	0.846557506164243	-0.00168723503702808	0.0191811795223219	0.0174078796913467	1.0121393132728	> 1	Linnorm
TALDO1	1.78592188953914	0.472753836123968	0.8441448710248	2.3628856083246	0.360243806515396	0.851216469947112	0.403880804446252	-0.392115537751483	0.0120354518151551	1.00837723377236	> 1	Linnorm
RPLP2	17.5288213761579	0.0354144046060599	0.620138485575626	18.152816404617	0.0350525635117925	0.636259434303277	0.0504644056318463	-0.0148163303867328	0.0370247178771415	1.02599572370144	> 1	Linnorm
POLR2L	2.28912261173322	0.34451863488963	0.788004799223521	2.7873789673685	0.289993311938479	0.808184601985322	0.284114422477834	-0.24856239188043	0.0364804484741315	1.02560873078652	> 1	Linnorm
NAP1L4	2.34640380241076	0.333022006975127	0.781582375436688	2.49076715186548	0.337318926689148	0.840189227862475	0.0861388441148592	0.0184957515148994	0.104316353907175	1.07498486950021	> 1	Linnorm
RRM1	2.11904216493354	0.423163471860718	0.896800548077771	2.83914774019074	0.344926822106152	0.979320154083733	0.422045629363057	-0.294924777489947	0.126993415207237	1.0920155615235	> 1	Linnorm
TAF10	1.82841964057339	0.439274733173188	0.803227906864457	1.71601754611321	0.507386634551592	0.870639650112735	-0.0915329169931013	0.207961997961514	0.116266329631372	1.08392604723039	> 1	Linnorm
EIF3F	2.88665226629522	0.26589726811743	0.767376484231921	2.72047080643375	0.300283946161566	0.81670468040718	-0.0855409803938889	0.175458392585633	0.0898799404492025	1.06428161038142	> 1	Linnorm
RPL27A	17.9697735011659	0.0393643692076603	0.707340130454799	15.1921306415187	0.0567652637292487	0.862507341380864	-0.242248007802544	0.528118013807561	0.286132622645611	1.21936718170691	> 1	Linnorm
EIF4G2	5.47777997264951	0.141899194754417	0.777131378535141	5.165836359913	0.159127152180689	0.822032367442927	-0.0845893747151017	0.16531362412547	0.0810366858428384	1.05777786118021	> 1	Linnorm
PSMA1	2.70917607252045	0.275484184393247	0.74617444234634	2.58331632844506	0.314657162573845	0.81282093292546	-0.0686298459839902	0.191811287762822	0.123424610515304	1.08931757347458	> 1	Linnorm
C11orf58	3.39754161875647	0.207271263456171	0.703912226186259	2.97532712214359	0.253993626066553	0.755771625081861	-0.19144292948442	0.293272181329467	0.102554810348392	1.07367310435361	> 1	Linnorm
RPS13	18.0896454304346	0.0330865862648012	0.597925481957335	16.0651026385376	0.0528608236054581	0.849212016357102	-0.171233932323996	0.675952455161043	0.506159089588592	1.42026396596641	> 1.25	Linnorm
NUCB2	7.46599296755299	0.116719905215329	0.871493917305151	9.54634805505671	0.120521900194036	1.15068303866827	0.354614787562754	0.0462447075017421	0.400927990673151	1.3203569363128	> 1.25	Linnorm
LDHA	6.34915619374369	0.114787393071129	0.728542665982726	5.6255109933681	0.161065693371682	0.906084256950073	-0.174580720175763	0.488685034325207	0.314631749016017	1.24369415719512	> 1	Linnorm
CCDC34	1.7855895598483	0.495831731147582	0.885401753612407	1.84473281657807	0.533203431011362	0.983566030429187	0.0470113804517478	0.104835462985913	0.151689678397464	1.11086975648769	> 1	Linnorm
EIF3M	3.26625114013348	0.22619891881759	0.738506490562225	2.81727795523052	0.311047611215784	0.876311302641499	-0.213333814786891	0.459543393111993	0.246832866295372	1.18659932423121	> 1	Linnorm
CAPRIN1	3.23003811600958	0.2480081323663	0.800979922117121	2.85645335080237	0.305714857132157	0.873265843113185	-0.177326220287583	0.301799237626247	0.124654832210246	1.09024685763034	> 1	Linnorm
CKAP5	1.3918039159295	0.806345845703899	1.12238170635324	1.6242656191227	0.713014324082723	1.15811850291079	0.222831606725872	-0.177467690552356	0.04521948285744	1.03184014525118	> 1	Linnorm
PSMC3	1.89370032898908	0.473592749407962	0.896642557754127	2.66748027632672	0.363512670078013	0.969630056953086	0.494269555865371	-0.381641344281627	0.112901444395857	1.08140088663846	> 1	Linnorm
NDUFS3	1.49045163531409	0.594814215198428	0.886621334624099	1.86234885771453	0.459948044829333	0.856527417048337	0.321373784714524	-0.370968220825399	-0.0498186512030259	0.966057756112398	< 1	Linnorm
SSRP1	3.37710944780879	0.224391027234856	0.757611829956962	3.20442554928511	0.244960873486332	0.784892401097126	-0.0757231849301221	0.126536344561049	0.0510360337894166	1.0360086393341	> 1	Linnorm
TIMM10	2.67938499280638	0.288662510230899	0.77319624475008	2.36327656885747	0.346689521541294	0.819246315214841	-0.181113418108758	0.264260481614799	0.0834626481629027	1.05955806275242	> 1	Linnorm
SELENOH	4.03646291473665	0.17815484781548	0.718240621445275	4.35619348986775	0.184300698261744	0.801704972134042	0.109976399029052	0.0489297953951628	0.158604172150699	1.11620666973808	> 1	Linnorm
ZFP91	1.88279541764636	0.46207622916181	0.870010969016602	1.80128018735204	0.504580012190366	0.908979698574411	-0.0638536384217423	0.126952184236388	0.0632144827552254	1.04479107844106	> 1	Linnorm
FAM111A	1.3731017210827	0.906159142864033	1.24375693621529	1.50883083392292	0.860356863904696	1.2981447526056	0.135992557736248	-0.0748292501831579	0.0617466919865349	1.04372865373182	> 1	Linnorm
TMEM258	2.45317698912913	0.310389713888289	0.760837286814473	3.15618505609321	0.25626386304179	0.80842364254803	0.363530473505098	-0.27645069650883	0.0875235633434143	1.06254472087297	> 1	Linnorm
FEN1	1.43005963722108	0.734185130451766	1.05004257568905	1.97957747085029	0.513840658532791	1.01710575962124	0.469117215997293	-0.51482284513928	-0.0459781257076749	0.968632875627737	< 1	Linnorm
FTH1	20.8386653878232	0.220557969892962	4.59655564770819	20.7056530197366	0.301377073165015	6.24298465770034	-0.00923817970189053	0.450411776765146	0.441682713794128	1.35818755089217	> 1.25	Linnorm
EEF1G	10.3584242469251	0.0671400553320159	0.695502315693788	11.3577764569664	0.0619906646114331	0.70387690701172	0.132875869296341	-0.115122754580311	0.0172678362045044	1.01204106892093	> 1	Linnorm
UBXN1	2.15166214364223	0.378388747702478	0.81419950854694	2.3433311831795	0.348538442292115	0.816824700687962	0.123109302698875	-0.118551399384042	0.00464414314920159	1.0032242615151	> 1	Linnorm
RTN3	1.69966521723495	0.503158547145281	0.855193688698275	2.24690586587304	0.378937360827591	0.851458046744446	0.402689077119659	-0.409053682819533	-0.00631575923379455	0.995631817676865	< 1	Linnorm
COX8A	4.32383580408252	0.162760620681334	0.703796925669049	6.50634065283542	0.118956881209905	0.773867222936622	0.589534621268564	-0.452312958516555	0.13692684360937	1.09956039123212	> 1	Linnorm
STIP1	3.32592310177963	0.255448935760378	0.8496570054925	2.94604790525209	0.301623696561713	0.888641198983728	-0.174973922636364	0.239714850723956	0.0647204655996682	1.04588227159809	> 1	Linnorm
PPP1R14B	5.37313915702324	0.133964251152126	0.719822521861785	4.62724699206854	0.20789500460401	0.961824532491987	-0.215611093590701	0.634007029257799	0.41813248223488	1.33619677528883	> 1.25	Linnorm
TRMT112	3.0012557684562	0.261646413715565	0.784787202878298	2.97965474446084	0.272756561191524	0.812700001217747	-0.0104210974669281	0.0599954165321926	0.050421379960648	1.03556734645656	> 1	Linnorm
PRDX5	3.43076990997079	0.210187778687355	0.721176236863731	4.0370016655535	0.182769827503465	0.737839114513868	0.234751809526721	-0.201650863399307	0.0329544115814985	1.02310513962939	> 1	Linnorm
SF1	1.54627651461284	0.565403937775179	0.874146984486195	1.59639519561283	0.562597121425606	0.898095563454465	0.046019508271021	-0.00717975989953922	0.0389930818646283	1.02739651270701	> 1	Linnorm
FAU	13.1765979341721	0.0429335364453467	0.565442080241836	13.9516431934453	0.0446104204672199	0.622223167616364	0.0824571204776757	0.0552757332242147	0.138052859983548	1.10041892770033	> 1	Linnorm
NEAT1	3.22553807719492	0.475345973717017	1.53284055208427	7.79871829991012	0.357794882785193	2.78952365049765	1.27369719225219	-0.409845186572427	0.863811149150146	1.81983941298044	> 1.5	Linnorm
MALAT1	35.9396663161289	0.239556673910909	8.59451087914254	65.3615589330289	0.236875434083819	15.4598496240103	0.862865379365609	-0.0162384195995852	0.847038844258404	1.79880505608863	> 1.5	Linnorm
RNASEH2C	2.62403285653435	0.320730903777173	0.841661390376364	2.87308863494818	0.301521605467789	0.866229531055057	0.130816716167311	-0.0891019883957727	0.0415094189174722	1.02919005310165	> 1	Linnorm
CFL1	7.2852761953624	0.0985020787620733	0.717750699506429	9.0217499665274	0.0905013456057232	0.816489731473168	0.308423635027142	-0.122214928297816	0.185951910489528	1.13756730858589	> 1	Linnorm
DRAP1	2.25619016088398	0.347698328300846	0.784535980117817	2.95112460172361	0.266587388270683	0.786728267116741	0.387376166135964	-0.383227599794158	0.00402580742157394	1.00279437406885	> 1	Linnorm
BANF1	3.68496707048366	0.196303524194397	0.723442171654364	4.64057909085229	0.170063856946451	0.789124315364526	0.332653121120449	-0.207009510582844	0.125374894776173	1.09079114583542	> 1	Linnorm
SF3B2	3.06113577791893	0.23861666181072	0.730843090496031	3.61093947504708	0.205667323970465	0.742606573439665	0.238307201072235	-0.214382185712706	0.023036388016869	1.01609577089338	> 1	Linnorm
MRPL11	3.03164996444325	0.235117059185155	0.71279318954156	2.88017783430524	0.260552749753671	0.750429644401995	-0.073945296476072	0.148196261223399	0.0742332675644829	1.05280136709028	> 1	Linnorm
RBM4	1.6793509529376	0.497898596079942	0.836165869431587	1.87363448392627	0.439740608136511	0.823911904961235	0.157935775693305	-0.179199182128319	-0.0212990682068364	0.985345055427002	< 1	Linnorm
PPP1CA	2.41246260451986	0.321255313185145	0.775122405543331	3.29202321011028	0.235671817493087	0.775629479480289	0.448467927985962	-0.446941068885543	0.000943481787577657	1.00065418562711	> 1	Linnorm
GSTP1	9.16533225115481	0.0885200549545528	0.811183908658716	11.2092676191815	0.0929942213616958	1.042523001345	0.29043293398253	0.0711367235013589	0.361978275224415	1.28518698437794	> 1.25	Linnorm
NUDT8	1.61099347157503	0.632246138124997	1.01860899231187	1.74556479191106	0.651144235497839	1.13623884713897	0.115743260222149	0.0424908316912118	0.157665775016783	1.11548087216482	> 1	Linnorm
NDUFS8	2.38808891432718	0.310777978897287	0.742166872605605	2.24257935176069	0.366320503344204	0.821252424508276	-0.0906975180458321	0.237222171569138	0.146082118306712	1.10656033679463	> 1	Linnorm
MRPL21	2.03790240275945	0.39640511865637	0.807915811187528	1.85031636869946	0.446064938573394	0.824386255114211	-0.1393129959268	0.170278162682777	0.029115486338979	1.02038633691606	> 1	Linnorm
SPCS2	2.56063503932634	0.305294774862373	0.781709698742795	2.6725217755378	0.306681691341279	0.819652391528759	0.0617000589777516	0.00653914345515099	0.0683792656853405	1.04853808625758	> 1	Linnorm
RPS3	21.0837300317436	0.0440835970717774	0.929019285449915	21.4357974268886	0.0473366754704551	1.01373156541839	0.0238919632355321	0.102716439150311	0.125895228610005	1.09118463017423	> 1	Linnorm
NDUFC2	3.02697876539937	0.27118738315689	0.82047761545989	3.18621433342914	0.274502878885188	0.874464744031607	0.073964764238935	0.0175312203183398	0.0919362457021663	1.06579963615638	> 1	Linnorm
TAF1D	2.52452489864663	0.345819924037271	0.870356168500366	1.53933031756509	0.643931423174417	0.991151599733932	-0.713709060388358	0.896886063016575	0.187499835309515	1.13878850475857	> 1	Linnorm
CWC15	1.89346878043247	0.432414362918967	0.818731203019812	1.8339068636134	0.475462562350968	0.871965744484904	-0.046111261817719	0.136917304674391	0.0908815797197573	1.06502078004202	> 1	Linnorm
TMEM123	1.69218790672998	0.514605585963749	0.870508340911125	2.05434975478116	0.475261209910296	0.976265183054603	0.279792043132903	-0.114746461494624	0.165414959136484	1.1214886028924	> 1	Linnorm
DCUN1D5	2.30837270441172	0.35212939193489	0.812858779192299	1.56015322290146	0.603526643054617	0.941569167738926	-0.565188453568233	0.777311808314846	0.21206234961488	1.1583428657491	> 1	Linnorm
TIMM8B	2.42863030875865	0.320101217260533	0.777100660252531	2.20673234661687	0.380329787823244	0.839242436001068	-0.138231240076353	0.248722773681968	0.110986141642032	1.07996618575558	> 1	Linnorm
FXYD2	1.57958174781301	0.927195615605502	1.46448025025962	1.92187915018598	1.17858844690736	2.26466456627156	0.282975018201923	0.346114379922349	0.628908642048858	1.54639474712621	> 1.5	Linnorm
CD3E	2.76079560684765	0.293115849369008	0.809057899731841	2.74162549593424	0.326548620348691	0.895195193724016	-0.0100525697068787	0.155826833360832	0.145959338614372	1.10646616765095	> 1	Linnorm
CD3D	8.31153007337576	0.104829788269813	0.871237170952876	9.85837311220786	0.135749579693044	1.33817476955816	0.246235496232075	0.372899002059292	0.619129136063851	1.53594774669059	> 1.5	Linnorm
CD3G	4.80257557970645	0.170338362939295	0.817946386006673	4.81570096917165	0.183177721287967	0.882187598954197	0.00393749253293452	0.104840658772149	0.109079198562487	1.07853963786203	> 1	Linnorm
ATP5MG	5.6661508546345	0.110311600294531	0.624946794886054	7.09436862678667	0.094429736873093	0.669879269384691	0.324305283050832	-0.224271356341949	0.100167735246593	1.07189807975066	> 1	Linnorm
KMT2A	2.55141845937991	0.347614515947515	0.886930284461696	3.21567017447961	0.308863575557648	0.99319998619296	0.33381990400289	-0.170518585331821	0.163263532890034	1.11981742375136	> 1	Linnorm
RPS25	14.3039697391841	0.0427219049054321	0.610231341013273	13.9026200968464	0.0494110707383828	0.686917008614455	-0.0410587897179999	0.209858343279828	0.17077952967584	1.12566655044929	> 1	Linnorm
HSPA8	7.84755523326633	0.208891935237834	1.63887557047841	6.30145218910047	0.310003494948272	1.95215090942177	-0.316558937478324	0.569527685529366	0.252358259737962	1.19115260766985	> 1	Linnorm
CHEK1	1.59831872599856	0.567933178319049	0.907726993557158	1.75653544750735	0.518985523287527	0.910967574064634	0.136177561429081	-0.130026899365574	0.00514124192007331	1.00356999464649	> 1	Linnorm
ETS1	1.53100068468508	0.660430140355293	1.01111608983285	2.15299487946261	0.553932923169189	1.19261487686364	0.491869960269532	-0.25369467463205	0.23817959069243	1.17950341098894	> 1	Linnorm
NCAPD3	1.91238619359897	0.469412341106874	0.897702387342648	2.54374301839373	0.36758846105568	0.934971713201232	0.411579034382986	-0.352764291804339	0.0586854863626242	1.04151634927574	> 1	Linnorm
KDM5A	1.64421235055337	0.557305121864644	0.916353906400176	1.97914961855038	0.481203619494247	0.952361827402709	0.267484044910623	-0.211819918292271	0.0556049042828772	1.03929477546943	> 1	Linnorm
MRPL51	3.92129119303203	0.183437474380927	0.719321878765526	4.37444893678141	0.16487491934298	0.721234983836525	0.157772507905983	-0.153916443025628	0.00383189153149673	1.00265959527643	> 1	Linnorm
GAPDH	19.5353986672019	0.0464774002718849	0.907945356852872	21.3637954133604	0.0496165294427337	1.06132794578491	0.12907727617859	0.0942914523057021	0.225193132628095	1.16893372246948	> 1	Linnorm
CHD4	3.00276322172824	0.287768684581966	0.863761304216679	4.51039249655799	0.217239535963902	0.979871790950333	0.586962265087185	-0.40562291769212	0.181960309030212	1.13442427458469	> 1	Linnorm
PTMS	1.82115082139069	0.58916697016793	1.07304106587862	3.71375980952861	0.388799515209991	1.44390257042429	1.02803010454292	-0.599650132321977	0.428268107520624	1.34561725206854	> 1.25	Linnorm
TPI1	4.24091109764499	0.178980199621169	0.759090461196066	5.04868956238896	0.154789416079148	0.781433404565462	0.251534730612284	-0.209493163814086	0.0418511063038744	1.02943383497955	> 1	Linnorm
C12orf57	2.26768560484172	0.437740042787642	0.992465675249928	5.09538261719739	0.232307670713214	1.18405553484471	1.16796984697009	-0.914037570058089	0.254647636016921	1.1930443181791	> 1	Linnorm
YBX3	3.06841885198698	0.304373539969749	0.934073109362344	1.98564305616309	0.676157862046037	1.34250540835607	-0.627889126240131	1.15151716387436	0.523320521824072	1.43725945528241	> 1.25	Linnorm
ARHGDIB	5.89193351386872	0.140232196631465	0.826254249456708	5.40211639223079	0.217013006487534	1.17232041116763	-0.125216426697714	0.629963888789083	0.504709240311815	1.41883737595113	> 1.25	Linnorm
LDHB	10.8874034620541	0.0616490557458242	0.671197584034243	6.03272429051076	0.153310619197514	0.924864262483766	-0.851778372116572	1.31430692730209	0.462504121491938	1.37793145339537	> 1.25	Linnorm
ITPR2	1.66642595486594	0.716791778148437	1.19445073306117	2.9521195088771	0.60372460402836	1.78115598801469	0.824993911450117	-0.247663491725234	0.57646651977833	1.49119251109663	> 1.25	Linnorm
TM7SF3	2.54091466773849	0.33678326806616	0.855677715319929	3.04122020722994	0.317307801057393	0.964630634156677	0.259302356362833	-0.0859374742230165	0.172909108545896	1.1273293868545	> 1	Linnorm
RESF1	2.33156679318464	0.571041195842118	1.33138304380749	3.859162916114	0.538189465344408	2.07743342189211	0.726988189471993	-0.0854806761328499	0.641876542234747	1.56035742798036	> 1.5	Linnorm
ZCRB1	2.40682393524256	0.319252387581514	0.768288400433876	1.87444688245954	0.47531187854272	0.890807039424114	-0.360665665656223	0.574177047153459	0.213464986670039	1.1594695936071	> 1	Linnorm
SCAF11	2.62752332203589	0.304900078490379	0.801218937567816	2.63538369886647	0.308430582481876	0.812714106189994	0.00430945675459854	0.0166093012538803	0.0205514141624971	1.01434710050298	> 1	Linnorm
TMEM106C	1.539394737334	0.59611999418236	0.917386910124911	1.9252151892322	0.5535487857618	1.06581656399788	0.322656490445269	-0.106892291628392	0.216356932136477	1.16179613229141	> 1	Linnorm
TUBA1B	13.4770027677442	0.0752970814719175	1.01450509717876	16.0843839819464	0.0984579744533718	1.5836392500623	0.255161000565272	0.386914112873936	0.642467616076084	1.56099683921377	> 1.5	Linnorm
TUBA1C	1.77869348384773	0.668980277143138	1.18889466175533	2.11145145983248	0.646837519623432	1.36576806082604	0.247417164065399	-0.048560313653253	0.200091605942472	1.14877129552383	> 1	Linnorm
TMBIM6	2.28639843889166	0.351019051627351	0.802510912129495	2.84856307092275	0.300541985236328	0.856021853094982	0.317157513220123	-0.223982787995862	0.0931266177832826	1.06667939358419	> 1	Linnorm
EIF4B	3.24509160265099	0.249894706304112	0.810849963568327	2.6831184210379	0.330619371375237	0.8871466502304	-0.274348473073066	0.403850916173318	0.129737621059493	1.09409470320047	> 1	Linnorm
PFDN5	5.04498803008367	0.125189612301412	0.631579288060052	5.80269411503678	0.105587194842812	0.612683039722476	0.201872033888666	-0.245679977067102	-0.0438229451776861	0.970080956271354	< 1	Linnorm
PCBP2	3.11770267488722	0.23129562645962	0.720799105095439	3.56917954472567	0.21013337775519	0.749623459750801	0.195109127348159	-0.138432647433442	0.0565688834110141	1.03998944289969	> 1	Linnorm
ATP5MC2	4.60585933217868	0.145857754342441	0.671924646259279	4.14209274450758	0.191507835587768	0.793082166125237	-0.153110493444599	0.392841334235709	0.239170892568402	1.18031414763614	> 1	Linnorm
CBX5	3.27789926457206	0.261408592255291	0.856911096022496	5.49096880088369	0.179011615684557	0.983095134837681	0.744289195419039	-0.546253357993676	0.198185500564204	1.14725452780445	> 1	Linnorm
HNRNPA1	9.71926836592549	0.0800021265439146	0.776424580888596	9.02832556632054	0.0966394444747981	0.872471517495937	-0.106389272818164	0.272573812533774	0.168262241027704	1.12370414200104	> 1	Linnorm
BLOC1S1	1.91690761211048	0.427582428060121	0.81948956881092	2.29171932367428	0.381015349459341	0.872818750724851	0.257649556004874	-0.166353446411016	0.0909565098039858	1.06507609607687	> 1	Linnorm
SARNP	1.61418494034547	0.539526571410158	0.871021644108288	1.74239177029244	0.479224368882822	0.834989970104402	0.110263164515397	-0.170992741453225	-0.0609497009053941	0.958632860334058	< 1	Linnorm
RPS26	11.927514517762	0.0519507603370641	0.618833258695718	11.5667092328757	0.0606683899776313	0.701725811006172	-0.0443149710226736	0.223800161355119	0.181356693503249	1.13394973709907	> 1	Linnorm
PA2G4	5.2791806532374	0.138454351322868	0.730922723423034	4.78637984612785	0.178032220796441	0.852119134840701	-0.141379142385142	0.362727972802363	0.221336262098383	1.16581289311965	> 1	Linnorm
RPL41	26.3569756303088	0.03052708385668	0.803126190428061	28.2597792837429	0.0322157989664949	0.910457026961357	0.100565362198803	0.0776785940766087	0.180964236827884	1.13364131043478	> 1	Linnorm
MYL6	3.76195634775205	0.210410819791199	0.791841438340828	7.12808062705588	0.162421853004533	1.15767854164689	0.922030547048386	-0.37346314051906	0.547951235617706	1.46200803038625	> 1.25	Linnorm
CNPY2	1.75863418754716	0.490092438350377	0.861855593479715	2.133626027931	0.394487603506702	0.841682191818264	0.278851909550554	-0.313073922256109	-0.0341705682900658	0.976593060584545	< 1	Linnorm
ATP5F1B	3.77404892496754	0.176489851104318	0.66629629686552	4.01289408312971	0.174401666900059	0.699685044600534	0.088529952463018	-0.0171713957528108	0.0705417797020997	1.0501109609825	> 1	Linnorm
PTGES3	6.71191348587151	0.112593215919247	0.755664030630818	6.8437905657205	0.118380415167669	0.810170399472478	0.0280714909404085	0.072310518217123	0.100480422829347	1.07213042652852	> 1	Linnorm
NACA	13.1415683044311	0.05146919953898	0.676204016131868	12.4359796047294	0.0630630346143431	0.7842022751659	-0.0796173002834244	0.293085249071629	0.21376724272194	1.15971253713017	> 1	Linnorm
GIHCG	1.91924570073519	0.508432590182167	0.97555073438202	2.41004844508305	0.445031842324487	1.07181060563566	0.328522730429166	-0.192147943512262	0.135761188259373	1.09867233744088	> 1	Linnorm
RAP1B	1.9559038790862	0.442377181735527	0.865154033001851	2.89688940704424	0.372912141162574	1.08042364064251	0.566669136436797	-0.246441203103605	0.320568192985878	1.24882228993805	> 1	Linnorm
CCT2	5.39809898769848	0.127531569052726	0.688125743947186	4.43924248354668	0.181431267190099	0.805336271393511	-0.282137917725198	0.508568691235505	0.226919093731134	1.17033300741517	> 1	Linnorm
KRR1	2.25415679484423	0.358295450211837	0.80764951552425	1.86145014012045	0.47433539438144	0.882850491522311	-0.276160896720192	0.40475780103001	0.128439779442905	1.09311090337155	> 1	Linnorm
NAP1L1	8.23186640801555	0.08769575623321	0.721902168836103	7.85497093310372	0.103052741671618	0.80940808497651	-0.0676136325313538	0.232803952961136	0.165063921440528	1.12121575459662	> 1	Linnorm
OSBPL8	1.61638279731469	0.560694876227226	0.906033897297393	1.61882429079323	0.610969744363762	0.98909193239352	0.00217749968184048	0.123885052426473	0.126539593727543	1.09167210558444	> 1	Linnorm
PPP1R12A	1.70012905876571	0.514287383603341	0.874508920911078	1.86875866278547	0.486788594753284	0.909574240837221	0.136435999887288	-0.0792793954889277	0.056718296423673	1.04009715520067	> 1	Linnorm
NDUFA12	2.45178893253166	0.317307085202112	0.777933113495302	2.88657234253858	0.292548521860628	0.844168223833415	0.235522595352068	-0.117203807018471	0.117884406448249	1.08514242315835	> 1	Linnorm
METAP2	2.09651385825395	0.383006285986074	0.803030993245231	1.68947045650268	0.513499115515264	0.867590927835615	-0.311421244087801	0.422993721369631	0.111559297109428	1.08039532114381	> 1	Linnorm
SNRPF	6.20629233191555	0.102811392614058	0.638073528921068	5.03851861844575	0.152000765067974	0.764690516573493	-0.300732025635332	0.564078445626945	0.261153298684779	1.19843635868506	> 1	Linnorm
TMPO	3.19023421782192	0.274280814592914	0.875353694031545	3.59629670285047	0.272151416922693	0.978741814003696	0.172849705062659	-0.0112441647201766	0.161062268221348	1.11811010872186	> 1	Linnorm
SLC25A3	4.61352295296309	0.14658687011694	0.675744007019112	4.28265023364889	0.172369366012677	0.738227341073874	-0.107364977966145	0.233747511122548	0.127588358428918	1.09246598328026	> 1	Linnorm
HSP90B1	4.73137152546121	0.476938594234762	2.25484103706265	4.7658069077854	0.393078714024105	1.87363181833652	0.0104620489909413	-0.278985290300524	-0.267188247958174	0.830937430860883	< 1	Linnorm
TXNRD1	3.88755116925245	0.230191077720075	0.89488687298056	3.64348878536954	0.256612397691143	0.934903103803589	-0.0935411145067187	0.156758957672234	0.063111531675113	1.04471652454768	> 1	Linnorm
C12orf75	1.82749898978047	0.534056831235556	0.97591819829016	2.36309531862123	0.493790747925259	1.16645499857598	0.370807214852766	-0.113093468136352	0.257298518822014	1.19523849500875	> 1	Linnorm
ARPC3	3.26791412610665	0.224651703711824	0.734187175338183	3.98014177006382	0.193266079926588	0.768659942441159	0.284449746546418	-0.217101550221994	0.0661975726408579	1.04695364923406	> 1	Linnorm
VPS29	1.69677529291502	0.491455155766242	0.834096982736062	2.08452287609768	0.419539505745196	0.874372624241596	0.296921685982283	-0.228253111950382	0.0680330928164794	1.0482865210391	> 1	Linnorm
PPP1CC	1.9430857885912	0.431844963366453	0.839038591189206	2.07604155132023	0.409486127590874	0.849350217991363	0.0954857207528088	-0.0766988858403992	0.0176223838245903	1.01228981230475	> 1	Linnorm
RPL6	18.8910984331173	0.0329989797268586	0.623476629907902	17.4010850344808	0.0471633052258519	0.820679191791728	-0.118529323162888	0.515243407136141	0.396482890630993	1.31629503404635	> 1.25	Linnorm
PTPN11	1.86267151586727	0.455360980196728	0.848221569893456	1.79015297680972	0.486378334390771	0.870430608079252	-0.0572903981949933	0.095068293215846	0.037288118347623	1.02618306227297	> 1	Linnorm
PEBP1	4.25974218921517	0.1656037964512	0.705171463319094	3.59171625720277	0.212847941820875	0.764563508653489	-0.24609273460848	0.36208739287368	0.11666225111613	1.08422355189311	> 1	Linnorm
RPLP0	15.9815830408894	0.0380241830255803	0.607420562261284	14.4951291253338	0.0488327553414041	0.707406404640208	-0.140842134908521	0.360931931919502	0.219843533702536	1.16460727310037	> 1	Linnorm
COX6A1	4.96182791793091	0.13006812654389	0.645373713605832	5.37171091646784	0.125988353594038	0.676718577018595	0.114509965177143	-0.045977093371391	0.0684211760706511	1.04856854680001	> 1	Linnorm
SRSF9	3.94178375567442	0.167992580312318	0.662028703271327	3.97231858784464	0.174720975757549	0.694033952634491	0.0111327015065842	0.0566553031086683	0.0681124735492138	1.04834420200365	> 1	Linnorm
DYNLL1	5.94495568404103	0.166504412238039	0.990199778336764	6.81118391085654	0.139922774341992	0.953037459573673	0.196239531737968	-0.250929608174168	-0.0551867053038491	0.962469877719512	< 1	Linnorm
MLEC	2.43090444292402	0.328415623092144	0.798328732797059	3.36363263801815	0.278196735789681	0.935757496417251	0.468526965844121	-0.23941726716225	0.229151764380356	1.17214558110503	> 1	Linnorm
RSRC2	2.0841536859194	0.413727574331594	0.862238515288245	2.26703661333524	0.3819619688736	0.865928048385142	0.121346025066729	-0.115252114880876	0.00616014601967766	1.00427901680507	> 1	Linnorm
DENR	1.95679021565085	0.428150207407756	0.837287990738591	1.91852658592199	0.4518836455694	0.866958066430406	-0.02849033804677	0.0778343200409352	0.0502382813292065	1.03543592649124	> 1	Linnorm
ARL6IP4	2.88486857784312	0.266864579910807	0.769885122904341	3.3428511320412	0.230434001068619	0.77030755332536	0.212573511105007	-0.211754228380542	0.00079137928417753	1.00054869279643	> 1	Linnorm
UBC	4.41168640263924	0.301596033863973	1.33081862191944	5.11401445951296	0.225683993254881	1.15435621037248	0.213125996696992	-0.418313358259957	-0.205225480424533	0.867403109153639	< 1	Linnorm
BRI3BP	1.61259889663253	0.577718691991504	0.931649725375898	1.76670267350863	0.540713244947391	0.95519137564021	0.131671622450742	-0.0955034774509857	0.0360021674233964	1.02526877819324	> 1	Linnorm
RAN	10.1480362000943	0.0662017294516884	0.671788018165279	6.88643836825859	0.116040823236633	0.799066733374081	-0.559370644692686	0.809691624145747	0.25030992935387	1.18946261583589	> 1	Linnorm
MPHOSPH8	1.55310730507592	0.566439857362479	0.87978246160719	1.76979607398757	0.497667388033987	0.880737626634457	0.188425624523899	-0.186740932953465	0.00156546010747737	1.00108568318755	> 1	Linnorm
SAP18	3.58584643875543	0.192901250863361	0.691787348735712	3.44074965025721	0.206017312561206	0.708864124230251	-0.0595907821041255	0.0949030801172292	0.0351804865232656	1.02468500692554	> 1	Linnorm
MRPL57	4.23966047881583	0.170738604547721	0.72375220368521	3.98456340190027	0.198606266767287	0.791351483988685	-0.0895270819292101	0.21812185274732	0.12882278374049	1.09340113917343	> 1	Linnorm
RPL21	18.8696880078076	0.0340313755496451	0.641412152824228	15.392297562961	0.0584296766899443	0.899485606999281	-0.293861974973783	0.779835840136471	0.487848507811526	1.40235198700043	> 1.25	Linnorm
GTF3A	5.7458083750889	0.125608558712248	0.721731961381166	4.86321232214722	0.181161665682715	0.880899037035297	-0.240600299914944	0.528342939465078	0.287513531331163	1.22053488576221	> 1	Linnorm
POLR1D	1.9732485866603	0.410060410846386	0.809166023846796	1.6990242911862	0.504755224015198	0.857582730355201	-0.215866236813809	0.299747471103586	0.0838401099933251	1.0598353181937	> 1	Linnorm
POMP	4.99567437779111	0.136066918995408	0.679718489264325	5.18775516120494	0.167577973731016	0.869420950374891	0.054430948507385	0.300516178158892	0.355117493945534	1.27908974686842	> 1.25	Linnorm
HMGB1	19.8497325790416	0.0559033916304639	1.10954407820993	23.1210345073638	0.0576951963075001	1.3338636756752	0.22008637884703	0.0455153920192398	0.26564424510719	1.20217276795994	> 1	Linnorm
HSPH1	2.57328588982537	0.451638914434657	1.16193044323976	1.94113767987327	0.60809346396094	1.18039427906348	-0.406709299833716	0.429123284941829	0.0227451265602935	1.01589065501394	> 1	Linnorm
BRCA2	1.74144172949854	0.629286376224086	1.09508572963053	2.08518571455369	0.51973336496507	1.08375834349756	0.259893681673798	-0.275945031849702	-0.0150007164184852	0.989656164968209	< 1	Linnorm
N4BP2L2	1.75445046666108	0.492197859864122	0.863590926796385	1.79739636092979	0.533826779932915	0.959513175766753	0.0348893695504988	0.117133296680059	0.151954531285947	1.1110737109365	> 1	Linnorm
TPT1	17.9781535749928	0.0464174693779429	0.834183070959838	19.3395010187553	0.0540991198200339	1.0458569902777	0.105305713940693	0.220937251026716	0.32624965264237	1.25374995811687	> 1.25	Linnorm
ZC3H13	2.42828967719904	0.363474931766913	0.882795653859341	2.90071800377715	0.347611250591912	1.008243634499	0.25646951447429	-0.0643810910400165	0.191692865247057	1.1421030791115	> 1	Linnorm
LCP1	5.48001191143937	0.163386997343886	0.89540012379129	6.28255979475123	0.213808844853306	1.34327714363696	0.197173468079821	0.388028360197214	0.585152568106346	1.50019763002631	> 1.5	Linnorm
ESD	2.36673645932273	0.333691518445014	0.789769252173294	1.95556580747633	0.453047891561458	0.885969815680759	-0.275312982577852	0.441148547710223	0.165826347172607	1.12180844372295	> 1	Linnorm
ITM2B	2.07035025302938	0.430339496463992	0.890913830289062	3.06539743705527	0.330875542645554	1.01423873317828	0.566199277981975	-0.379186600810657	0.187039470948333	1.13842517502417	> 1	Linnorm
RB1	2.01839476153076	0.489615167478901	0.988298279476476	2.94173938804609	0.352298149423326	1.03515621571345	0.543461075187786	-0.474851354498827	0.0668300675198815	1.04741274695105	> 1	Linnorm
RNASEH2B	4.74429103312871	0.191801076462027	0.910044893378575	4.49163250876202	0.244631889979444	1.09887315158529	-0.0789526172838147	0.351001667128822	0.272015236710885	1.20749334409831	> 1	Linnorm
VPS36	1.6425445462599	0.512842686197847	0.842278047138177	1.54733535350531	0.589619554004017	0.912313438679175	-0.0861465918464899	0.201268021489007	0.115233003965106	1.08314996666357	> 1	Linnorm
COMMD6	1.88802218268669	0.420085672475314	0.792341278679357	2.18029420962563	0.380182003559994	0.828717549512523	0.207647110623508	-0.143993340181025	0.0647585096294057	1.04590985199433	> 1	Linnorm
MYCBP2	1.68544905528195	0.560928556514992	0.945574288367877	1.59530876795087	0.604172684536139	0.963838633449999	-0.0792973398259197	0.107143927773536	0.0276008227095496	1.0193156109539	> 1	Linnorm
ARGLU1	3.01692524892301	0.291068604730788	0.878180760234451	2.76760412951645	0.321152120969223	0.888574959725557	-0.124441352327441	0.141897588651995	0.016975559105184	1.01183605922809	> 1	Linnorm
APEX1	2.09173222477998	0.385849348256988	0.807009096110513	1.81332076321939	0.485875097518827	0.880691173193673	-0.206064025449686	0.332547823250767	0.126051271654128	1.09130265995548	> 1	Linnorm
HNRNPC	6.24321253730096	0.111617878024612	0.696858585934699	5.86461244640684	0.132245411823848	0.775555866966501	-0.0902528070142634	0.244649545174566	0.154364790622116	1.1129314937352	> 1	Linnorm
SUPT16H	4.56263945580143	0.167139611461954	0.762646265663003	4.38265268500421	0.198138804467019	0.868378344869975	-0.0580643019472377	0.245457765067923	0.187309694987728	1.13863842775793	> 1	Linnorm
DAD1	2.14969006457763	0.371481783209661	0.79866769577995	2.94246170254351	0.340090565712956	1.00070969735183	0.452894966402336	-0.127372479861092	0.325356247327068	1.25297379954071	> 1.25	Linnorm
MRPL52	2.77290173151314	0.266235090010059	0.738135420851918	2.66906008163994	0.313163992143757	0.83589691486768	-0.0550647083062228	0.234217607680857	0.179439513770243	1.13244384601261	> 1	Linnorm
PSMB5	2.27771605805098	0.350662726964595	0.798381982302833	2.17069741941016	0.390445009591386	0.846974065505532	-0.0694292727069402	0.155035282829226	0.0852386320190286	1.06086320117413	> 1	Linnorm
ACIN1	2.49417978727757	0.336556706039907	0.839483776582578	2.2745091730848	0.393671693439586	0.895341832784322	-0.133010209283182	0.22614337742434	0.0929361497799175	1.06653857734944	> 1	Linnorm
PSME1	2.54883143514222	0.310362104660206	0.791214479369924	3.04505863118554	0.263369268604096	0.801821096124165	0.256634041747769	-0.236865400917051	0.0192115477522744	1.0134054886896	> 1	Linnorm
PSME2	2.15796450458888	0.424428844520968	0.915114655403781	3.29905496125573	0.27564496777504	0.908468352270021	0.612381678201674	-0.622711442719111	-0.0105162539765485	0.992737190804984	< 1	Linnorm
NEDD8	3.35668980622796	0.202805797258073	0.680930997736942	3.85062492737186	0.175429866959052	0.67495186478251	0.198053380470668	-0.209204505032019	-0.0127239920433615	0.991219179367215	< 1	Linnorm
CTSG	1.81905393113254	0.859897896716859	1.56367145793302	8.76265239789676	0.521279693191142	4.5682296186521	2.26817931383446	-0.722107706189872	1.54669774781229	2.92147662827506	> 1.5	Linnorm
BAZ1A	2.18509463585959	0.428114273029922	0.935463993526306	2.18926342292305	0.462347690803401	1.01215386996384	0.00274979330128768	0.110982248338125	0.113674598930905	1.08198057538104	> 1	Linnorm
PSMA6	5.71787128736125	0.118822292299107	0.679350958098142	4.75446207976885	0.174005343840626	0.82734001813308	-0.266196020739207	0.550326086909614	0.284323291706294	1.21783889206433	> 1	Linnorm
PNN	5.58057461039457	0.159583473630553	0.890499621067684	5.47492443756894	0.163201231448735	0.89350174570248	-0.0275746250589998	0.0323406886712925	0.00485555055258674	1.00337128120414	> 1	Linnorm
FKBP3	2.25963095863699	0.35229985829571	0.795893627294091	1.95931279662358	0.442600122394216	0.867201950500136	-0.205739435312109	0.329199955550954	0.123792376886809	1.08959529359279	> 1	Linnorm
RPS29	9.36972005644166	0.0744302099782683	0.699553541975825	8.81151876218534	0.0770263315889875	0.674277065565044	-0.0886152395080775	0.0494634119947513	-0.0530929540932871	0.9638677029075	< 1	Linnorm
RPL36AL	6.16997427077086	0.105073567474156	0.648098269965138	7.33062911713423	0.109151011302751	0.800179163816276	0.248672543014303	0.0549257096389373	0.304110479333834	1.23465715139051	> 1	Linnorm
RTRAF	3.19652401990443	0.223609005441252	0.714773927350586	3.00856265484576	0.244693416910511	0.735860441852935	-0.0874295329072036	0.129996997271109	0.0419451702955669	1.02950095644998	> 1	Linnorm
CDKN3	1.66893630395655	0.675470925212465	1.12742273937749	1.98024297833127	0.629874515687972	1.24725878017812	0.246748567328708	-0.100829230009087	0.145732254251092	1.10629202038873	> 1	Linnorm
DLGAP5	1.38026779648008	1.40342065968987	1.93322838148459	1.69632393596145	1.10265416274619	1.87040067032358	0.2974634956736	-0.347967131575095	-0.0476647280369981	0.967501143805491	< 1	Linnorm
KTN1	4.0898974641647	0.195123642436124	0.798142695603405	3.98275720924253	0.208671428322929	0.830699725743326	-0.0382971395002168	0.0968444827996248	0.0576803769896756	1.04079098927956	> 1	Linnorm
PSMA3	3.65604017026105	0.193120177059339	0.705857383473097	2.86587165627995	0.273447571736189	0.783664392204993	-0.35130791977015	0.501765346843128	0.150859225561679	1.11023049493235	> 1	Linnorm
PCNX4	1.5469912125147	0.686463284591373	1.06165903449014	1.49854507732455	0.830769722627615	1.24494593601055	-0.0459025199468652	0.275266078112265	0.229762591672257	1.17264196466659	> 1	Linnorm
SYNE2	2.22450868496472	0.578967455923265	1.28709507507459	2.94324239685476	0.551113799624345	1.62203977752237	0.403919632205451	-0.0711320038055625	0.333690572993858	1.26023306975079	> 1.25	Linnorm
CHURC1	2.10932830756319	0.374927419082661	0.790167623087794	2.15212094854158	0.391631827522957	0.842860426687845	0.0289754975240216	0.0628866798374392	0.0931350146608916	1.0666856019665	> 1	Linnorm
EIF2S1	1.9642407803719	0.407936484158294	0.801196846972442	1.64968949189695	0.523679596380974	0.863521745115768	-0.25177728593454	0.360339853957187	0.108075764425511	1.07778974465369	> 1	Linnorm
ERH	4.92747536331136	0.134630689430928	0.663370859934641	4.48010787316789	0.159067310448535	0.712348571388667	-0.137315187736735	0.240630067555622	0.102767723727735	1.07383156905453	> 1	Linnorm
SRSF5	2.98623465390684	0.26990880340216	0.806039922149969	3.13433622793063	0.265300393577417	0.83147095630772	0.0698324147741531	-0.0248452169867245	0.0448145749352563	1.03155058882185	> 1	Linnorm
RBM25	3.12429220148775	0.245240565790495	0.766224168225326	3.22267144332691	0.255572548769578	0.823625814635191	0.0447277219592544	0.0595352455181357	0.104222516665065	1.07491495151193	> 1	Linnorm
AHSA1	2.06775684176361	0.419296738437642	0.867114589215838	1.71076250725026	0.559049439538007	0.956308754904646	-0.273427046805579	0.415004265439423	0.141253825301777	1.10286318186558	> 1	Linnorm
SLIRP	3.46595573358369	0.211721168395961	0.733423513118006	2.80937175087699	0.290088732611346	0.814468205492812	-0.303005686727528	0.45432873994002	0.151211862436744	1.11050190091433	> 1	Linnorm
PSMC1	1.84102786245765	0.462802998051868	0.851690562164078	1.54373603784576	0.586470061185189	0.905177589315161	-0.254085372411291	0.341659251439032	0.0878715033879896	1.06280100957697	> 1	Linnorm
CALM1	2.94272997120834	0.284626054666743	0.837611174031523	3.59592917684051	0.257038143335723	0.924160278638141	0.289209441970022	-0.147085267264898	0.141862393853289	1.10332849810258	> 1	Linnorm
DDX24	3.59443388487948	0.216421622901731	0.77775850973193	3.17847911746111	0.25427524585168	0.808210356575512	-0.177427957397716	0.232546372454325	0.0554085637494113	1.03915334446688	> 1	Linnorm
GLRX5	2.13803107354818	0.371394041555105	0.793867987372288	1.97538881092519	0.402775294948374	0.79560566061375	-0.114146177580003	0.117024525748094	0.00315441979180531	1.00218886926933	> 1	Linnorm
VRK1	1.90865783761378	0.447003516460559	0.853310937843727	1.76206510607671	0.5022600146788	0.884975469601307	-0.115291265025386	0.16814824471564	0.052565925295987	1.03710784703826	> 1	Linnorm
BCL11B	2.42932865363354	0.473467511663977	1.1494333784425	1.45449340936148	0.985377010611253	1.43335114693399	-0.74004092003255	1.0574103787549	0.318469239556927	1.24700671984679	> 1	Linnorm
YY1	2.66221100306326	0.29724405881763	0.791323247760428	2.74159215653486	0.287700489107781	0.788752062790772	0.0423890478046246	-0.047080300564861	-0.00469526870562149	0.996750777919223	< 1	Linnorm
DYNC1H1	2.17112725452125	0.4419866089166	0.959589713852051	2.70106877685619	0.392183354079318	1.05927638067697	0.315086087467891	-0.172474357496376	0.14258946053131	1.10388467632146	> 1	Linnorm
HSP90AA1	20.1409012262029	0.0937862374252299	1.88933899697599	18.8744236339289	0.11321294317358	2.13711131528513	-0.0936956500239174	0.271590768598636	0.177780473033688	1.13114233004544	> 1	Linnorm
EIF5	4.17170066251137	0.189943081108004	0.792315471037548	3.42744446416639	0.239417548024918	0.820490211889825	-0.283502352183253	0.333961736823871	0.0504111499995011	1.03556000341049	> 1	Linnorm
ATP5MPL	4.42928635585443	0.156048633822817	0.690908174463936	4.88890622940683	0.154429011338265	0.754482139771467	0.142437463031459	-0.0150519211825312	0.126992768270122	1.09201507183911	> 1	Linnorm
SIVA1	6.38547023330891	0.119597892727863	0.763686005266385	5.83051740469464	0.156671048315652	0.913361377405958	-0.13116895054999	0.389546634770933	0.258206198675442	1.19599072276749	> 1	Linnorm
CRIP1	1.49128778485993	0.692089846814426	1.03180072233481	3.50607465057606	0.420940287596585	1.47554537429589	1.23329802192646	-0.717343745508077	0.516083923977796	1.43006817339395	> 1.25	Linnorm
UBE3A	2.31038550455547	0.351055406392529	0.811157835241662	1.9114122836641	0.471089234847293	0.90041033607816	-0.273494600655005	0.424301618207291	0.150599956387428	1.11003099145299	> 1	Linnorm
NOP10	2.4931336403418	0.306060327214531	0.763045902129021	1.98588201450054	0.434654688906344	0.861644088470586	-0.328180306391568	0.506053659018226	0.17532222429051	1.12921658587833	> 1	Linnorm
SRP14	6.83146568273156	0.0876948373926236	0.59904731744292	7.42738826577806	0.0876462230192403	0.650897218329201	0.120659856774106	-0.000799991936040112	0.119759785892306	1.08655393217953	> 1	Linnorm
KNL1	1.69642308362774	0.784311723082451	1.32763652955375	2.43997577224191	0.468990732073267	1.14391746767069	0.524370803336683	-0.741867751189569	-0.214877263348416	0.861619458493805	< 1	Linnorm
NUSAP1	2.34366740014946	0.756724913806336	1.76746558730558	4.02173550585466	0.402616023054984	1.61876764090393	0.779050358962717	-0.91036435519439	-0.126786210925947	0.915869396570075	< 1	Linnorm
RTF1	1.74757074340802	0.485135769360846	0.847827942223969	2.13282514143945	0.404995038081071	0.8635568640062	0.287414833405633	-0.260484321761648	0.0265196656365794	1.01855202099258	> 1	Linnorm
ZNF106	1.5411973840971	0.593413210221545	0.914455965911584	1.64158913320138	0.567066176221878	0.930800362805436	0.0910414435071711	-0.0655199371344811	0.0255580719797778	1.01787335585652	> 1	Linnorm
MAP1A	2.71550317349487	0.410957878303404	1.11620603867505	1.89478878529384	0.707505118093294	1.34057203344932	-0.519182511117378	0.783750053981454	0.264245385762986	1.20100768764931	> 1	Linnorm
PDIA3	1.92606801727648	0.480058653052116	0.924654540350948	2.53822998944391	0.382211941422295	0.970071496146654	0.398164146444328	-0.328837830492949	0.0691766188038352	1.04911775567388	> 1	Linnorm
SERF2	9.91787058249302	0.0629073859553725	0.623775378467276	11.2075690806997	0.0602797864880751	0.67562394506835	0.176371086859824	-0.0615551069584057	0.115193852122835	1.08312057255045	> 1	Linnorm
B2M	6.05288086401857	0.132813792435869	0.803955135641431	8.84972842905909	0.136577688991341	1.20890531069806	0.548011228556536	0.0403168522800992	0.588514347974492	1.50369747900614	> 1.5	Linnorm
DUT	4.43535940359613	0.223246289754614	0.990209374374244	5.08971147570052	0.242522505798266	1.23434514269006	0.198532862549303	0.119482435233401	0.317940338996425	1.24654964357422	> 1	Linnorm
EID1	2.43550529579722	0.345479540399265	0.841392435697455	2.33927261948248	0.378834934390938	0.886202186062236	-0.0581611166283179	0.132969100069022	0.0748570376135212	1.05325665939418	> 1	Linnorm
GABPB1-AS1	1.75367892041085	0.688821039419167	1.20786796348826	1.79187353473237	0.685599219311109	1.22840286472549	0.0310841895855966	-0.00676374256961113	0.0243210249463577	1.01700094866157	> 1	Linnorm
SLTM	2.59337342053331	0.339293523561737	0.879927633404488	2.92224888506735	0.306780839681056	0.896507635324802	0.172249101100067	-0.145325511510592	0.0269309910282709	1.01884246077847	> 1	Linnorm
GTF2A2	2.13177506395265	0.380439754940729	0.810825972940569	2.21023137643183	0.382927222393754	0.846297569708559	0.052142186041037	0.00940221352795421	0.0617727207452395	1.04374748460431	> 1	Linnorm
VPS13C	1.76758445319599	0.542455134556746	0.958947425255104	1.6188783338637	0.631640139582625	1.02253022611882	-0.126784582465605	0.219599034858841	0.0926198639514689	1.0663047829205	> 1	Linnorm
RPS27L	1.6059653584739	0.575682563575824	0.924199415426177	1.94587157308025	0.544897543308692	1.06036330856052	0.276975722343963	-0.0792885297075323	0.198282572944471	1.14733172393488	> 1	Linnorm
PPIB	3.1642119575091	0.298741434248065	0.94540222010759	4.57273198434402	0.281472989820884	1.287088784709	0.531210119556363	-0.0859008598146896	0.445111417856135	1.36141925345017	> 1.25	Linnorm
PCLAF	3.32632326790182	0.303348988910142	1.00915896748656	5.35774363888757	0.254097162987772	1.36097001692081	0.687697168339208	-0.255598235052391	0.431481831173897	1.34861806788526	> 1.25	Linnorm
HACD3	1.58393281437079	0.550962027318445	0.871517986931064	1.8202766468853	0.48799678746341	0.888189947205811	0.200646586898545	-0.175081240289955	0.0273378026549421	1.01912979482323	> 1	Linnorm
RPL4	10.2612491834569	0.0616542770404836	0.632539654118805	8.44224749569617	0.0916222762350243	0.773398395911394	-0.281507342826273	0.571497425359637	0.290055846493482	1.22268760681703	> 1	Linnorm
ANP32A	4.14059877442755	0.173428657696529	0.718098137093982	3.29110094915461	0.270677090012659	0.890614691869547	-0.331269132331991	0.642230471602006	0.310620391295976	1.24024091675507	> 1	Linnorm
RPLP1	30.7693817904209	0.0239124504866787	0.735337144449836	29.5234055808724	0.0295442686436532	0.87214921721811	-0.05963630913966	0.305116304707534	0.246169126477158	1.18605353177233	> 1	Linnorm
PKM	4.36785556016015	0.170131153829286	0.743412687912363	4.91102385203978	0.19303758380399	0.948016244935126	0.169098680663667	0.182234416454417	0.350748469887916	1.27522204066402	> 1.25	Linnorm
COX5A	3.83789873901553	0.189168752323045	0.726069162566001	4.1773243820811	0.167772114089449	0.700721679698646	0.122262530287287	-0.17317085702601	-0.0512654477584515	0.965089437516153	< 1	Linnorm
PSMA4	4.34512854303165	0.153406130461589	0.666618093150697	4.27873243941023	0.174978771929367	0.748651265229474	-0.022215391081319	0.189823770426911	0.167433367553519	1.12305872421052	> 1	Linnorm
MORF4L1	2.85790395525833	0.273488423563902	0.781565035651436	2.64118911062335	0.311850730106193	0.823836268442204	-0.113769830040192	0.189375869800845	0.0759917127170259	1.05408536828357	> 1	Linnorm
RPS17	16.3656550265695	0.0587031846984293	0.960855869193164	15.2821893210707	0.0662164267449597	1.01186241968025	-0.0988201084699224	0.173750387381254	0.0746211994066489	1.05308449698071	> 1	Linnorm
IDH2	2.42784097509115	0.358627334107769	0.870771622655365	4.69865538989158	0.23932650628645	1.12448217684463	0.952574033696816	-0.583505263250726	0.368894496635601	1.2913629103066	> 1.25	Linnorm
CIB1	1.75214843508344	0.493241137830558	0.864121832701208	2.52889251491528	0.334718170382285	0.846249593645278	0.529380720151879	-0.559346259229874	-0.0301514966467767	0.979317454576906	< 1	Linnorm
PRC1	1.38279509061452	0.960230248359444	1.32563271414135	1.8510704043332	0.632865845931627	1.17146412479275	0.420772381605807	-0.601480671800365	-0.178368337704813	0.883701882350982	< 1	Linnorm
SNRPA1	2.42411365710875	0.344554756547324	0.835204323769656	2.27812668982409	0.387356007497488	0.882129179320117	-0.0896093630912989	0.16892684072909	0.0788607594278852	1.0561836836987	> 1	Linnorm
SNRNP25	2.05144408509869	0.396107536306447	0.812725251920993	2.48040092844146	0.333541144576907	0.827294712520604	0.273933502464985	-0.248027411421615	0.0256336410371481	1.01792667394691	> 1	Linnorm
NME4	2.48850880989911	0.363334734049851	0.90415431279568	1.77434236917705	0.62221570728084	1.10398211216788	-0.48799708200979	0.776115523870979	0.288075871531601	1.22101072410342	> 1	Linnorm
METTL26	2.15805281488329	0.383257970586414	0.8271210148519	1.63911928825582	0.545119112194215	0.893617374681727	-0.396809321328942	0.508255707096643	0.111558813125106	1.0803949587011	> 1	Linnorm
UBE2I	2.66031574064224	0.283603469199379	0.754316279942158	2.77051846207377	0.271796075559354	0.75295402563893	0.0585584981202103	-0.0613505552504135	-0.00260778449032364	0.998194054219097	< 1	Linnorm
MRPS34	2.2846019172363	0.346264283125683	0.791040744479737	2.01655042556298	0.431180728079441	0.868951004436231	-0.180053321316044	0.316419114870011	0.135522827236274	1.09849083059272	> 1	Linnorm
NDUFB10	4.4262713276958	0.152115418820162	0.673320460869812	4.28470731423575	0.169538393637086	0.726324154837203	-0.046895232085438	0.156445626995696	0.109320253393343	1.07871986230586	> 1	Linnorm
RPS2	36.3441156655372	0.0257131449619029	0.933812454762759	31.7050030045374	0.0409614863672378	1.2974015535728	-0.197011288345939	0.671761991012006	0.474420335657705	1.38935987301906	> 1.25	Linnorm
PGP	1.87195483842983	0.469879918368358	0.879729203965641	2.17124416985543	0.410521551394248	0.891370224661569	0.213976345254599	-0.194834149440079	0.0189652646380456	1.01323250455192	> 1	Linnorm
RNPS1	2.19075079972052	0.371834313343728	0.814491367440788	2.09077600240095	0.397361181261776	0.830818011859506	-0.0673868800575101	0.0957910305534395	0.0286330855496087	1.0200452025293	> 1	Linnorm
SRRM2	5.15291326897786	0.142238073396096	0.733060633251904	5.06739994254497	0.153987642756173	0.780087974971643	-0.02414261254821	0.11450689354846	0.0897043019435345	1.06415204907556	> 1	Linnorm
ELOB	4.3865330547669	0.14675055701406	0.643646387791234	4.52912981705682	0.146727348142892	0.664539879991444	0.046152751463899	-0.000228182924982514	0.0460874750188861	1.03246113486616	> 1	Linnorm
IL32	1.42459714369415	0.863091359777456	1.22740457653689	2.23788124263852	0.788165531010257	1.76402922130223	0.651579476218796	-0.131014622155097	0.523263591592742	1.4372027406639	> 1.25	Linnorm
CARHSP1	2.73233145437233	0.313410600891427	0.856195829013446	3.79950906075407	0.251035456194466	0.953569729433774	0.475680513127164	-0.320162834264745	0.155397631521767	1.11372853863646	> 1	Linnorm
USP7	3.42589381271727	0.256683787658355	0.879383776681677	2.86505537127699	0.394826271619418	1.13124366622288	-0.257917413675802	0.621225812391382	0.363344892302337	1.28640497609768	> 1.25	Linnorm
RSL1D1	3.26090752857066	0.238220526171239	0.776649814049232	2.1742266294554	0.468965147918714	1.0192416116459	-0.584771203514729	0.977182982194042	0.392159934215931	1.31235673170622	> 1.25	Linnorm
GSPT1	2.97412711682165	0.271407117441111	0.806812483988545	2.48063718480941	0.356400160784777	0.884110604983141	-0.261755567055516	0.393039432899852	0.13199345927461	1.09580679839319	> 1	Linnorm
RPS15A	18.2665645060438	0.0376719859487726	0.687877811056699	17.0652382593417	0.0478228226156582	0.816094870262491	-0.0981447668119604	0.344207194181619	0.246584554657457	1.18639510846967	> 1	Linnorm
ARL6IP1	1.68290864841565	0.998938176886066	1.67883511601394	2.14054402486417	0.86110126851022	1.84340552312872	0.347020641472873	-0.214212480509599	0.134912933026229	1.09802654563571	> 1	Linnorm
NDUFAB1	3.70453333678765	0.191625102419737	0.709961789895673	3.08299780423291	0.232525752099204	0.716652535120746	-0.264957954524924	0.279103939776023	0.0135324250711347	1.00942409200086	> 1	Linnorm
RBBP6	1.75814173028055	0.555234944278689	0.976177151755114	1.6718303079844	0.588239946228148	0.983434887266669	-0.0726229558965633	0.0833063898993476	0.0106865509073672	1.00743485493233	> 1	Linnorm
TUFM	2.36783032252372	0.34043733026532	0.805684557792464	1.84538781676522	0.48881187648838	0.901727917354903	-0.359641664734007	0.521890095461582	0.162477083637685	1.11920714953951	> 1	Linnorm
SPN	2.12815626787131	0.448445148449783	0.954386931521357	3.26824132773926	0.312628298199919	1.02171404560868	0.618910426338162	-0.520483159962946	0.0983452820568032	1.07054488265048	> 1	Linnorm
MAZ	2.77701496057108	0.275858588833017	0.76618859452166	2.81218666536074	0.28944610687595	0.814024256815705	0.0181574104047119	0.0693658527264842	0.0873722355092612	1.06243327378673	> 1	Linnorm
CORO1A	2.11428387209731	0.499617726477665	1.05637028226838	3.74660480814349	0.342742141893878	1.28435395325596	0.825414718570904	-0.543701075317212	0.281927226107172	1.21581795210864	> 1	Linnorm
FUS	4.78035503766358	0.171647368212186	0.820551880362333	5.05442364080533	0.172711987134193	0.872926063163679	0.080428818703629	0.00892047977680002	0.0892649100398878	1.06382799680895	> 1	Linnorm
ORC6	1.5502691842734	0.629825280309686	0.976539490366672	1.68006314831527	0.545256524122883	0.9160060949873	0.115996717754509	-0.208016539249781	-0.0923211887015895	0.938012342586736	< 1	Linnorm
DNAJA2	1.73245142179608	0.493335699592195	0.854579874879251	1.65764983648008	0.540116688094969	0.895203544040334	-0.0636756167870162	0.130701434371847	0.0670004054935731	1.04753642152739	> 1	Linnorm
BRD7	2.17778488958137	0.387277258322786	0.843446907711195	2.43652920672718	0.347511436287684	0.846738943598024	0.161966057172343	-0.156306329573314	0.00561998534136491	1.00390307422641	> 1	Linnorm
CRNDE	2.38845083251451	0.333660483710192	0.796932562988725	2.15130949025251	0.432131598850093	0.929515279598685	-0.150860090773232	0.373089894814688	0.222020933231903	1.16636629341978	> 1	Linnorm
MT2A	1.99178874340772	0.455746136716877	0.907659946789763	3.05658432225024	0.50086785188388	1.52948925905618	0.617855729534262	0.136199588602935	0.752826174825107	1.68509061622221	> 1.5	Linnorm
CKLF	2.97565587567644	0.267815185579227	0.796910404973552	4.0369016146363	0.230648862199935	0.931110349131535	0.44004073320452	-0.215539590709862	0.224534622687412	1.16840029107467	> 1	Linnorm
NAE1	2.75109069527611	0.283176649176483	0.778533716743643	2.52471146581645	0.313900399158152	0.792512396564001	-0.123885181510101	0.148604558163167	0.0256739813150702	1.01795513735593	> 1	Linnorm
CIAO2B	2.94277507681597	0.246102633083337	0.724217653419905	3.05250489064469	0.238212227449337	0.726967811074487	0.0528163287285178	-0.0470126247219467	0.00546814126363007	1.00379741869256	> 1	Linnorm
TMEM208	1.72246440445223	0.486274550350263	0.837760322206832	1.59076166212446	0.560482752281418	0.891426685478111	-0.114756471003961	0.204898888993868	0.0895785924132675	1.06405932800674	> 1	Linnorm
CTCF	2.35885166575657	0.381460720217387	0.899446415035568	2.75106211150702	0.333084729983498	0.916339238605448	0.221904013292475	-0.195645291209161	0.0268444636081441	1.01878135627369	> 1	Linnorm
PSMD7	2.47009573080788	0.340965009915199	0.842265901287207	2.10310084814536	0.424774707234016	0.893358811561991	-0.232048923837746	0.317074168531779	0.0849639800102031	1.06066125934423	> 1	Linnorm
ZNRF1	1.7137343544056	0.558668125827111	0.957420234717141	1.85761477806004	0.530250707578122	0.985029055431538	0.116307859638659	-0.0753168703985609	0.0410139832176297	1.02883667977056	> 1	Linnorm
GABARAPL2	1.83195162373921	0.451487360758925	0.827182097138029	2.02592451034199	0.411677688226818	0.833324539444611	0.145199010923428	-0.133170339732211	0.0106735032304701	1.00742574377254	> 1	Linnorm
TERF2IP	2.23901772382674	0.358439727026655	0.802381890963757	2.26815447602676	0.357112904666584	0.809681888661972	0.0186529520565432	-0.00535027655016043	0.013066161028112	1.00909790933772	> 1	Linnorm
COX4I1	5.3259761740481	0.124859014131623	0.664984748587081	5.37016929865884	0.121952487828097	0.65467018010616	0.0119215963694554	-0.0339807902628414	-0.0225529864117334	0.984489014969387	< 1	Linnorm
CYBA	2.20278611485812	0.39429393122351	0.86865089015167	3.24529577113525	0.275289445446161	0.893420137246261	0.559020549485032	-0.518322207076713	0.0405622966833862	1.02851461660307	> 1	Linnorm
APRT	5.85934818638612	0.124303884678245	0.728445230825798	3.95785325775971	0.229422354010839	0.907866447941433	-0.566022059623894	0.884134585301244	0.317659579569485	1.24630707913653	> 1	Linnorm
ANKRD11	3.69874565575652	0.235972326899767	0.872849458281473	3.57642945316521	0.293933727565661	1.0512329554481	-0.0485161130138384	0.316873230382123	0.26827765246352	1.20436914461498	> 1	Linnorm
RPL13	34.35459033192	0.0244248052804943	0.838599090586236	33.0246276558698	0.0346207393643981	1.14330091717892	-0.0569605838900016	0.503289474609086	0.447152000567445	1.3633462401917	> 1.25	Linnorm
YWHAE	4.72690989687887	0.147258421622956	0.69644750078712	4.7196968314725	0.150179217270638	0.708791538203196	-0.00220317326908682	0.0283350342982131	0.0253467761058444	1.01772428991722	> 1	Linnorm
PRPF8	2.29719541612081	0.353529727999209	0.81207815152979	2.32847689956018	0.348091997534372	0.810469931807766	0.019512981435934	-0.0223628874876783	-0.00285991078013797	0.998019624442557	< 1	Linnorm
PAFAH1B1	1.61988097745301	0.519975679330758	0.842306789478245	1.76017154717211	0.49287773128967	0.8674913833991	0.119828228082895	-0.0772143460092789	0.0425036326866524	1.02989954994481	> 1	Linnorm
EMC6	1.81473370164758	0.445894878852843	0.808485129172252	1.78469352324028	0.45764702482821	0.816220347235123	-0.0240815107361979	0.037531671430484	0.0137374376106506	1.00956754525688	> 1	Linnorm
PSMB6	3.10965286021813	0.293896410935339	0.913998136985234	2.77626534368822	0.34258839344496	0.951246872061304	-0.163608075823301	0.221168534275833	0.0576285800587157	1.04075362253903	> 1	Linnorm
PFN1	8.75432439788201	0.0859489237968364	0.752338687622285	11.1512825734925	0.0945918815819925	1.05461739336872	0.349141902189813	0.138236793295854	0.487265510496086	1.40178540691795	> 1.25	Linnorm
RPAIN	2.47354264769689	0.30867851210604	0.763422910422943	2.45555231891893	0.340291720683278	0.835613533167616	-0.0105312125399797	0.140666994090006	0.130353375069212	1.09456177141013	> 1	Linnorm
C1QBP	6.53174101909847	0.106594836932554	0.695709518463609	4.12426216716973	0.253272564430228	1.04436604389025	-0.663331546270741	1.24855324573159	0.586070491881728	1.50115244390591	> 1.5	Linnorm
TXNDC17	3.1074696517517	0.232085599015339	0.721028918689584	3.46317214149916	0.223777152363719	0.775012588228489	0.156353798698727	-0.0525942610365731	0.104162620150127	1.07487032508629	> 1	Linnorm
RNASEK	2.01885640565741	0.402917663760974	0.813221150536	2.17728088765782	0.399045230656119	0.86874929734713	0.108989239039744	-0.0139327729417849	0.0952921680777	1.0682817297294	> 1	Linnorm
GABARAP	2.07036109551124	0.404389297734486	0.837032104321895	3.23291060550884	0.256075069697713	0.827624299948152	0.642951202700828	-0.659178010900674	-0.0163069534156819	0.988760521460089	< 1	Linnorm
EIF5A	7.4831971625987	0.0988010391010198	0.739389267185388	5.89367368554663	0.15488478829281	0.912809024753697	-0.344487601725238	0.648597339627983	0.303978953495946	1.23454459682443	> 1	Linnorm
POLR2A	1.57819252453303	0.60912406050776	0.961332154231734	2.03263179854919	0.47921375014216	0.974051164924356	0.365075690387363	-0.346066788099394	0.0189625668919699	1.01323060987468	> 1	Linnorm
EIF4A1	6.6898487587673	0.104353614116789	0.697725253340433	5.46393225395811	0.159756220467851	0.871986500772383	-0.292033999310211	0.614391540096337	0.321646749577488	1.24975625663204	> 1	Linnorm
NAA38	2.76933687695176	0.272416216808932	0.754307432718942	2.81412892392504	0.287249763251508	0.807986618025577	0.0231478628755937	0.0764931149546322	0.0991787572027931	1.07116353754217	> 1	Linnorm
CHD3	1.7020043321457	0.583629965939749	0.99334752195469	1.84298092803202	0.588062052359211	1.08399750422665	0.114806432261182	0.0109144374035505	0.125990998010155	1.09125706791273	> 1	Linnorm
RPL26	18.6409860737185	0.0457673162224841	0.852819665048716	18.3307080524259	0.0515169991244559	0.944396858045687	-0.0242156645937382	0.170730863277999	0.147152536427992	1.10738166197392	> 1	Linnorm
NCOR1	2.03957924227826	0.410286564193512	0.836939374492758	2.10246566377084	0.425107797727285	0.893549840802168	0.0438106792353723	0.0511968119562115	0.0944250809312043	1.06763986500661	> 1	Linnorm
CENPV	2.48166207749614	0.339833348780326	0.843484458468482	1.79478935426691	0.562000162536913	1.00841083643452	-0.467492148355078	0.72574311259241	0.257650135018044	1.19552983615785	> 1	Linnorm
UBB	4.56211511667778	0.189371130349428	0.863904268451884	5.35272941298776	0.17072994058292	0.913871297936075	0.230571873604216	-0.149500325324089	0.0811195500288199	1.05783861859339	> 1	Linnorm
SNHG29	6.2766692859672	0.147530743427496	0.925432426059511	6.05533958848432	0.174077458361086	1.05405882843939	-0.051791326438689	0.23871377351875	0.187755832738435	1.13899059375687	> 1	Linnorm
RPL23A	15.6675221900896	0.03989184898003	0.624726413258232	15.991907550764	0.0443691889257125	0.709370654342553	0.0295650005645976	0.153464187123909	0.183315121324515	1.13549009500473	> 1	Linnorm
NUFIP2	1.71830858286926	0.556558461059061	0.9553546457222	1.60825650110891	0.641366443110969	1.03141611157134	-0.0954916259361713	0.204615635983124	0.110518193525179	1.07961594805627	> 1	Linnorm
ATAD5	1.739778591452	0.551915727332925	0.960352066313183	2.20092925957927	0.439945242903492	0.968286608470197	0.33920905928283	-0.327124024860711	0.011870745261741	1.00826211806622	> 1	Linnorm
SUZ12	2.17981614167694	0.386618441699035	0.842736564223592	2.70233002199467	0.307224721502228	0.83024381740919	0.309997419648112	-0.331616145432248	-0.0215466470327605	0.985175976283987	< 1	Linnorm
ZNF207	2.25227657573717	0.360678468464219	0.812355573132402	2.35466196249403	0.34424704002054	0.81068494956377	0.064135961237595	-0.0672690511566516	-0.00296998276401768	0.997943482356883	< 1	Linnorm
PSMD11	1.97692321027702	0.436863541170343	0.863874162220548	1.81749522378202	0.485654157039136	0.882470008860596	-0.121305260608982	0.152746601242382	0.0307260736459844	1.02152610583033	> 1	Linnorm
TAF15	2.76682446679673	0.391560904855133	1.08344409001936	2.96847456417245	0.384325002395625	1.14061741764961	0.101490631984187	-0.0269098927031259	0.074190261866709	1.05276998430923	> 1	Linnorm
PSMB3	3.52865079468164	0.212242159760287	0.748928609926998	3.36322492067368	0.231726458204818	0.779208097136723	-0.0692713995078677	0.126711517011012	0.0571804659429695	1.04043040525942	> 1	Linnorm
RPL23	17.7038602662005	0.0430137231760485	0.761287403494207	17.1516283430581	0.0495995714388752	0.850674604408278	-0.0457184196996785	0.205530641884899	0.160166178179219	1.1174158412497	> 1	Linnorm
RPL19	23.9329319298457	0.030887452876094	0.739117293201831	21.9474788741309	0.0408794927475451	0.897282562122882	-0.124941920975621	0.40435639024458	0.279759044930344	1.2139921097447	> 1	Linnorm
TOP2A	3.33459216260632	1.0894097497355	3.61320214319918	6.39379018549878	0.531306209295056	3.39342854848243	0.939161079004448	-1.0359312052512	-0.0905343333663599	0.939174841039434	< 1	Linnorm
SMARCE1	2.44584747740556	0.322981055653734	0.789899905649491	2.67605396653364	0.313639731095393	0.839328226652758	0.129772769848181	-0.0423412185804208	0.087565249755534	1.06257542335396	> 1	Linnorm
KRT10	1.58384478364876	0.550566109995776	0.871892008175962	1.65495620839664	0.555907311331388	0.919935141346696	0.0633620839227985	0.0139285488198698	0.0773826946444823	1.05510216026781	> 1	Linnorm
EIF1	7.52268901625519	0.0967342146263495	0.727477152336017	7.70756728839121	0.106326304713908	0.819452443164584	0.0350271279696676	0.136400395807436	0.171758286673254	1.12643048724379	> 1	Linnorm
DNAJC7	2.64920878702636	0.286165158937471	0.757875688705072	2.9008128979806	0.260953832154145	0.757170189188714	0.130895696358026	-0.133053443993176	-0.00134361703763277	0.999069109186544	< 1	Linnorm
RPL27	11.0524792128805	0.0540058521715674	0.596722768890951	10.3461240096822	0.0665284919276826	0.688358080635284	-0.0952796318780427	0.300856582198524	0.206098417137595	1.15356429571917	> 1	Linnorm
BRCA1	1.6349276852674	0.618655613776118	1.01127098323203	2.72575516138588	0.37469436544244	1.02122598898027	0.73742915404808	-0.72342224674423	0.0141325202148628	1.00984405358534	> 1	Linnorm
UBTF	2.58894372233262	0.331428382985003	0.858070090316245	2.89777239019735	0.329284500013092	0.95409463566402	0.162580676022	-0.00936255449684497	0.153036875595745	1.11190757775089	> 1	Linnorm
KPNB1	3.79927805646494	0.209987839080328	0.797810086802898	3.78052462542322	0.234269154545632	0.885677236207709	-0.00713884999501338	0.157861231520352	0.150735675309953	1.11013542051959	> 1	Linnorm
CBX1	2.46613378271655	0.312749443939883	0.771292327449971	2.61682358801848	0.316132896259985	0.827281546638715	0.0855656039083456	0.0155238481644	0.101100642190946	1.07259143802695	> 1	Linnorm
ATP5MC1	4.27976961648734	0.158675511378066	0.679051857264578	3.50074330257007	0.229748779095692	0.804179487933263	-0.289871859463717	0.533977702798781	0.243995784829426	1.18426815173253	> 1	Linnorm
SNF8	2.07006690852422	0.39033811738756	0.808170669573874	2.20122577650915	0.365339531218795	0.804081763933952	0.0886297287965489	-0.0954864844438251	-0.00731778276705952	0.99494054190054	< 1	Linnorm
PHB	3.88326549222115	0.182376107474788	0.70851549787315	3.3180745750427	0.262041779141122	0.868785583582531	-0.226924033409479	0.522880110090707	0.29420075300595	1.22620547636641	> 1	Linnorm
LUC7L3	3.62775557253965	0.208960744674426	0.757971497617619	3.68594261121817	0.214972683032428	0.792395901932698	0.0229563542996572	0.0409214022483209	0.0640778199687649	1.04541648917311	> 1	Linnorm
NME1	4.12875018307845	0.170773671875911	0.705137710039549	3.0032447688064	0.297341845908447	0.892845895066295	-0.459183067057217	0.800036940558342	0.340506151597924	1.26620074682464	> 1.25	Linnorm
NME2	12.1611427467864	0.0587116654660598	0.713914987388608	10.3734266277801	0.0934648920117272	0.969095632781414	-0.229386266274533	0.670777368746385	0.440886752285894	1.35743842040103	> 1.25	Linnorm
MSI2	1.68401131491254	0.560316990026203	0.943268349733976	1.42026295795963	0.814994449678322	1.1572224968344	-0.245743766278166	0.540546995379611	0.294926109499623	1.22682214150487	> 1	Linnorm
SRSF1	2.17397070143983	0.408606440797389	0.887958479492957	1.93809040770571	0.485767682088132	0.941481911314535	-0.165696626412552	0.249554566075577	0.084441158182496	1.06027695332347	> 1	Linnorm
CLTC	1.88219029506616	0.468934308544635	0.882794773569767	1.77183629466849	0.528862083422248	0.937057018718028	-0.087167181144445	0.173505711060859	0.0860587482765917	1.06146643225904	> 1	Linnorm
PSMC5	2.47815865785618	0.318853138940419	0.790137832824735	3.04692675175862	0.264360684587667	0.805470387122269	0.298086262648875	-0.270384446960347	0.0277272085330018	1.01940491096689	> 1	Linnorm
DDX5	7.01585917336267	0.108201946495094	0.759129807393567	7.23122380293748	0.115240461449527	0.83319470640834	0.0436200382651808	0.0909208897977861	0.134307073078339	1.09756552607132	> 1	Linnorm
PSMD12	2.31721501071905	0.348137950546304	0.806748560904817	2.20550630611987	0.390733125595838	0.861772461690222	-0.0712820303279062	0.166524478653343	0.0951878980396355	1.06820452300986	> 1	Linnorm
[truncated: 4,643 more rows]
