# Supplementary material for: Single-cell RNA sequencing algorithms underestimate changes in transcriptional noise compared to single-molecule RNA imaging
Source: Cell Rep Methods. 2024 Dec 10;4(12):100933. doi: 10.1016/j.crmeth.2024.100933 (PMC11704610; doi:10.1016/j.crmeth.2024.100933)
Supplement: Data S3. smFISH probe list — Sequences of smRNA-FISH oligonucleotide probe for eight genes. [file mmc4.zip]

Archive with 2 entries (2 files):
- Data_S3-Probe_Table_Data.xlsx
- __MACOSX/._Data_S3-Probe_Table_Data.xlsx
