# Supplementary material for: Single-cell RNA sequencing algorithms underestimate changes in transcriptional noise compared to single-molecule RNA imaging
Source: Cell Rep Methods. 2024 Dec 10;4(12):100933. doi: 10.1016/j.crmeth.2024.100933 (PMC11704610; doi:10.1016/j.crmeth.2024.100933)
Supplement: Data S3. smFISH probe list — Sequences of smRNA-FISH oligonucleotide probe for eight genes. [file mmc4.zip › Data_S3-Probe_Table_Data.xlsx]

## Sheet: Sheet1
Farsa exon probe sequences (TAMRA Conjugated)
Probe #	Sequence	Probe #	Sequence
1	ctccaaaacgggattatccg	16	gcttccaggtatacttgtag
2	acgaagctcagcctcaatga	17	ttctgggctaactggtagag
3	atgcttctaaacacacgggc	18	tacttggctggtgtaaacgg
4	gatccacttgttggacatgg	19	gtctcattccgaaacacacg
5	atactgtccaccactcggaa	20	ttggtgaagaactccctcag
6	aaccgcttctgcacttcatc	21	tgaagcgcaactgcgtgatt
7	gtaggttttcaggatcactt	22	ctctgtgtaggggttgtagg
8	ttagacacgcttgtgctgaa	23	tctttagaccttggtggtag
9	ctccaagagccactggagat	24	cagagttgccaacttcaacc
10	gcagagaagttgtagggttt	25	agcatctcagggcggaagac
11	actatctgggagcacaccac	26	atttgatcattgttgggcgt
12	tgaaattgtccgtaggcatc	27	ccagttctcggatgttattg
13	aaagttccagaaggagctct	28	tataccatctgcaggttcac
14	agtatcatgttggtcacgtg
15	gtttcacgcgctggacatag
Nanog-GFP Probe sequences (TAMRA conjugated)
Probe #	Sequence	Probe #	Sequence
1	cggtgaacagctcctcgc	16	cgttgtggctgttgtagt
2	cagctcgaccaggatggg	17	gcttgtcggccatgatat
3	ctgaacttgtggccgttt	18	gtcctcgatgttgtggcg
4	gccggtggtgcagatgaa	19	tagtggtcggcgagctgc
5	agggtggtcacgagggtg	20	cgatgggggtgttctgct
6	aagcactgcacgccgtag	21	ttgtcgggcagcagcacg
7	atgtggtcggggtagcgg	22	gactgggtgctcaggtag
8	tgaagaagtcgtgctgct	23	gttggggtctttgctcag
9	acgtagccttcgggcatg	24	accatgtgatcgcgcttc
10	agaagatggtgcgctcct	25	cggtcacgaactccagca
11	tcttgtagttgccgtcgt	26	cttgtacagctcgtccat
12	tcgaacttcacctcggcg	27	cgggaagccatggctaag
13	tcgatgcggttcaccagg	28	ctcctgggcacaagacat
14	tgaagtcgatgcccttca	29	tgcagggtgacggtccat
15	caggatgttgccgtcctc	30	gatcctagcagaagcaca
Hif1an exon Probe sequences(TAMRA Conjugated)
Probe #	Sequence	Probe #	Sequence	Probe #	Sequence
1	ttcgtagctgggactcatc	16	ccagttccagttaaaaccc	31	tctccaagcatcttctcaa
2	gcctggtcggaaagctgta	17	tttcccctgctgtttattg
3	tcactctggctcagacgtg	18	acaggttagaggtcagctg
4	cctcattttcgatgagctc	19	atttccttccatgccaatg
5	aaggtttgtgtcggtcagc	20	atcatagtgagcaggtgtc
6	ccacttcagtgcaggatac	21	ggcaaaaaagttctgctgc
7	ctcttgcaggtattcgagg	22	agatgcatctcttatggcc
8	agaacttatgggtgctggc	23	actcgaactgatccggagg
9	ccatcttcttctcatcata	24	tcacaggggtgatggacag
10	ccttggcttaaagttctgg	25	ctctcgtagtcaggattgt
11	tttaatttcctccctgttg	26	ccacatttcggaaattggg
12	gctgctgtatagcttgtag	27	gccaaccactgtctcataa
13	tgcagatacaaccgctctt	28	tatatggtgccaccagtac
14	cacggtgtcattgagtgtc	29	cccttataccagaagttca
15	agtccatgacaatcttcct	30	attctcttaggggtgggag
Mtpap exon Probe sequences (TAMRA Conjugated)
Probe #	Sequence	Probe #	Sequence	Probe #	Sequence	Probe #	Sequence
1	cgggcaaacgggtcaataac	16	tgctttctgcataactcagt	31	catcgcacactgaacaccaa	46	ggatgctaacaagcctttga
2	tggaaatagagcgcgggatt	17	ttcaggagagtgttcagctg	32	gtaatccaagcaccaggaat	47	gtatctgtggaactgtcagg
3	aatagtccctggacaactga	18	tcagagagcaggtgagatgg	33	gaccatcactgttaaggaga	48	catgcctgtgtactaattgt
4	aaccaccgaagactgttctt	19	aatatgcagcagcaatgtcc	34	aatgggaggtgatcttctct
5	ttgtcttcaatgcctgtttc	20	tgttcactgaggagccaaag	35	ttagggaatctagagttgga
6	gtatcaaaacagtccgctgg	21	catgtccaaatcacatccta	36	ctatcttcagcatctgctat
7	ggtccatgctgggataaata	22	attccctgtattcttgtgaa	37	aattgttcccctctagaata
8	agagaccaaagctctcgtag	23	ctgaaggaacgtttttcact	38	tttattcacatcctggacga
9	ctttatactgtctttttggc	24	gatcttctgggttgcaattc	39	tctgtgtttccagaaggttg
10	ttggagtatgtgttccattc	25	aaggcactctcctattacag	40	ttccctgtcgaatgtttatg
11	aaatggaattgcagcctctg	26	tgagtatcttctgaacaccc	41	tagaggagaggaatcaggct
12	agccttaagttcaagaaccg	27	agaatctcaccagtggacat	42	gcttatgttgagagatgttt
13	cagatacttggctagacgga	28	tcagatcacactggaatcca	43	tcttatcttcctgttccaaa
14	ggttgtctgtacaaatggct	29	gttcggaacttttcaaagca	44	gggttgcctactcgaagaaa
15	agctttttgcttgaaggagg	30	ttactctcgaatccagggag	45	agagagatgtgtggcctgac
Snd1 exon Probe sequences(TAMRA Conjugated)
Probe #	Sequence	Probe #	Sequence	Probe #	Sequence	Probe #	Sequence
1	agaggaccatcttgacgatg	16	tacccagaaggttctgattg	31	tttattcctccaatggtgac	46	cactgagtgttttggatgtc
2	gatttccagctcgaatgttg	17	tcagtgatgttaccattcgg	32	aaatgtctgcaactcggtgg	47	ctgcaaactgcagagtgaca
3	cttcttgcgaaggaactctc	18	aaaaccttccttcaggagga	33	agaaagggcaggaactgctt	48	gactgtagccaaactcatca
4	tgaaacagacttctttccca	19	ccgggtgtaaactgcaattg	34	gaagacatactccaccacag
5	tggggagtcttgttttctat	20	tagtctctccatattctcag	35	ggtaaatagagcttgaggcg
6	ctaggtagatcatcccatac	21	tccaaattagcagtgggagg	36	gcactagttccttggtgaaa
7	aactagcgactctgcaatgt	22	aacgaactgcttgtcctttt	37	cagcaggacagacaggttag
8	tgttcctcgcattctgaaag	23	ttcaaaacctgcatgacctt	38	acaggagaggcttgtagtag
9	ttgggttctcaatggtgtac	24	gcttcacaacaatggcatca	39	tgatctcggtcacaaacacc
10	tggtgtgagtccacaaagtg	25	gtcttgtagtctccagaatt	40	ttgcacatagaagtgcaggt
11	tgatagcattgactggcttc	26	cttcttgttcttatcctgta	41	tgactggagatgtcattgcg
12	ttaatccctgagagcatgac	27	tgtaggggatgtcatacagg	42	gtaccattctccatctacaa
13	aaaacttggcttctgcagcg	28	tttcgaagaaattcgcgggc	43	agaagacatgcactttggca
14	tctgaagcagtcgagactcg	29	tagtccacagtcacattgac	44	caatacacgcgtgctgaagg
15	gctctccagaatgatctgaa	30	acaggtacgctcggaaaagg	45	ggatgaaggcgaaggcatac
Sox2 exon Probe sequences (TAMRA Conjugated)
Probe #	Sequence	Probe #	Sequence
1	tccgtctccatcatgtta	16	tgcatcggttgcatctgt
2	cgggctgttcttctggtt	17	agggcgctgacgtcgtag
3	ttcatgggcctcttgacg	18	cgagctggtcatggagtt
4	ccgggaccataccatgaa	19	gagccgttcatgtaggtc
5	ttctcctgggccatctta	20	gcgagtaggacatgctgt
6	tgatctccgagttgtgca	21	cggacttgaccacagagc
7	cttctcggtctcggacaa	22	acatgctgatcatgtccc
8	tggcctcgtcgatgaacg	23	atgtgcagtctactgggc
9	tccttcatgtgcagagcg	24	cgctctggtagtgctggg
10	cgcggccggtatttataa	25	gtgccgttaatggccgtg
11	tgagcgtcttggttttcc	26	cacatgtgcgacaggggc
12	ccgggaagcgtgtactta
13	tccatgcgctggttcacg
14	cgttcatgtgcgcgtagc
15	ctgcatcatgctgtagct
Stx7 exon Probe sequences (TAMRA Conjugated)
Probe #	Sequence	Probe #	Sequence
1	tgtggatttctaggagtcac	16	gtcaatcatatcgccttgtt
2	tttcatcagatgcaggtagg	17	tttctacattggcttctatg
3	gagatgcgttgtgctagctg	18	tgttgaacgtgaacttccgc
4	tgtgatcttttggatgttag	19	tcttgacagctgctggtttg
5	tttgtatttccacggagcat	20	gatttgcgctgatagtctgc
6	gttccaagttgattcagagt	21	gataatgcagagagttttcc
7	cagttccggtgagtcttgag	22	attccgaccacgaggataaa
8	tacttatcggtttctttcgc	23	cccatacgatgagacagatg
9	gcagagagccaaactcttta	24	atcgctcagacagcatcatg
10	gtgaactctgccactaatcg	25	agtgatcgcaagaatctgcc
11	tgcacttgaggctgtgtttg	26	acagcctcaagataacgata
12	catgaatgagtcggaggtca	27	gtatggaaccatcattttac
13	tgcctgattgaagactctct	28	gaatccaaaaagaatccccc
14	tgtccataatatcagcttcc	29	tgtttagaaaagccttgggt
15	tgaatcatcatccccaagtc	30	aaaaagcagggaagctgtgc
Wdr83 exon Probe sequences (TAMRA Conjugated)
Probe #	Sequence	Probe #	Sequence
1	ttggctcgggaaaagcca	16	cccaacatcggacactgg
2	tcttcatccgtttctgcg	17	caggcttccgagaacgac
3	aaatcgcacggctcgcac	18	atctagtgtttgcaccgg
4	cagtagttgccgtccaca	19	gatatgccgtctctagct
5	ttttatcgctgccgcacg	20	ggtctgacacctttacac
6	cgggttccacagctttag	21	acagagcctgccaagatc
7	actgtaggtccgcagcag	22	ccatccttaggtcatagc
8	tagcacttcgtagccgtg	23	cgtagtctgaggagacct
9	tatcaaaggagccagccg	24	agaacccacaggcagggc
10	cgccaccagaacagagat	25	gccagtgactgtaccaca
11	acagcaccaccgtcttgt	26	agggttccgtgggatggt
12	ctgcccagttgctacatc	27	tcccatggcagtcagtag
13	ccccgaaatttgcgcacg	28	cctcataggtctcttctc
14	aacggtgttcacctttcc
15	ggatgactgtagcctctt
Wipi2 exon Probe sequences (TAMRA Conjugated)
Probe #	Sequence	Probe #	Sequence	Probe #	Sequence
1	acgtgttatcctggttgaag	16	cacttgcatcaaaagccagg	31	agtctacgatttcactggtc
2	ggacttactaccaacagcta	17	ttctcagaagcagtggcaag	32	cgtacgtctgtgttgctaag
3	tagatctgttccagcttatc	18	aaacacccgaatcacagtcc	33	cacataggcacctttggcag
4	atcttcagtgtcagtgcatt	19	aaacagcttctgtccctctg	34	caagtcttgtgggggacgag
5	acaatctctccacaatgcag	20	tcttcactcctctcctgaac	35	tctgtgtaggcttctaagtt
6	tgacaatggccaccaagctg	21	agggagcagatgctcacaca	36	aggatgttcgctgtcttcat
7	catatctcagttcccttctt	22	ggatgcggagaggaacatgc	37	agtcagtccggagaatcatg
8	tagtgttggagtagctgtag	23	tgtgcactgtttcggtgttg
9	cttccagacacacaatgagc	24	ctcacagcctcaagtttgaa
10	ccggatgttgtgtatgtaga	25	tcacttgtgagggcaggtag
11	tcggatggtatgaagtacct	26	acagaatggcaggcggacag
12	ccaagtagcagttgtcattg	27	gtgagcagatgtttttgtgg
13	taatggtgtcgaagacctgc	28	cgtgggatcttctgaattgt
14	atcatgtttgcagctctcaa	29	atagccatctgatgctccta
15	gctaagggactatcatgagc	30	ggtccaggttgtacatgtac
